# Supplementary material for: Positioning analysis of Spanish politicians through their Twitter posts versus Spanish public opinion
Source: Humanit Soc Sci Commun. 2023 Jun 8;10(1):307. doi: 10.1057/s41599-023-01805-9 (PMC10248327; doi:10.1057/s41599-023-01805-9)
Supplement: Supplementary file 3 — Dataset 1 [file 41599_2023_1805_MOESM3_ESM.xlsx]

## Sheet: Lideres
Líderes Políticos
Partido	Líder
PSOE	Pedro Sánchez
PP	Pablo Casado
VOS	Santiago Abascal
PODEMOS-UP*	Ione Belarra	Secretaria general desde el 13 de junio	(1) La ministra de Derechos Sociales, Ione Belarra, ha sido elegida nueva secretaría general de Podemos, en sustitución de Pablo Iglesias, con un 85,61 por ciento de los votos emitidos en las primarias del partido.
	Pablo Iglesias
ERC-SOBERANISTAS*	Oriol Yunqueras	estuvo en la cárcel hasta el 23 de junio de 2021
	Gabriel Rufián	portavoz del grupo ERC en el congreso
CS	Ines Arrimadas
JXCAT-JUNTS	Carles Puigdemon
PNV	Andoni Ortuzar
EH BILDU	Arnaldo Otegi
MAS PAIS	Iñigo Errejón
(1) Prensa Ultima hora

## Sheet: Pedro Sanchez
id	screen_name	created_at	fav	rt	RTed	text	media1	media2	media3	media4
1421400280025939970	sanchezcastejon	2021-07-31 09:20:09	3524	456		España se cuelga una nueva medalla en un partido emocionante hasta el último set de la mano del asturiano Pablo Carreño en #tennis. ¡Enhorabuena por la medalla de bronce en #Tokyo2020, @pablocarreno91! #ElCorazóndeEspaña https://t.co/foSJrIWr0c	http://pbs.twimg.com/media/E7nTtQWWUAEC-Vc.jpg
1421361702248013824	sanchezcastejon	2021-07-31 06:46:52	2245	365		¡España tiene ya su primer oro🥇 en #Tokyo2020! @AlbertoFdezTiro y @tiraora son campeones olímpicos de tiro mixto tras una final de alto voltaje. Sois ejemplo de esfuerzo, constancia y trabajo en equipo ¡Felicidades, Fátima y Alberto! #HacemosEquipo #ElCorazónDeEspaña https://t.co/SG7vmR7x3l	http://pbs.twimg.com/media/E7mw73rWEAsVvUt.jpg
1421166472496357383	sanchezcastejon	2021-07-30 17:51:05	0	153	isabelrguez	Ofrecemos colaboración y demandamos unidad. Igual que juntos superamos los peores momentos de la pandemia, juntos saldremos unidos de la recuperación y disfrutaremos de los éxitos gracias al compromiso del Gobierno, las CCAA y los Ayuntamientos. https://t.co/osi1EzSanG	https://video.twimg.com/amplify_video/1421159667787575307/vid/1280x720/seWjrSgHu1RIWoKp.mp4?tag=14				0	0	1	0
1421153110525980674	sanchezcastejon	2021-07-30 16:57:59	1083	305		Nuestros pueblos y aldeas deben ser territorios de esperanza y oportunidades. Hoy he conversado en Calvarrasa de Arriba con compañeras, compañeros y vecinos sobre el #PlandeRecuperación, una palanca para impulsar y reactivar el medio rural, cohesionando nuestros territorios. https://t.co/0OJymUmObC	http://pbs.twimg.com/media/E7jzMbCWEAAM1Nj.jpg	http://pbs.twimg.com/media/E7jzM8KXsAMcWz2.jpg	http://pbs.twimg.com/media/E7jzNYvXMAQQmZR.jpg	http://pbs.twimg.com/media/E7jzOAyXEAgudrx.jpg
1421145054001967110	sanchezcastejon	2021-07-30 16:25:59	0	104	desdelamoncloa	🔴EN DIRECTO Comparecencia de la ministra de @territorialgob y portavoz del Gobierno, Isabel Rodríguez, tras la XXIV Conferencia de Presidentes/as autonómicos que se ha celebrado hoy en Salamanca. https://t.co/tq3Np0d41j					0.34	0	0.918	0.082
1421127796945002496	sanchezcastejon	2021-07-30 15:17:24	313	91		Gracias a @alferma1 y a todas las personas que han trabajado organizando esta Conferencia en Salamanca. También a las y los líderes autonómicos por su asistencia. La cooperación es garantía imprescindible para lograr la recuperación sólida y justa que necesita nuestro país. 5/5
1421127795187585034	sanchezcastejon	2021-07-30 15:17:24	300	94		Hemos tratado además otra de las urgencias que nos apremian: el #RetoDemográfico. El Gobierno de España ha activado un Plan Nacional con 10.000 M€ para hacer frente a este desafío. También en cohesión territorial la colaboración con gobiernos autonómicos y locales es vital. 4/5
1421127793304350730	sanchezcastejon	2021-07-30 15:17:23	248	96		Gracias al éxito de la vacunación, se afianza la recuperación en España. Una recuperación que va acompañada de los fondos europeos. Este año se distribuirán a las CC.AA. 10.500 M€ del #PlanDeRecuperación, un 55,5% de los 19.036 M€ que España recibirá de la Comisión en 2021. 3/5
1421127791551164424	sanchezcastejon	2021-07-30 15:17:23	403	133		Hace un año no existía la vacuna, hoy casi el 56% de los españoles/as tienen la pauta completa. En agosto llegarán 3,4M de dosis adicionales. El proceso de vacunación en España, vanguardia a nivel mundial, es el claro ejemplo de que unidos conseguimos lo que nos propongamos. 2/5
1421127786832572418	sanchezcastejon	2021-07-30 15:17:22	999	327		Termina la XXIV Conferencia de Presidentes/as. La vacunación, la gestión de los fondos europeos para la recuperación y el reto demográfico han sido hoy los temas de trabajo. Reuniones como esta son imprescindibles para dar respuesta a los problemas reales de la ciudadanía. 1/5 https://t.co/RgB6dyEUJf	http://pbs.twimg.com/media/E7jZMJsWQAUducI.jpg	http://pbs.twimg.com/media/E7jZN6dXsAUkn0-.jpg	http://pbs.twimg.com/media/E7jZPB8X0AEjBMW.jpg	http://pbs.twimg.com/media/E7jZPq1X0AMGY9s.jpg
1421047931306708994	sanchezcastejon	2021-07-30 10:00:03	1119	337		Un año después celebramos una nueva Conferencia de Presidentes/as en Salamanca, conscientes de los avances logrados. Donde antes había recesión hoy hay recuperación económica. Lo confirman los datos de esta semana. Juntos hemos sufrido y juntos debemos afrontar esta nueva etapa. https://t.co/RpCuf6mMqT	https://video.twimg.com/amplify_video/1421041060722139141/vid/720x720/kv6IqOIqjAvh68KP.mp4?tag=14
1421044238402347012	sanchezcastejon	2021-07-30 09:45:22	1768	535		Hoy traslado a los presidentes/as autonómicos una buena noticia. España va a recibir 3,4 millones de dosis adicionales de Pfizer en las próximas semanas. Pasaremos de 13,1 a 16,5M en agosto, anticipando nuestro objetivo: inmunizar al 70% de la población antes del fin del verano. https://t.co/mNlRlWXSvT	https://video.twimg.com/amplify_video/1421041052845330437/vid/720x720/xVW5pfNiv_iTS6c0.mp4?tag=14
1421033577433731077	sanchezcastejon	2021-07-30 09:03:01	0	115	desdelamoncloa	🔴EN DIRECTO Palabras del presidente del Gobierno, @sanchezcastejon, previas al inicio de la XXIV Conferencia de Presidentes/as autonómicos que se celebra hoy en Salamanca. https://t.co/TimNHhRwJC					0	0	1	0
1421018591680516096	sanchezcastejon	2021-07-30 08:03:28	0	119	desdelamoncloa	🔴EN DIRECTO Llegada del jefe del Ejecutivo, @sanchezcastejon, S.M. el Rey y los presidentes y presidentas autonómicos al Convento de San Esteban, Salamanca, donde se celebra hoy la XXIV Conferencia de Presidentes. https://t.co/F7XwFgoldN					0	0	1	0
1421002298159943682	sanchezcastejon	2021-07-30 06:58:43	0	150	desdelamoncloa	🔴EN DIRECTO Llegada del jefe del Ejecutivo, @sanchezcastejon, S.M. el Rey y los presidentes y presidentas autonómicos al Convento de San Esteban, Salamanca, donde se celebra hoy la XXIV Conferencia de Presidentes. https://t.co/zkg6yzu9Gg					0	0	1	0
1420824394268565506	sanchezcastejon	2021-07-29 19:11:47	0	189	desdelamoncloa	El PG, @sanchezcastejon, presenta #Cumpliendo2021 ✔️Un ejercicio de rendición de cuentas sobre la acción del Gobierno En su segunda edición, el informe analiza la evolución en el cumplimiento de los compromisos adquiridos desde la investidura hasta el 30 de junio de 2021 Hilo👇🏻 https://t.co/i2Z0AFwxD3	http://pbs.twimg.com/media/E7dA1cjX0AABgY9.jpg				0	0	1	0
1420727635429240837	sanchezcastejon	2021-07-29 12:47:18	0	200	LuisPlanas	Buena noticia. Se ha cerrado anoche el acuerdo de #pesca sostenible entre la #Unión_Europea y #Mauritania. #España es el país más beneficiado por este protocolo que permitirá la continuidad de nuestra #flota en el #caladero. https://t.co/gSOX7XraTH @ComisionEuropea @VSinkevicius https://t.co/5Vh0K2qjBY	http://pbs.twimg.com/media/E7ccmQ0X0AE5C5j.jpg				0.34	0	0.939	0.061
1420707676573650948	sanchezcastejon	2021-07-29 11:28:00	1226	401		Imaginen un país que lidera la vacunación y las previsiones de crecimiento. Ese país es España. Tras un tiempo muy duro, toca elegir recuperación o crispación. El Gobierno, junto a la gran mayoría de la sociedad, trabaja por la esperanza, el acuerdo y el progreso. #Cumpliendo2021 https://t.co/lbZ6cXIXC0	https://video.twimg.com/amplify_video/1420693426056597508/vid/720x720/QVHYOiPHBPLfnSqi.mp4?tag=14
1420703901809000456	sanchezcastejon	2021-07-29 11:13:00	1082	408		No vamos a dejar a nadie atrás, a ninguna persona, a ningún territorio. Por eso, el próximo #CMin prorrogará el escudo social hasta finales del mes de octubre. La salida de esta crisis es hacia delante: avanzaremos en la agenda verde y digital con mayor igualdad y cohesión. https://t.co/SXXWNtFcZg	https://video.twimg.com/amplify_video/1420695836804145153/vid/720x720/VIACS4hGLWwVXS3N.mp4?tag=14
1420700378643910656	sanchezcastejon	2021-07-29 10:59:00	715	263		La vacunación nos deja una lección que ya conocemos: cuando la sociedad española se une, consigue lo que se proponga. Invitamos a quienes quieran contribuir a construir una España más fuerte, rica y justa a ayudarnos a lograrlo. Cuantos más seamos mejor será el futuro del país. https://t.co/uCP2wvi0VH	https://video.twimg.com/amplify_video/1420687612478726146/vid/720x720/eIW_-uFFpXFBXGXJ.mp4?tag=14
1420697412256079875	sanchezcastejon	2021-07-29 10:47:13	691	253		Hoy volvemos a rendir cuentas a la ciudadanía. A pesar del tiempo excepcional que vivimos, el Gobierno progresa en su hoja de ruta y cumple sus compromisos: en solo año y medio de legislatura casi la totalidad de ellos están activados y uno de cada tres cumplidos. #Cumpliendo2021 https://t.co/v2YfPVsx24	https://video.twimg.com/amplify_video/1420696342414888970/vid/720x720/eCmmZJ_bE1CLL9q6.mp4?tag=14
1420672587919728640	sanchezcastejon	2021-07-29 09:08:34	0	159	desdelamoncloa	🔴EN DIRECTO El presidente del Gobierno, @sanchezcastejon, comparece ante los medios de comunicación para rendir cuentas del curso político. #Cumpliendo2021 https://t.co/scbxZjDi1p					0	0	1	0
1420645831355535361	sanchezcastejon	2021-07-29 07:22:15	1380	506		España avanza con firmeza en la recuperación, así lo demuestran los datos de la #EPA con una mayor creación de empleo y un fuerte crecimiento de la actividad. Seguimos trabajando para impulsar estas cifras. Cumpliendo objetivos gracias a la vacunación y el #PlandeRecuperación. https://t.co/9w55oJsb4I
1420498666205425669	sanchezcastejon	2021-07-28 21:37:28	0	461	CarolinaDarias	Sin salud mental, no hay salud. Hemos pasado del silencio al debate. Ahora nos corresponde pasar del debate a la acción para no dejar a las personas con problemas de salud mental atrás. Esta es nuestra prioridad y nuestra determinación. https://t.co/247rDHegvB					-0.7906	0.186	0.814	0
1420421130658226176	sanchezcastejon	2021-07-28 16:29:22	0	124	desdelamoncloa	El jefe del Ejecutivo, @sanchezcastejon, ha asistido hoy a la toma de posesión de los altos cargos de la Presidencia del Gobierno en el Palacio de La Moncloa. ▶️https://t.co/P84WZeLG2s https://t.co/bYyCc92cVk	http://pbs.twimg.com/media/E7Y9ZYjX0AY_3uV.jpg	http://pbs.twimg.com/media/E7Y9Z4wXsAIq0WW.jpg			0.34	0	0.921	0.079
1420371027897561101	sanchezcastejon	2021-07-28 13:10:16	0	157	raquelsjimenez	Las rebajas históricas de la autopista AP-9 entrarán en vigor a las 00.00 horas de esta noche. El Real Decreto de las nuevas bonificaciones ya está publicado en el @boegob. Cumplimos con Galicia. Un ahorro para Galicia. +INFO: https://t.co/6sEoog6OQV					0.2732	0	0.946	0.054
1420104193201803268	sanchezcastejon	2021-07-27 19:29:58	0	177	NadiaCalvino	La economía española recuperará en 2022 el nivel previo a la pandemia. Con la aprobación del techo de gasto, ponemos en marcha el proceso para unos Presupuestos 2022 que sigan impulsando, junto al #PlanDeRecuperación🇪🇸, un crecimiento más sólido, sostenible e inclusivo. https://t.co/yB6kWDdYIm	http://pbs.twimg.com/media/E7U4XTkXMAAn0-3.jpg	http://pbs.twimg.com/media/E7U4XTeX0AUUX1Y.jpg			0	0	1	0
1420087471208116226	sanchezcastejon	2021-07-27 18:23:31	0	240	desdelamoncloa	El Gobierno aprueba en #CMin la Oferta de Empleo Público para 2021. 👉🏻El número de empleos ofertados este año se incrementa un 8,5% con respecto al 2020 👉🏻La #OEP2021 es la mayor de la serie histórica, con 30.445 plazas Aquí van los detalles⤵️ https://t.co/htddPuAOOc	http://pbs.twimg.com/media/E7TQOVpXEAUEhjG.jpg				0	0	1	0
1420066462539132931	sanchezcastejon	2021-07-27 17:00:02	762	259		Hoy también hemos aprobado en #CMin medidas urgentes frente a la #violenciamachista. Para mejorar la detección precoz y el acompañamiento a las víctimas e implicar a la sociedad en la erradicación de la violencia contra las mujeres. Nos necesitamos todos y todas en esta lucha. https://t.co/YK1VCy4V1g
1420037538690052100	sanchezcastejon	2021-07-27 15:05:06	0	119	desdelamoncloa	El #CMin aprueba el límite de gasto no financiero para 2022. ✅Un paso clave para la elaboración de los #PGE2022, llamados a consolidar el crecimiento económico y la transformación de España en un país más productivo y moderno, más justo socialmente, más feminista y ecologista. https://t.co/74Tc0mMF1i	http://pbs.twimg.com/media/E7TPMM0X0AAFU8L.jpg				-0.296	0.051	0.949	0
1420018003891134465	sanchezcastejon	2021-07-27 13:47:29	1142	350		Trabajamos para construir una España más fuerte, justa, verde, feminista y cohesionada. Hoy damos nuevos pasos en este camino: aprobamos el techo de gasto para 2022, avanzando hacia unos Presupuestos que consolidarán la recuperación, atendiendo al bienestar de toda la ciudadanía. https://t.co/JfF8L86AYk	https://video.twimg.com/amplify_video/1420015554128195592/vid/1280x720/fTa6u3dW38BfAgfj.mp4?tag=14
1419993664324083714	sanchezcastejon	2021-07-27 12:10:46	0	97	desdelamoncloa	🔴EN DIRECTO Rueda de prensa posterior al #CMin de la portavoz del Gobierno, Isabel Rodríguez, la vicepresidenta y ministra de @_minecogob, Nadia Calviño, y la ministra de @Haciendagob, María Jesús Montero. https://t.co/b7j2XbYNwM					0	0	1	0
1419951708554280978	sanchezcastejon	2021-07-27 09:24:03	0	138	desdelamoncloa	Medidas urgentes ante la #ViolenciaDeGénero, el techo de gasto o la Oferta de Empleo Público son algunos de los temas abordados hoy en el Consejo de Ministros, presidido por @sanchezcastejon. A su finalización, la portavoz de Gobierno ofrecerá detalles de los asuntos acordados. https://t.co/JpPjNIIZcz	https://video.twimg.com/ext_tw_video/1419950998655848448/pu/vid/1280x720/tP0ejOojYgEW4gYI.mp4?tag=12				0	0	1	0
1419934334895726597	sanchezcastejon	2021-07-27 08:15:01	1633	292		¡Espectacular, Maialen Chourraut! Tercera medalla consecutiva en unos Juegos Olímpicos para una leyenda de nuestro deporte en el K1 Slalom y tercera medalla para España en #Tokyo2020. Enhorabuena por la plata, @MChourraut. #ElCorazonDeEspaña https://t.co/67NwoqT3IG	http://pbs.twimg.com/media/E7SesPPWUAAcuvZ.jpg
1419679129377595393	sanchezcastejon	2021-07-26 15:20:55	0	130	desdelamoncloa	El jefe del Ejecutivo, @sanchezcastejon, preside la reunión del Comité de Seguimiento del #COVID19 para analizar la evolución de la pandemia y el ritmo de vacunación. ✔️Más de 25 millones de personas ya tienen la pauta completa en España. #YoMeVacunoSeguro https://t.co/flgFPdrTLP	https://video.twimg.com/amplify_video/1419678614820466688/vid/1280x720/z5s4BFzqUs1O6lrW.mp4?tag=14				0	0	1	0
1419566848174133249	sanchezcastejon	2021-07-26 07:54:45	2991	424		¡Enhorabuena, David Valero🥉! Un bronce que nos sabe a oro tras una remontada épica. Segunda medalla para España en estos Juegos Olímpicos de #Tokyo2020 en la prueba de Mountain Bike. #ElCorazónDeEspaña https://t.co/zlKhlsAyfm	http://pbs.twimg.com/media/E7NQPsyXIAEZxaH.jpg
1419411210915786752	sanchezcastejon	2021-07-25 21:36:18	0	79	desdelamoncloa	📌Comité de Seguimiento del #COVID19 📌#CMin 📌Viaje oficial a Estados Unidos 📌Real Patronato de Santiago y Medalla de Oro en el #DíadeGalicia Más sobre la actividad esta semana del PG, @sanchezcastejon ⤵️ https://t.co/eRezHCqQsm	https://video.twimg.com/amplify_video/1419407010861309963/vid/1280x720/diCG6wwLFn3LEkLA.mp4?tag=14				0	0	1	0
1419364576596959233	sanchezcastejon	2021-07-25 18:31:00	1176	347		Mismos derechos y servicios para todos y todas, vivan donde vivan. El Gobierno está comprometido con Galicia y como muestra dos hitos: la llegada inminente de la Alta Velocidad y la rebaja histórica de los peajes de la autopista del Atlántico que aprobaremos en el próximo #CMin. https://t.co/GJP52gNbBo	https://video.twimg.com/amplify_video/1419360735092690945/vid/720x720/g2kNQzGEQTFTYr1o.mp4?tag=14
1419361693545766918	sanchezcastejon	2021-07-25 18:19:32	895	266		El camino frente al virus, como el de Santiago, es un camino colectivo, de compañerismo y solidaridad. Gracias a todas las personas que con su esfuerzo hacen posible el exitoso avance de la vacunación. ¡Y enhorabuena al dispositivo gallego que hoy recibe la #MedallaGalicia! https://t.co/Vp8wfkBsZa	https://video.twimg.com/amplify_video/1419356915482648578/vid/720x720/2u1mTHG37O93w4lX.mp4?tag=14
1419337278384640001	sanchezcastejon	2021-07-25 16:42:31	0	138	desdelamoncloa	🔴EN DIRECTO El presidente del Gobierno, @sanchezcastejon, interviene en la ceremonia de entrega de la Medalla de Oro de Galicia, que este año distingue al dispositivo de vacunación. #DíadeGalicia https://t.co/F6LpXZscS3					0	0	1	0
1419332351138598915	sanchezcastejon	2021-07-25 16:22:57	0	119	desdelamoncloa	El PG, @sanchezcastejon, ha participado en la primera reunión del Real Patronato de Santiago desde 2003, presidida por Felipe VI. En este encuentro se ha aprobado la propuesta estratégica plurianual que contempla inversiones en la capital gallega por valor de más de 281 M€. https://t.co/Qafx0GIMoG	http://pbs.twimg.com/media/E7J7EALXsAQY7GA.jpg	http://pbs.twimg.com/media/E7J7EkvX0AYdK-q.jpg	http://pbs.twimg.com/media/E7J7FIjXMAM3kd1.jpg	http://pbs.twimg.com/media/E7J7Fj2WUAEyrN3.jpg	0.5859	0	0.9	0.1
1419297156754776066	sanchezcastejon	2021-07-25 14:03:06	4287	888		Madrid y toda España están hoy de enhorabuena. El Paseo del Prado y El Retiro son ya Patrimonio Mundial de la UNESCO. Merecido reconocimiento a un espacio de la capital que engrandece nuestro legado histórico, artístico y cultural. ¡Felicidades! #MadridPatrimonioMundial https://t.co/3V83wjbbOm	http://pbs.twimg.com/media/E7JbPQ1WQAEKh_x.jpg
1419263815817080836	sanchezcastejon	2021-07-25 11:50:36	0	127	desdelamoncloa	❓Conoces la web👇🏼 https://t.co/3G5DAoHVGY 🔹Facilita contenidos oficiales y actualizados sobre las distintas formas de acceder a los fondos del #PlandeRecuperación 🔹Dirigida a la ciudadanía, autónomos/as, pymes, empresas y organizaciones ¡Entra!⤵️					0	0	1	0
1419259654727688200	sanchezcastejon	2021-07-25 11:34:04	0	145	isabelrguez	“La recuperación económica, con los fondos europeos, será un éxito. Está la disposición del Gobierno y está el acompañamiento empresarial y social. Solo falta la oposición”. Conversación con Jose Manuel Romero, hoy, en @el_pais. https://t.co/VCqj3MqPwi					0	0	1	0
1419241514732068865	sanchezcastejon	2021-07-25 10:22:00	1416	323		Parabéns ás galegas e galegos no #DíaDeGalicia. En un año #Xacobeo que es, sin duda, el de la esperanza y la revitalización. Juntos y juntas lideramos el camino de la recuperación para volver a llenar a nuestras regiones del progreso y bienestar social que merecen. #25deXullo https://t.co/UuyHw64QCP	http://pbs.twimg.com/media/E7IooicX0AADpzq.jpg
1418937330686115851	sanchezcastejon	2021-07-24 14:13:16	4813	1358		España tiene casi al 55% de la población totalmente vacunada. @OurWorldInData vuelve a recoger el impresionante ritmo de vacunación al que avanza nuestro país. Gracias a todas las personas que hacéis posible a diario este gran éxito. ¡Seguimos! #YoMeVacunoSeguro https://t.co/Xp8525cFd4	http://pbs.twimg.com/media/E7ET-ngXMAI8eH_.jpg
1418920257218129926	sanchezcastejon	2021-07-24 13:05:26	8584	942		¡Brava, Adriana Cerezo! Inauguramos el medallero olímpico de España en #Tokyo2020. Un espectacular combate de taekwondo y una gran lección de madurez de esta joven madrileña de 17 años. Te espera una carrera inmensa. ¡Enhorabuena por esta medalla de plata! #ElCorazónDeEspaña https://t.co/seRyc6G7T6	http://pbs.twimg.com/media/E7EEcfCWUA0D9hN.jpg
1418843349667172353	sanchezcastejon	2021-07-24 07:59:50	1336	378		El #PlandeRecuperación es una oportunidad excepcional para afrontar los retos de la digitalización, son el camino para que las compañías inviertan en nuestro país en nuevas infraestructuras y tecnologías. Estas son algunas de las ideas abordadas ayer en @technology 👇 https://t.co/HmiJaKorrr
1418725346527129606	sanchezcastejon	2021-07-24 00:10:55	0	179	desdelamoncloa	🔴EN DIRECTO El presidente del Gobierno, @sanchezcastejon, comparece ante los medios tras el viaje de carácter económico y de promoción de inversiones que ha realizado a EE.UU. https://t.co/vChQ5g0CLa					0.34	0	0.912	0.088
1418714169403138048	sanchezcastejon	2021-07-23 23:26:31	967	312		El emprendimiento basado en la innovación está ganando un peso innegable en España. Es el momento también de invertir en nuestro ecosistema de startups. Hoy, junto a emprendedores/as españoles que nos acompañan a #EEUU, nos reunimos con fondos de capital riesgo de #SiliconValley. https://t.co/w2Wqn7kGY9	https://video.twimg.com/amplify_video/1418713245226086406/vid/1280x720/hNLoHhb7AAsujODA.mp4?tag=14
1418688453626245122	sanchezcastejon	2021-07-23 21:44:19	410	129		Ya en @technology, con @emilychangtv. El potencial tecnológico de España y las medidas que estamos impulsando desde el Gobierno para maximizar las ventajas de la transición digital son algunos de los temas de los que hablaremos. https://t.co/FFDz7DorB2
1418676259975008256	sanchezcastejon	2021-07-23 20:55:52	0	149	desdelamoncloa	El presidente del Gobierno se ha reunido en #PaloAlto con los CEOs de HP, Intel, Qualcomm, PayPal, LinkedIn y Levi's. Objetivo➡️presentar las oportunidades de negocio que ofrece España, en el marco del #PlandeRecuperación, con énfasis en el impulso a la transformación digital. https://t.co/TBgfvygf2I	http://pbs.twimg.com/media/E7AlSCMXIAQWCJw.jpg	http://pbs.twimg.com/media/E7AlTBWWUAM9AcT.jpg			0.34	0	0.943	0.057
1418668562055585795	sanchezcastejon	2021-07-23 20:25:17	587	115		Today, I met with @tim_cook in Cupertino. Spain knows that the digital transformation is a priority and our #RecoveryPlan offers us a unique opportunity to take on this challenge. There is no better time for tech giants like Apple to invest in our country. https://t.co/e1qyf4wPu9	http://pbs.twimg.com/media/E7AfbQ0WYAUHfqY.jpg
1418654003840360448	sanchezcastejon	2021-07-23 19:27:26	2374	512		Productiva reunión con @tim_cook en San Francisco. España sabe que la transformación digital es prioritaria y el #PlandeRecuperación nos brinda una oportunidad única para afrontar este reto. No hay mejor ocasión para que grandes tecnológicas como Apple inviertan en nuestro país. https://t.co/MIjQzXyI3j	http://pbs.twimg.com/media/E7ARzzMXMAEALSW.jpg
1418601830313984001	sanchezcastejon	2021-07-23 16:00:07	2413	422		Arrancan los JJOO de #Tokyo2020 . Unos Juegos muy esperados y especiales que son una muestra de superación y de los enormes valores que infunde el deporte. ¡Todos los éxitos a nuestros y nuestras deportistas! En la distancia, todo el país os está apoyando.💪🏼 #ElCorazónDeEspaña https://t.co/16QnoVOq38	http://pbs.twimg.com/media/E6_i1vPX0AENXFi.jpg
1418585160384135173	sanchezcastejon	2021-07-23 14:53:52	0	1052	COE_es	😍 ¡Aparece el Equipo Olímpico Español en la Ceremonia Inaugural con @miss_belmont y @Saul_Craviotto a la cabeza! #ElCorazónDeEspaña late muy fuerte ❤️ 🔄 Dale RT si, como nosotros, tú también tenías muchas ganas de verlos desfilar. https://t.co/zLLTU8QEFl	http://pbs.twimg.com/media/E6-0IeoWYAE0rqo.jpg				0	0	1	0
1418575343351472131	sanchezcastejon	2021-07-23 14:14:52	677	229		Dos mujeres asesinadas en 24 horas. Dos nuevos crímenes machistas que nos sobrecogen y nos reafirman en un compromiso primordial para este Gobierno: erradicar de nuestra sociedad toda forma de violencia contra las mujeres. Mi cariño a sus familias. #NosQueremosVivas https://t.co/PmGd3FGR1a
1418514472017219586	sanchezcastejon	2021-07-23 10:12:59	883	269		El excelente ritmo de la vacunación en España, con más de 25 millones de personas con pauta completa, o el #PlandeRecuperación, una esperanza para la modernización y transformación de la economía española, fueron algunos de los temas abordados ayer en mi entrevista en @CNNEE. 👇 https://t.co/NNQVix94e4
1418371787075821574	sanchezcastejon	2021-07-23 00:46:00	520	128		Queremos hacer de España una potencia audiovisual de primer nivel y para ello hemos puesto en marcha #SpainAVSHub. Hoy he explicado a CEOs de grandes empresas audiovisuales este plan y por qué nuestro nuestro país es el escenario perfecto para sus proyectos. ¡Os esperamos!
1418371682973192193	sanchezcastejon	2021-07-23 00:45:35	1024	270		We want to make Spain an audiovisual superpower. That’s why we’ve created #SpainAVSHub. In meetings today with the CEOs of audiovisual giants, I explained this plan and why our country is the perfect stage for their projects. We’ll see you in Spain! https://t.co/5Pad8Ti6mz	https://video.twimg.com/amplify_video/1418371335751938048/vid/848x480/Vj_HhznfVYT2F8MU.mp4?tag=14
1418359409865117696	sanchezcastejon	2021-07-22 23:56:49	0	114	desdelamoncloa	🔴EN DIRECTO Intervención del presidente del Gobierno, @sanchezcastejon, en el evento España Hub Audiovisual, en @NBCUniversal. #SpainAVSHub https://t.co/JhJfNVC3Gb					0	0	1	0
1418333018050097152	sanchezcastejon	2021-07-22 22:11:57	0	244	NASAJPL	We’re honored to show Spain’s President @SanchezCastejon &amp; @MayorOfLA our work. Spain hosts and staffs one of @NASA’s Deep Space Network complexes and provided instruments to @MarsCuriosity &amp; @NASAPersevere. Space is a big place and working together is a sure way to take it on. https://t.co/0xabGYxafE	http://pbs.twimg.com/media/E67lyiYVEAIzrXj.jpg	http://pbs.twimg.com/media/E67ly4AUcAIBDsW.jpg			0.7269	0	0.873	0.127
1418301875468779521	sanchezcastejon	2021-07-22 20:08:12	1168	346		Pronto celebraremos la apertura del @InstCervantes en Los Ángeles. Una apuesta decidida por el español y los valores que transmiten nuestra lengua y cultura; por los lazos que nos unen a EEUU. #CervantesLosÁngeles será una verdadera Casa de lo Hispano y lo Hispánico en la región. https://t.co/H8SanPILgT	https://video.twimg.com/amplify_video/1418297103105896448/vid/720x720/MZJ_famE-r_GyDLG.mp4?tag=14
1418287334076915713	sanchezcastejon	2021-07-22 19:10:25	0	192	desdelamoncloa	🔴EN DIRECTO El PG, @sanchezcastejon, anuncia la creación de un nuevo Instituto Cervantes en Los Ángeles, en el evento organizado por @InstCervantes y @UCLA para promocionar la lengua y cultura españolas en EE.UU. #CervantesLosÁngeles https://t.co/tE2f2K9CMC					0	0	1	0
1418276343477833729	sanchezcastejon	2021-07-22 18:26:45	1270	313		Hoy, en Los Ángeles, visitamos el Jet Propulsion Laboratory de la @NASA donde colaboran científicos españoles. La investigación espacial es también un ámbito en el que estrechar la cooperación España-EE.UU. Avanzar en la transformación tecnológica y en I+D+i es nuestra prioridad. https://t.co/4z0nMSdPaL	http://pbs.twimg.com/media/E666nVqWUAAaKK0.jpg	http://pbs.twimg.com/media/E666oY7XMAIDqyq.jpg	http://pbs.twimg.com/media/E666pFRXMAYB58B.jpg	http://pbs.twimg.com/media/E666ptkXsAYriXi.jpg
1418250878998487047	sanchezcastejon	2021-07-22 16:45:34	0	104	desdelamoncloa	El PG, @sanchezcastejon, continúa el viaje a EE.UU. Hoy en Los Ángeles👇 ▪️Visita al Jet Propulsion Lab de la @NASA ▪️Inauguración del @InstCervantes en Los Ángeles y evento en @UCLA ▪️Entrevista en @CNNEE ▪️Encuentro con CEOs audiovisuales ▪️Evento España Hub Audiovisual					0	0	1	0
1418240534422904839	sanchezcastejon	2021-07-22 16:04:27	2162	573		Más de 25 millones de personas ya tienen la pauta completa en España. Superamos un nuevo hito en la vacunación, avanzando imparables hacia nuestro objetivo: la inmunización colectiva. Cada vez más cerca del fin de esta pandemia ¡Seguimos! #YoMeVacunoSeguro https://t.co/al6GbFn6GU	https://video.twimg.com/amplify_video/1418240122886266882/vid/848x480/DManbWyuGtmbNfFo.mp4?tag=14
1418214232705798151	sanchezcastejon	2021-07-22 14:19:56	693	225		No hay palabras que puedan expresar nuestros sentimientos ante esta lacra que vuelve a golpear a nuestra sociedad. No pararemos hasta acabar con la #ViolenciaMachista. Mi solidaridad con la familia y seres queridos de la mujer asesinada esta madrugada en Madrid. #NiUnaMenos https://t.co/QnhF1oCoD2
1417972403280367618	sanchezcastejon	2021-07-21 22:19:00	525	185		No podemos seguir actuando igual que actuábamos antes de la pandemia. Tenemos que modernizar nuestras economías y España cuenta con las condiciones y la determinación política necesarias para hacerlo. Gracias, @johnsfoley por la entrevista en @Reuters. ▶️ https://t.co/rIRCKlHL0D https://t.co/usp6GqpeSJ	http://pbs.twimg.com/media/E62iKxkWYAIW4Sa.jpg
1417967541801078786	sanchezcastejon	2021-07-21 21:59:41	276	84		Today, we inaugurated the new Commercial Office of Spain in New York. Its work, like that of our other offices, positions Spain as one of the most attractive countries to invest in Europe. They will continue to be vital in this new period of just and sustainable growth.
1417967537996828673	sanchezcastejon	2021-07-21 21:59:40	1080	287		Inauguramos la nueva sede de la Oficina Comercial de España en Nueva York. Su labor, como la del resto de oficinas, sitúa a nuestro país como uno de los más atractivos de Europa para invertir. Seguirán siendo decisivas en la etapa de crecimiento justo y sostenible que iniciamos. https://t.co/boUa9V37MC	http://pbs.twimg.com/media/E62hGs7XEAgvsFW.jpg	http://pbs.twimg.com/media/E62hHv2WQAE-SvG.jpg	http://pbs.twimg.com/media/E62hIayXoAQCcYV.jpg	http://pbs.twimg.com/media/E62hJDsXMAgxmqW.jpg
1417963595128741888	sanchezcastejon	2021-07-21 21:44:00	1162	323		Esta mañana me he reunido también con Larry Fink, presidente de @blackrock. Hemos hablado de cómo hacer frente a los retos globales. Compartimos una visión optimista de la recuperación de la economía mundial tras la pandemia, una recuperación que debe ser sostenible e inclusiva. https://t.co/pkw4lLeDxT	http://pbs.twimg.com/media/E62Ytr4XIAEXKia.jpg
1417953392018735108	sanchezcastejon	2021-07-21 21:03:27	0	181	desdelamoncloa	🔴EN DIRECTO Intervención del presidente del Gobierno, @sanchezcastejon, en la inauguración de la nueva sede de la Oficina Económica y Comercial de España en Nueva York. https://t.co/2CQVW6bXW8					0	0	1	0
1417937590632828932	sanchezcastejon	2021-07-21 20:00:40	0	159	desdelamoncloa	🔴EN DIRECTO El jefe del Ejecutivo, @sanchezcastejon, participa en una entrevista-coloquio organizada por @Reuters, en la sede del Instituto Cervantes de Nueva York, @IC_NewYork. https://t.co/mlM4qAHDmN					0	0	1	0
1417934961823428614	sanchezcastejon	2021-07-21 19:50:13	949	261		Productivo encuentro con @MikeBloomberg con quien he compartido las prioridades del Gobierno de España en esta nueva etapa en la que nuestros esfuerzos se centran en una recuperación justa. El cambio climático y la educación pública también han sido temas de nuestra conversación. https://t.co/2jXCLb7DQT	http://pbs.twimg.com/media/E62EKbFWUAEV2-f.jpg	http://pbs.twimg.com/media/E62EQ9wXMAIWCti.jpg
1417906525092421634	sanchezcastejon	2021-07-21 17:57:13	347	102		España ofrece excelentes oportunidades de inversión en la recuperación económica post-COVID. Hoy hemos presentado a inversores y fondos de capital en #NuevaYork las facilidades que presenta nuestro país, especialmente en dos pilares clave: la transición ecológica y la digital.
1417906520960999425	sanchezcastejon	2021-07-21 17:57:12	897	245		Spain offers excellent investment opportunities in the post-COVID economic recovery. Today we have presented to investors and equity funds in #NewYork the advantages of our country, especially in two key pillars: the green transition and the digital transition. https://t.co/vgLRppMXZC	http://pbs.twimg.com/media/E61hpzhWYAEqTMU.jpg	http://pbs.twimg.com/media/E61hq4tXoAYYIRd.jpg	http://pbs.twimg.com/media/E61hroyWQAEp_DX.jpg	http://pbs.twimg.com/media/E61hsTzWEAQTXt8.jpg
1417849348390588420	sanchezcastejon	2021-07-21 14:10:01	540	143		Un placer estar hoy en @Morning_Joe. España está definiendo la hoja de ruta para modernizar su economía y quiere contar con el sector privado de EE.UU. Por eso hemos viajado aquí. Ambos países debemos ser aliados frente a los grandes retos globales.
1417849343319678979	sanchezcastejon	2021-07-21 14:10:00	1501	347		A pleasure to be on @Morning_Joe today. Spain is defining the roadmap to modernize its economy and wants to count on the US private sector. That is why we travelled here. Both countries must be allies in the face of great global challenges. https://t.co/cBVU63wRKS	http://pbs.twimg.com/media/E600ay9XEAES9Ba.jpg
1417827225815113729	sanchezcastejon	2021-07-21 12:42:07	0	134	Morning_Joe	Joining us now: Prime Minister of Spain Pedro Sánchez @sanchezcastejon					0	0	1	0
1417821678898405376	sanchezcastejon	2021-07-21 12:20:04	0	125	desdelamoncloa	El PG, @sanchezcastejon, se encuentra en EE.UU. en un viaje de carácter económico y de promoción de inversiones por distintas ciudades, hoy en Nueva York: 📌Reunión con @MikeBloomberg y @blackrock 📌Entrevista con @Reuters 📌Inauguración Oficina Económica y Comercial de España https://t.co/qYGdMCPD9G	http://pbs.twimg.com/media/E60c9ssWUAQXuHx.jpg				0	0	1	0
1417575926460731394	sanchezcastejon	2021-07-20 20:03:32	0	309	desdelamoncloa	El Gobierno aprueba el proyecto de Ley de #MemoriaDemocrática. Una norma estructurada en torno al protagonismo y la reparación integral de las víctimas de la Guerra Civil y la Dictadura y a las políticas de verdad, justicia, reparación y garantías de no repetición. 👇🏻 https://t.co/49z9v8xKm8	http://pbs.twimg.com/media/E6u_tRUX0B8LLIU.jpg				-0.296	0.053	0.947	0
1417465602860593153	sanchezcastejon	2021-07-20 12:45:09	3255	1091		Hoy España salda una deuda histórica con su pasado. Aprobamos la Ley de #MemoriaDemocrática con la que avanzamos en el reconocimiento a las víctimas de la Guerra Civil y la Dictadura. Una ley muy necesaria que nos hace mejores como país. Por verdad, justicia, reparación y memoria https://t.co/uG3Xng10Pf	http://pbs.twimg.com/media/E6vZWBPWEAEyCGH.jpg
1417450735684530185	sanchezcastejon	2021-07-20 11:46:05	0	95	desdelamoncloa	🔴EN DIRECTO Rueda de prensa de la portavoz del Gobierno y ministra de @territorialgob, Isabel Rodríguez, y los ministros de @M_Presidencia, Félix Bolaños, y @consumogob, Alberto Garzón, para explicar los acuerdos aprobados en #CMin. https://t.co/zIfI4miUfc					0	0	1	0
1417360550191828992	sanchezcastejon	2021-07-20 05:47:43	6790	1253		Felicitamos a Pedro Castillo por su proclamación como presidente de Perú y a la ciudadanía e instituciones peruanas por el desarrollo del proceso electoral. Estamos preparados para trabajar con el nuevo presidente y su equipo en el marco de la relación estratégica España-Perú.
1417159165361987587	sanchezcastejon	2021-07-19 16:27:29	0	540	sanidadgob	👏👏 El 5⃣0⃣ % de la población, una de cada dos personas en nuestro país, cuenta ya con la pauta completa de vacunación frente al #COVID19 ✅ Más del 62% cuenta con, al menos, una dosis de #VacunaCOVID19 ✅ Seguimos avanzando hacia la inmunización comunitaria #YoMeVacuno https://t.co/YsQiLuCkJl	https://video.twimg.com/ext_tw_video/1417158397162627081/pu/vid/848x480/NFU6Z2okf2_O4-EZ.mp4?tag=12				0	0	1	0
1417087680379244545	sanchezcastejon	2021-07-19 11:43:25	0	144	PSOE	Nuestro Secretario General, @sanchezcastejon, ha mantenido una reunión de trabajo en Ferraz con motivo de la Ponencia Marco del 40º Congreso del PSOE 🌹 🌹 @Adrilastra 🌹 @CristinaNarbona 🌹 @santicl 🌹 Félix Bolaños 🌹 @linagalvezmunoz 🌹 @jalloul_hana 🌹 @oscarlopeztwit https://t.co/cDfYUkOZcA	http://pbs.twimg.com/media/E6p9gdpXEAMJcvg.jpg	http://pbs.twimg.com/media/E6p9do6XEAMdWwi.jpg	http://pbs.twimg.com/media/E6p9do3WUAEXtO0.jpg	http://pbs.twimg.com/media/E6qBf7BXsAILLtM.jpg	0.34	0	0.928	0.072
1416835240446861317	sanchezcastejon	2021-07-18 19:00:19	0	69	desdelamoncloa	📌Toma de posesión del nuevo Ejecutivo 📌Aprobado el Proyecto #PERTE_VEC 📌Carta de #DerechosDigitales 📌Homenaje de Estado a las víctimas del #COVID19 📌Recepción a los deportistas olímpicos de #Tokyo2020 El resumen de la actividad del PG, @sanchezcastejon, esta semana⤵️ https://t.co/cv6zKof6JZ	https://video.twimg.com/amplify_video/1416339807488327684/vid/1280x720/dvfRkK95yPXfPCOZ.mp4?tag=14				0	0	1	0
1416483099689504773	sanchezcastejon	2021-07-17 19:41:02	6000	963		Nos deja su enorme legado en cine, teatro y televisión. Pero la gran Pilar Bardem era, por encima de todo, una defensora de la igualdad, la libertad y los derechos de todas y todos. Un sentido abrazo a su familia y seres queridos. Su recuerdo estará siempre con nosotros. https://t.co/mEiU9e3zNa	http://pbs.twimg.com/media/E6hb31PWEAQwRWz.jpg
1416434549832175627	sanchezcastejon	2021-07-17 16:28:07	0	333	PSOE	“Corren malos tiempos para los derrotistas, agoreros, para aquellos que quieren hacer que España se resigne. España no se va a resignar, España va a salir adelante y mirar con esperanza su futuro”. Toda la Info del acto en #Sevilla con @sanchezcastejon 👇🏽https://t.co/Ju9DLmOMsx					-0.296	0.053	0.947	0
1416388888130723844	sanchezcastejon	2021-07-17 13:26:40	0	250	PSOE	Ayer cumplimos un nuevo hito: 💉 Hemos administrado 50 millones de dosis. La próxima semana: ✊ 1 de cada 2 españoles va a tener pauta completa. ✊ Vamos a llegar al 70% de la población vacunada antes de que termine el verano. 🌹 @sanchezcastejon #LaEspañaQueHacemos_ https://t.co/0mqP2QUtLa	https://video.twimg.com/ext_tw_video/1416370144964714501/pu/vid/1280x720/fDjxYLhE54_xyj1B.mp4?tag=12				0	0	1	0
1416384943102496768	sanchezcastejon	2021-07-17 13:11:00	908	335		Somos el partido que siempre ha impulsado con políticas públicas la igualdad y la transición ecológica. En el 40 Congreso del @PSOE propondremos que nos definamos como lo que somos: un partido que defiende los derechos de los trabajadores/as y que es feminista y ecologista. https://t.co/AL7N0Q0MeF	https://video.twimg.com/amplify_video/1416368026337828864/vid/1280x720/KEHOXn5jNDr3AADS.mp4?tag=14
1416381923115421698	sanchezcastejon	2021-07-17 12:59:00	569	216		Cuando hablamos de que nadie se quede atrás, nos referimos a las personas y también a los territorios. En la próxima Conferencia de Presidentes vamos a presentar un paquete frente al #RetoDemográfico, con 10.000 millones € para dar oportunidades a todos los rincones del país. https://t.co/17aX09yyAI	https://video.twimg.com/amplify_video/1416373882240573441/vid/1280x720/8rE_mTHyISz9p9Qo.mp4?tag=14
1416379113913389060	sanchezcastejon	2021-07-17 12:47:50	551	195		La política debe situar a las personas en el centro de su acción y practicar la rendición de cuentas. Es lo que nos enseña el municipalismo y así actuamos desde el Gobierno, donde ha ganado peso el ámbito local. Con el nuevo Ejecutivo avanzamos con paso firme a la recuperación. https://t.co/FHLJNKEzkw	https://video.twimg.com/amplify_video/1416371149504663553/vid/1280x720/EFkn9bTvswksmh5I.mp4?tag=14
1416343443303981056	sanchezcastejon	2021-07-17 10:26:05	0	112	PSOE	📢 YA ESTAMOS EN DIRECTO DESDE #SEVILLA I N T E R V I E N E N 🌹@sanchezcastejon 🌹@JuanEspadasSVQ 🌹@angelesferriz #LaEspañaQueHacemos_ https://t.co/KfanLfNCw1					0	0	1	0
1416333353234567175	sanchezcastejon	2021-07-17 09:46:00	273	90		¡Hoy nos vemos en #Sevilla! A partir de las 12:00 horas estaré junto a @JuanEspadasSVQ y @angelesferriz. 🌹 https://t.co/TyCHAGXNwy ¡Acompáñanos! #LaEspañaQueHacemos_ https://t.co/aIFKFT4ONQ	https://video.twimg.com/amplify_video/1416330918537617411/vid/720x720/Y-TUUtuIiLhfsCci.mp4?tag=14
1416282875524259841	sanchezcastejon	2021-07-17 06:25:25	843	181		España ha ofrecido su colaboración y ha puesto sus medios y personal especializado en emergencias a disposición del Mecanismo Europeo de Protección Civil. Todo nuestro apoyo y solidaridad con los equipos que trabajan para asistir a las víctimas y localizar a los desaparecidos.
1416282874555273217	sanchezcastejon	2021-07-17 06:25:25	2575	529		Terrible. Seguimos impactados por las imágenes de las inundaciones en Alemania y Bélgica. Familias destrozadas por la pérdida de seres queridos, destrucción de hogares y medios de vida. Una muestra más de que urge actuar para frenar el #CambioClimático y evitar nuevas tragedias.
1416138212876201988	sanchezcastejon	2021-07-16 20:50:35	0	132	PSOE	📢Mañana sábado, no te pierdas el acto en #Sevilla con nuestro secretario general y presidente del gobierno, @sanchezcastejon Le acompañan, @JuanEspadasSVQ y @angelesferriz ⏰A partir de las 12:00h en todas nuestras redes sociales. 🤳🏽 https://t.co/ZBtpckyujW	https://video.twimg.com/amplify_video/1416046949053128709/vid/720x720/NgMGrJUv88geZpVo.mp4?tag=14				-0.296	0.064	0.936	0
1416097082058977281	sanchezcastejon	2021-07-16 18:07:08	0	117	desdelamoncloa	🇪🇸 El PG, @sanchezcastejon, ha recibido hoy a una representación de los 321 deportistas olímpicos españoles que participarán en #Tokyo2020. ⁣ 🏅Les ha transmitido todo el apoyo del país ante el comienzo de los JJ.OO.⁣ ⁣ ¡Suerte en Tokyo, olimpistas!⁣ ⁣https://t.co/TeT8CK65Sc https://t.co/2jOn25oUAs	https://video.twimg.com/ext_tw_video/1416001814634323968/pu/vid/1280x720/mYziTjcRPZEmtFSq.mp4?tag=12				0.6239	0	0.879	0.121
1416068501740130307	sanchezcastejon	2021-07-16 16:13:34	2969	629		España sigue avanzando con un ritmo excelente en el proceso de vacunación. Ya hemos alcanzado los 50 millones de dosis administradas. Más de 29 millones de personas tienen al menos una dosis y 23 millones cuentan con pauta completa. Cada día más cerca de la inmunidad colectiva.
1416002965165461506	sanchezcastejon	2021-07-16 11:53:09	473	206		La #ViolenciaMachista sigue golpeándonos. Hoy se confirma el asesinato de una mujer en Almería. Sigamos trabajando, también con el apoyo de la ciudadanía, para pararla. Ante cualquier signo de #ViolenciaDeGénero en tu entorno, denuncia. Mi cariño a su familia y seres queridos. https://t.co/vsfyWTDlnh
1415994640218664960	sanchezcastejon	2021-07-16 11:20:04	222	59		My solidarity and that of all the Spanish people with the people affected by the terrible floods in Germany, which now extend to Belgium, Luxembourg and the Netherlands. You can also count on the support of the entire EU to move forward after these difficult times.
1415994638582886401	sanchezcastejon	2021-07-16 11:20:04	804	240		Mi solidaridad y la de todo el pueblo español con las personas afectadas por las terribles inundaciones en Alemania, que ahora se extienden a Bélgica, Luxemburgo y Países Bajos. Contáis también con el apoyo de la UE para salir adelante tras estos momentos tan difíciles. https://t.co/7dVBz9pGtQ
1415979111693131776	sanchezcastejon	2021-07-16 10:18:22	991	230		Un honor recibir hoy a las y los deportistas olímpicos que representarán a España en #Tokyo2020 . Vuestro enorme esfuerzo en este duro año de pandemia se va a traducir ahora en una nueva historia de éxito del deporte español. Tenéis el apoyo de todo el país. ¡Ánimo y a por todas! https://t.co/XQIIkdCDD9	http://pbs.twimg.com/media/E6aRJNSWQAIeaEJ.jpg	http://pbs.twimg.com/media/E6aRKxwWQAErUj1.jpg	http://pbs.twimg.com/media/E6aRLScWYAIDf6J.jpg	http://pbs.twimg.com/media/E6aResxXMAQBnSe.jpg
1415954293002313732	sanchezcastejon	2021-07-16 08:39:45	0	98	desdelamoncloa	🔴EN DIRECTO El presidente del Gobierno, @sanchezcastejon, recibe, junto al ministro de @culturagob, Miquel Iceta, a los deportistas que representarán a España en los Juegos Olímpicos de #Tokyo2020 https://t.co/3LuTDXzPr8					0	0	1	0
1415646731929366532	sanchezcastejon	2021-07-15 12:17:36	851	296		Hoy tenemos que condenar un nuevo crimen machista en nuestro país: el de una mujer asesinada a las puertas del colegio donde trabajaba en Málaga. Mi abrazo y cariño a su familia. La violencia de género no cesa, nuestros esfuerzos para acabar con ella tampoco. #NosQueremosVivas https://t.co/UmuANJqW7e
1415627070420525059	sanchezcastejon	2021-07-15 10:59:29	231	35		@andresiniesta8 Gracias, Andrés por ser parte de este homenaje a las víctimas del #COVID19. Por prestar tu voz para recordar a todas las personas que se han enfrentado al virus y reconocer a las que nos cuidaron y cuidan a diario ante esta pandemia que tan duramente nos ha golpeado.
1415606496117858306	sanchezcastejon	2021-07-15 09:37:44	1398	413		La esperanza es hoy nuestro faro tras la oscuridad de la pandemia. Una emergencia que nos ha hecho poner el foco en lo importante. Mi recuerdo a los que se fueron Mi respeto a quienes han enfrentado el #COVID19 Mi gratitud a quienes nos cuidan y protegen #LaFuerzaDeLaEsperanza https://t.co/Xs3UUr0Ybt	http://pbs.twimg.com/media/E6U-ObQWQAMxAcU.jpg	http://pbs.twimg.com/media/E6U-Ps_WUAgEHgD.jpg	http://pbs.twimg.com/media/E6U-c6UXoAk7UoT.jpg	http://pbs.twimg.com/media/E6U-Ro-XMAAZfU1.jpg
1415591982710329345	sanchezcastejon	2021-07-15 08:40:03	0	292	desdelamoncloa	Vuestra fuerza es la esperanza de nuestro país. #LaFuerzaDeLaEsperanza https://t.co/7TceSViVYS	https://video.twimg.com/amplify_video/1415579046730141696/vid/1280x720/rRYmkHnmH7eyPhV-.mp4?tag=14				0	0	1	0
1415563715789959169	sanchezcastejon	2021-07-15 06:47:44	0	223	desdelamoncloa	⚫EN DIRECTO Homenaje de Estado a las víctimas del #COVID19 y de reconocimiento al personal sanitario que dio su vida para salvar a miles de personas en nuestro país. #LaFuerzadelaEsperanza https://t.co/c1RcbEM9bE					0	0	1	0
1415364190248783874	sanchezcastejon	2021-07-14 17:34:53	0	107	desdelamoncloa	🔴EN DIRECTO Comparecencia de la ministra de @justiciagob, Pilar Llop, para valorar la sentencia del Tribunal Constitucional sobre el estado de alarma. https://t.co/Z2wAcx1jV4					0	0	1	0
1415318131707420675	sanchezcastejon	2021-07-14 14:31:52	0	124	DianaMorantR	Vivimos en un mundo en el que la ciencia, la innovación y la digitalización son herramientas imprescindibles para nuestro bienestar. Debemos garantizar que sus beneficios lleguen a todos y todas. Este es el objetivo de la Carta de #DerechosDigitales que el Gobierno presenta hoy. https://t.co/Fvzr9POBnV	https://video.twimg.com/ext_tw_video/1415264874544967681/pu/vid/1280x720/j3WYAaBhboT1ksA3.mp4?tag=12				0	0	1	0
1415310214220460034	sanchezcastejon	2021-07-14 14:00:24	0	130	NadiaCalvino	Hoy España se pone a la vanguardia para inspirar una digitalización humanista, garantizar derechos de la ciudadanía y generar #confianza ante la #TransformaciónDigital. #PlandeRecuperación🇪🇸 #DigitalRights https://t.co/lTfGwN8tN5					0	0	1	0
1415282931480858627	sanchezcastejon	2021-07-14 12:12:00	0	153	desdelamoncloa	🌐El Gobierno adopta la Carta de #DerechosDigitales para articular un marco de referencia que guíe futuros proyectos legislativos y el desarrollo de políticas públicas Objetivo➡️Garantizar los derechos de la ciudadanía ante la nueva realidad digital 🔗https://t.co/a9wMay3GVu https://t.co/kJ4QWe9hc3	http://pbs.twimg.com/media/E6QDOulXoAAfqy-.jpg				0	0	1	0
1415269038532476928	sanchezcastejon	2021-07-14 11:16:47	936	317		Hoy nos situamos a la vanguardia internacional al adoptar la Carta de #DerechosDigitales. Necesitamos poner límites y establecer unas normas justas para poder regular éticamente la nueva realidad digital. La tecnología debe estar al servicio de las personas y no al revés. https://t.co/Rj6yzTXUkn	https://video.twimg.com/amplify_video/1415267765955481600/vid/720x720/k3CyxQk8GgIYS6gA.mp4?tag=14
1415249780897427460	sanchezcastejon	2021-07-14 10:00:16	0	103	desdelamoncloa	🔴EN DIRECTO 🌐El jefe del Ejecutivo, @sanchezcastejon, preside la presentación de la Carta de #DerechosDigitales. Junto a la vicepresidenta y ministra de @_minecogob y la ministra de @CienciaGob. https://t.co/JsCM8iH3pe					0	0	1	0
1415045366219780102	sanchezcastejon	2021-07-13 20:28:00	1045	359		En la semana del 19 de julio esperamos alcanzar los 25 millones de personas con pauta completa de vacunación y antes del final del verano el 70% de la población estará inmunizada. No podemos dejar de remar ahora. Mantengamos la prudencia y sigamos vacunándonos. #SánchezEnT5 https://t.co/YlRSUDEIVz	https://video.twimg.com/amplify_video/1415040322338533383/vid/1280x720/xlfYhT1xGNJnOXVR.mp4?tag=14
1415042759891824646	sanchezcastejon	2021-07-13 20:17:38	924	304		Iniciamos una nueva etapa, la de la recuperación y modernización de España. Y esto implica un nuevo equipo: con personas vinculadas a la política local, gente joven con amplia experiencia y una composición más feminista. Somos el Gobierno con más mujeres de la UE. #SánchezEnT5 https://t.co/4TI2z7GLws	https://video.twimg.com/amplify_video/1415038030134530049/vid/1280x720/KnkkMh6K88LZ7e5K.mp4?tag=14
1415020703804530688	sanchezcastejon	2021-07-13 18:50:00	464	122		En unos minutos estaré con Pedro Piqueras en @informativost5 analizando la actualidad de nuestro país. Podéis seguir la entrevista en directo, a partir de las 21:00 horas, aquí⤵️ https://t.co/kA5Y3FSfqN #SánchezEnT5 https://t.co/b7JVcgWlnn	http://pbs.twimg.com/media/E6MnzR0WUAQKuGp.jpg
1415013081449734148	sanchezcastejon	2021-07-13 18:19:42	0	89	informativost5	El presidente del Gobierno, Pedro Sánchez (@sanchezcastejon), será entrevistado por Pedro Piqueras en Informativos Telecinco este martes a partir de las 21:00 horas #SánchezEnT5 &gt; https://t.co/bTmPWVOigK https://t.co/3nQevcLNXA	https://video.twimg.com/amplify_video/1414935461311754240/vid/1280x720/Nsa_pyiBgfWAM_bO.mp4?tag=14				0	0	1	0
1414963948332388352	sanchezcastejon	2021-07-13 15:04:28	0	133	raquelsjimenez	Damos un gran paso para acelerar la inversión de 6.820 millones euros del #PlandeRecuperación. Hoy hemos aprobado la propuesta de distribución en 2021 de 1.631 millones de euros entre las #CCAA, Ceuta y Melilla para rehabilitar viviendas y edificios públicos. #CMin https://t.co/jg8sTk2mBK	http://pbs.twimg.com/media/E6LWHvnXoAI8CEp.jpg				0	0	1	0
1414958486161608708	sanchezcastejon	2021-07-13 14:42:46	0	268	Pilar_Alegria	‼️El #CMin ha aprobado hoy el reparto de 1.158 millones de euros para las comunidades. Van destinados a digitalización, formación de profesorado, programas de refuerzo educativo o libros de texto. ➡️Una muestra del compromiso de este gobierno con la educación y la formación https://t.co/GcUu1CnVEe	https://video.twimg.com/ext_tw_video/1414939764814454794/pu/vid/1280x720/nAJ9cy5P4Js4lKix.mp4?tag=12				0.34	0	0.943	0.057
1414955864755261446	sanchezcastejon	2021-07-13 14:32:21	0	130	MarotoReyes	📍Hoy empezamos a escribir una historia de éxito. ‼Vamos a liderar la transformación hacia una movilidad sostenible y digital, democratizando el acceso al vehículo eléctrico. 👉🏼Contamos con las garantías del sector y con recursos⤵️ https://t.co/YeKAj49jeN					0	0	1	0
1414948229465219086	sanchezcastejon	2021-07-13 14:02:01	0	1042	vonderleyen	🇪🇸 Tras la aprobación del plan de recuperación de España por el Consejo, la financiación de #NextGenerationEU puede comenzar. Se invertirán 69.5 mil millones de € en España en los próximos años para conseguir un país más verde, más digital y mejor preparado para el futuro. https://t.co/tgnPBm3LLz	http://pbs.twimg.com/media/E6LN6rqWUAomHHG.jpg				0	0	1	0
1414944398794792974	sanchezcastejon	2021-07-13 13:46:47	1652	511		El #ECOFIN ha aprobado nuestro #PlandeRecuperación. En unas semanas, recibiremos los primeros 9.000 millones provenientes de los fondos europeos. Comienza una nueva etapa llena de oportunidades. Avanzamos hacia la recuperación impulsando las transformaciones que España necesita.
1414936432200888321	sanchezcastejon	2021-07-13 13:15:08	547	162		Juntos somos capaces de construir futuro. El proyecto que presentamos en Gijón es un claro ejemplo; una apuesta rotunda por la reindustrialización de España. Solo desde el diálogo y la implicación colectiva afrontaremos con éxito el reto de modernización que tenemos por delante. https://t.co/naIOnUxCef	http://pbs.twimg.com/media/E6LdKeHXIAUPupX.jpg	http://pbs.twimg.com/media/E6LdK7pX0AYoy3L.jpg	http://pbs.twimg.com/media/E6LdLYbWQAEGXN7.jpg	http://pbs.twimg.com/media/E6LdL2TXoAICP3y.jpg
1414931787244048385	sanchezcastejon	2021-07-13 12:56:40	714	276		Gracias a @ArcelorMittal por su compromiso con España. Hoy presentamos un proyecto que situará a nuestro país como una nación líder de la descarbonización en acero. Con ello, se crearán empleos cualificados, que convertirán a Asturias en un polo mundial de crecimiento sostenible. https://t.co/Okl0R4grXj	https://video.twimg.com/amplify_video/1414923223637151744/vid/720x720/U-O_vMTnDUvLTm8N.mp4?tag=14
1414913928233209858	sanchezcastejon	2021-07-13 11:45:42	0	87	desdelamoncloa	🔴 EN DIRECTO Rueda de prensa de la portavoz del Gobierno y ministra de @territorialgob, Isabel Rodríguez y las ministras de @educaciongob, Pilar Alegría, y @mincoturgob, Reyes Maroto, para explicar los acuerdos aprobados en #CMin. https://t.co/oyE3VwsGnf					0	0	1	0
1414909852053352449	sanchezcastejon	2021-07-13 11:29:31	435	155		🔴 EN DIRECTO Presentación de la hoja de ruta de descarbonización de la fabricación de acero en la factoría de ArcelorMittal en Gijón, Asturias. https://t.co/hxQP8BHtzl
1414904389437956097	sanchezcastejon	2021-07-13 11:07:48	0	187	NadiaCalvino	The Spanish #RecoveryPlan🇪🇸 has just been approved by the #ECOFIN @EUCouncil. This paves the way for the implementation of #NextGenerationEU🇪🇺 investments and reforms for a strong, green, digital, inclusive &amp; fair recovery in Europe. https://t.co/KHhVmubOAr https://t.co/eQMoiOHN3M	http://pbs.twimg.com/media/E6K_SlJXIAcIRvx.jpg				0.8126	0	0.792	0.208
1414883928729694226	sanchezcastejon	2021-07-13 09:46:30	0	154	desdelamoncloa	El jefe del Ejecutivo, @sanchezcastejon, preside hoy el #CMin en el que participan ya las nuevas ministras y ministros. Antes de la reunión del Consejo de Ministros, el Gobierno ha posado para la tradicional foto de familia en la escalinata del Palacio de la Moncloa. https://t.co/cP1kUpYKpp	http://pbs.twimg.com/media/E6KrrGNXoAcgJ0W.jpg				0.34	0	0.948	0.052
1414849645193334786	sanchezcastejon	2021-07-13 07:30:16	0	102	desdelamoncloa	🔴EN DIRECTO Llegada de las vicepresidentas y las nuevas ministras y ministros al edificio del Consejo de Ministros, donde se realizará una foto de familia previa al primer #CMin del nuevo Ejecutivo. https://t.co/fhUhjrVvSK					0	0	1	0
1414572820328243201	sanchezcastejon	2021-07-12 13:10:16	0	133	desdelamoncloa	El Gobierno ha presentado hoy el PERTE del Vehículo Eléctrico y Conectado. 🔸Un proyecto basado en la colaboración público-privada y centrado en el fortalecimiento de las cadenas de valor de la industria de automoción española, un sector estratégico para el país. #PERTE_VEC https://t.co/LrhOTFSxnG	http://pbs.twimg.com/media/E6Fj7CnX0AIdxl6.jpg				0.34	0	0.943	0.057
1414561725744132103	sanchezcastejon	2021-07-12 12:26:11	0	104	MarotoReyes	Con el #PERTE_VEC damos un paso más en el liderazgo de la industria del automóvil, sector estratégico para nuestro país. Tenemos la ambición de convertir a España en un hub industrial de toda la cadena de valor del vehículo eléctrico y conectado. 🇪🇸 se merece este ambicioso plan. https://t.co/2hTmYJGs3P					0	0	1	0
1414546831246307328	sanchezcastejon	2021-07-12 11:27:00	617	231		Debemos unir fuerzas en torno a las revoluciones verde y digital para impulsar la recuperación desde una perspectiva integradora en lo social, intergeneracional, de género y territorial. El #PERTE_VEC creará empleos de calidad y promoverá la cualificación de cientos de jóvenes. https://t.co/EtzxbrXx3Q	https://video.twimg.com/amplify_video/1414542590041640965/vid/720x720/yGCr8LjOXAB7wEMJ.mp4?tag=14
1414544014049783808	sanchezcastejon	2021-07-12 11:15:48	447	187		EL #PERTE_VEC supondrá una inversión pública histórica de 4.295 millones. Una gran inyección, con un efecto multiplicador en el sector privado que podría llegar a los 19.000 millones entre 2021-2023. Se trata de un fuerte estímulo para la automoción, muy castigada por la pandemia https://t.co/8aPuMcurny	https://video.twimg.com/amplify_video/1414539774724091904/vid/720x720/Bgy2-z9ekGnqvjOW.mp4?tag=14
1414539944660553729	sanchezcastejon	2021-07-12 10:59:38	715	244		Los cambios en el Ejecutivo tienen un objetivo: impulsar la recuperación económica, social y territorial. Hoy damos un paso, con la presentación del PERTE para la fabricación del vehículo eléctrico y conectado. Un nuevo modelo de movilidad para un nuevo modelo de país. #PERTE_VEC https://t.co/6dsunKtRiF	https://video.twimg.com/amplify_video/1414536987260903426/vid/720x720/LRjX6p25zL8fVoQM.mp4?tag=14
1414518641555562496	sanchezcastejon	2021-07-12 09:34:59	0	102	desdelamoncloa	🔴EN DIRECTO El presidente del Gobierno, @sanchezcastejon, presenta el Proyecto Estratégico para la Recuperación y Transformación Económica del vehículo eléctrico y conectado. #PERTE_VEC https://t.co/tewqfItFac					0	0	1	0
1414499486869725188	sanchezcastejon	2021-07-12 08:18:52	1802	516		Hoy comenzamos una nueva etapa en el Ejecutivo, con un equipo que aportará juventud, cercanía y experiencia en el servicio público para acometer una recuperación justa, social, digital, verde y feminista. Gracias por vuestro compromiso. Seguimos avanzando por una España mejor. https://t.co/pacAI0fB9s
1414296900073893892	sanchezcastejon	2021-07-11 18:53:52	0	80	desdelamoncloa	📌Comité de Seguimiento del #COVID19 📌Viaje oficial a los países bálticos, visitando Estonia, Letonia y Lituania 📌Comparecencia para anunciar la nueva configuración del Ejecutivo Vídeo resumen con la actividad del presidente del Gobierno, @sanchezcastejon, en esta semana ⤵️ https://t.co/6GIJpWIdTl	https://video.twimg.com/amplify_video/1414119998893830146/vid/1280x720/2H7oDS11MzsTwMte.mp4?tag=14				0	0	1	0
1414160106888048646	sanchezcastejon	2021-07-11 09:50:17	1131	277		Mi cariño a la familia del operador de Vigilancia Aduanera que ha fallecido al estrellarse contra el mar el helicóptero con el que desarrollaban una operación en la zona de San Roque. Gracias a todos los efectivos y FCS que veláis cada día por nuestra seguridad, contra el crimen. https://t.co/1UV0sMxBnZ
1414132347369295873	sanchezcastejon	2021-07-11 07:59:59	0	108	joseluisescriva	Comparto con vosotros mi artículo en los periódicos regionales de @Vocento En él explico por qué el acuerdo sobre pensiones firmado con los agentes sociales debe contribuir a dar certidumbre a los pensionistas presentes y futuros 👇 https://t.co/YKK3rNhz2P https://t.co/VXt5pAzk5x	http://pbs.twimg.com/media/E5_8uUzXEAUVKtZ.jpg				0	0	1	0
1413943111768809480	sanchezcastejon	2021-07-10 19:28:02	1073	330		Celebramos el acuerdo alcanzado por el #G20 para lograr una arquitectura fiscal internacional que establezca un impuesto mínimo de sociedades y que las multinacionales paguen impuestos donde obtienen sus beneficios. Un sistema más justo, global y eficiente adaptado al siglo XXI. https://t.co/fBkVQGYFMI
1413866095895842816	sanchezcastejon	2021-07-10 14:22:00	1223	379		Agradezco de forma sincera y expresa a todos los integrantes del Gobierno que abandonan su puesto. He sido testigo de su gran trabajo y excepcional temple en los momentos tan difíciles que hemos vivido. Es justo reconocer que se han dejado la piel en defensa del bien público. https://t.co/YYlOlYsQhE	https://video.twimg.com/amplify_video/1413854920592220166/vid/720x720/nh40iKdvpQDyBJOU.mp4?tag=14
1413863327424421890	sanchezcastejon	2021-07-10 14:11:00	2016	556		Empieza a andar el Gobierno de la Recuperación. Un Gobierno de mujeres y hombres jóvenes de valía extraordinaria para superar por completo la peor calamidad en décadas y aprovechar una oportunidad única de poner en pie una España social, verde, digital y feminista; un país mejor. https://t.co/UPm2HpCTkW	https://video.twimg.com/amplify_video/1413854723875254274/vid/720x720/ejKyze-iJ11MPYAC.mp4?tag=14
1413860547288784898	sanchezcastejon	2021-07-10 13:59:57	992	327		Acabo de transmitir al jefe del Estado la composición del nuevo Gobierno. La estructura ministerial se mantiene, se reducen las vicepresidencias a tres y se producen cambios en varias carteras con el objetivo de acometer una recuperación justa, aportando juventud y cercanía. https://t.co/Ndk9LMM1jT	https://video.twimg.com/amplify_video/1413853014675398659/vid/720x720/fq71SQYPcvni_K72.mp4?tag=14
1413847917824196617	sanchezcastejon	2021-07-10 13:09:46	0	136	desdelamoncloa	🔴EN DIRECTO Declaración institucional del jefe del Ejecutivo, @sanchezcastejon, para anunciar la nueva configuración del Gobierno de España. https://t.co/f1NZjbLRII					0	0	1	0
1413575973904203776	sanchezcastejon	2021-07-09 19:09:09	3340	507		He recibido la segunda dosis de la #VacunaCOVID19. El proceso de vacunación avanza con éxito en España gracias al gran trabajo de todos los profesionales sanitarios y al compromiso de la ciudadanía. Mantengamos la prudencia hasta derrotar completamente al virus. #YoMeVacunoSeguro https://t.co/9IWyEsxGDW	http://pbs.twimg.com/media/E54H2o5XEAUnhTc.jpg	http://pbs.twimg.com/media/E54H228XoAERC55.jpg
1413566285238124548	sanchezcastejon	2021-07-09 18:30:39	0	177	sanidadgob	📺 @CarolinaDarias ➡️España llegará a los 25 millones de personas con pauta completa de #VacunaCOVID19 en la semana del 19 de julio. ✅ La campaña va como un tiro y a finales de agosto el 70% de la población estará vacunada. #YoMeVacunoSeguro #YoMeVacuno https://t.co/zUVyHonZV3	https://video.twimg.com/ext_tw_video/1413561418616557569/pu/vid/1280x720/EVDXF-OrM8V6BSuC.mp4?tag=12				0	0	1	0
1413480836679229444	sanchezcastejon	2021-07-09 12:51:07	0	88	desdelamoncloa	🔴EN DIRECTO Rueda de prensa de la portavoz del Ejecutivo, María Jesús Montero, tras la reunión del presidente del Gobierno, @sanchezcastejon, y la presidenta de la @ComunidadMadrid, Isabel Díaz Ayuso. https://t.co/Tc7BFLKlu1					0	0	1	0
1413237927883198468	sanchezcastejon	2021-07-08 20:45:53	0	448	GitanasNauseda	Witnessed allied solidarity in action today. The press conference w/ 🇪🇸 PM @sanchezcastejon at airbase of @NATO Baltic Air Police Mission was suddenly interrupted. 🇪🇸 fighter jets alpha scrambled after the alarm of the infringed airspace. Thank you 🇪🇸 for our security #WeAreNATO https://t.co/g4IlJ3Ow22	https://video.twimg.com/ext_tw_video/1413095630604472325/pu/vid/1280x720/ywwaHuOpCnzFeags.mp4?tag=12				0.4767	0.09	0.741	0.17
1413210338405781504	sanchezcastejon	2021-07-08 18:56:15	1217	387		España supera los 20 millones de personas con la pauta completa de vacunación frente al #COVID19 y casi el 90% de más de 40 años tiene, al menos, una dosis. Excelentes datos. Sigamos actuando con responsabilidad. #YoMeVacunoSeguro https://t.co/lfDRNQckVA	https://video.twimg.com/ext_tw_video/1413184692665397261/pu/vid/1280x720/0G1c6ZkQXsVmWS3Z.mp4?tag=12
1413170939093790723	sanchezcastejon	2021-07-08 16:19:41	805	240		Hoy he podido conversar con la líder opositora bielorrusa, Svetlana Tijanóvskaya, a quien he transmitido la solidaridad de España con la sociedad civil, y nuestro compromiso con la democracia, el cese de la violencia y la libertad del pueblo de Bielorrusia. https://t.co/VlVPIAnOfq	http://pbs.twimg.com/media/E5yXeqWXoAEXAk_.jpg
1413164290136281091	sanchezcastejon	2021-07-08 15:53:16	0	97	mincoturgob	🇪🇸 está preparada para recibir el turismo francés con total seguridad. 💉Más del 42% de la población española está ya vacunada y seguimos avanzando. 🛃El uso del certificado digital es una garantía para viajar sin miedo. ¡Estamos listos! #TeMerecesEspaña #Travelsafe @BFMTV https://t.co/8m5yZOQG4V					-0.5983	0.089	0.911	0
1413152912407158791	sanchezcastejon	2021-07-08 15:08:04	0	77	desdelamoncloa	El presidente, @sanchezcastejon, ha visitado esta tarde la Universidad de Vilnius, en Lituania junto a su Rector, Rimvydas Petrauskas, y la PM del país, @IngridaSimonyte. La colaboración en materia educativa es fundamental para estrechar los lazos entre ambas naciones. https://t.co/8NaKJ29XFa	http://pbs.twimg.com/media/E5yGuCQVIAUu6Ay.jpg	http://pbs.twimg.com/media/E5yGucRUUAMJeR4.jpg	http://pbs.twimg.com/media/E5yGu5TUYAkKSVY.jpg	http://pbs.twimg.com/media/E5yGvVZVUBApaPa.jpg	0.34	0	0.939	0.061
1413126649474863104	sanchezcastejon	2021-07-08 13:23:42	907	206		El deporte tiene un papel clave en el acercamiento y conocimiento mutuo entre naciones y sociedades. Hoy, me he reunido con Arvydas Sabonis, todo un referente lituano en el mundo del baloncesto. Su desempeño profesional constituye un puente en las relaciones entre nuestros países https://t.co/JdE7ekaDXw	http://pbs.twimg.com/media/E5xvMrcVUAI02br.jpg
1413117483561664516	sanchezcastejon	2021-07-08 12:47:17	375	146		Fructífero encuentro con la primera ministra @IngridaSimonyte. España y Lituania tienen unas sólidas relaciones con mucho potencial por desarrollar. Vamos a aprovechar el momento que vivimos para avanzar en una decidida transformación de nuestras economías y proyecto común. https://t.co/j5D8QkQJx2	http://pbs.twimg.com/media/E5xmvQ2XsAQXs_F.jpg	http://pbs.twimg.com/media/E5xmwF6WYAIWTc6.jpg	http://pbs.twimg.com/media/E5xmwy5XsAQs9-o.jpg	http://pbs.twimg.com/media/E5xmxyYX0AU-uGr.jpg
1413098619213950978	sanchezcastejon	2021-07-08 11:32:19	0	85	desdelamoncloa	🔴EN DIRECTO Tras mantener un encuentro bilateral, el presidente del Gobierno de España, @sanchezcastejon, y la primera ministra de Lituania, @IngridaSimonyte, comparecen ante los medios. https://t.co/n02LmGky2S					0	0	1	0
1413076223509602305	sanchezcastejon	2021-07-08 10:03:20	678	179		Visitamos a las tropas españolas desplegadas en Šiauliai. Son los mejores embajadores de España, un país que asume con firmeza sus obligaciones en la OTAN. Ejemplo de nuestro compromiso con la seguridad de los aliados. Gracias, presidente @GitanasNauseda por acompañarnos hoy. https://t.co/8Vd4SnEPe3	http://pbs.twimg.com/media/E5w_CG_WEAA3M72.jpg	http://pbs.twimg.com/media/E5w_DxQXIAQ9b4R.jpg	http://pbs.twimg.com/media/E5w_EVtXoAI2joG.jpg	http://pbs.twimg.com/media/E5w_FDBXoAIEa57.jpg
1413063514806173701	sanchezcastejon	2021-07-08 09:12:50	0	90	desdelamoncloa	🔴EN DIRECTO Declaración conjunta del presidente del Gobierno de España, @sanchezcastejon, y el presidente de Lituania, @GitanasNauseda, tras visitar a las tropas españolas destacadas en la base aérea de Šiauliai. https://t.co/0cfZFngwyY					0	0	1	0
1413055586393108480	sanchezcastejon	2021-07-08 08:41:19	0	85	desdelamoncloa	🔴EN DIRECTO Declaración conjunta del presidente del Gobierno de España, @sanchezcastejon, y el presidente de Lituania, @GitanasNauseda, tras visitar a las tropas españolas destacadas en la base aérea de Šiauliai. https://t.co/wttv6SLYex					0	0	1	0
1413045286444883971	sanchezcastejon	2021-07-08 08:00:24	0	84	desdelamoncloa	El presidente del Gobierno está ya en Lituania, última parada de su viaje a los países bálticos. ➡️@sanchezcastejon visita esta mañana a las tropas españolas desplegadas en la base aérea de Šiauliai. Allí mantiene también un encuentro con el presidente lituano, @GitanasNauseda. https://t.co/cpg02vOA7n	http://pbs.twimg.com/media/E5wkagKXMAYC6IG.jpg	http://pbs.twimg.com/media/E5wkbwtWYAMYbR8.jpg			0	0	1	0
1412801745617555463	sanchezcastejon	2021-07-07 15:52:39	721	191		Mi agradecimiento y el de todo el país al contingente español de la misión Enhanced Forward Presence de la OTAN desplegado en Letonia, que he visitado hoy. Representan nuestro compromiso con la Alianza para contribuir a la seguridad colectiva, en este caso, en los países bálticos https://t.co/UxwlcTgOyY	http://pbs.twimg.com/media/E5tHaQiXMAA0Py5.jpg	http://pbs.twimg.com/media/E5tHasSWYAMA3lS.jpg	http://pbs.twimg.com/media/E5tHbsiX0AMUS5C.jpg	http://pbs.twimg.com/media/E5tHb-wWYAYg7SB.jpg
1412788608851976198	sanchezcastejon	2021-07-07 15:00:27	0	94	desdelamoncloa	🔴EN DIRECTO El jefe del Ejecutivo, @sanchezcastejon, visita junto al primer ministro de Letonia, @krisjaniskarins, la base militar de Adazi, donde están desplegadas tropas españolas. https://t.co/ZVbZdsFVnt					0	0	1	0
1412768681948557321	sanchezcastejon	2021-07-07 13:41:16	485	130		Letonia tiene en España un gran aliado en la Unión Europea y en la OTAN. Gracias, @krisjaniskarins por el recibimiento hoy. Los 100 años de las relaciones diplomáticas entre nuestros países nos marcan la senda a seguir: unidos somos más fuertes. https://t.co/vlzVn6g80G	http://pbs.twimg.com/media/E5spX-9XoAETNdD.jpg	http://pbs.twimg.com/media/E5spYuXXIAYedg6.jpg	http://pbs.twimg.com/media/E5spZxuWEAEWxCz.jpg	http://pbs.twimg.com/media/E5spaMdXwAgqrIj.jpg
1412754303048110081	sanchezcastejon	2021-07-07 12:44:08	0	76	desdelamoncloa	🔴EN DIRECTO Comparecencia conjunta del presidente del Gobierno de España, @sanchezcastejon, y el primer ministro de Letonia, @krisjaniskarins. https://t.co/tVwAd96zH4					0	0	1	0
1412745015420411906	sanchezcastejon	2021-07-07 12:07:13	0	81	desdelamoncloa	En el marco de su viaje a Países Bálticos, el PG, @sanchezcastejon, visita hoy Letonia🇱🇻. Allí se ha reunido con la portavoz del parlamento letón, @IMurniece, y mantiene un encuentro bilateral con el PM, @krisjaniskarins, tras el cual comparecerán ante los medios. https://t.co/71TVorqT9j	http://pbs.twimg.com/media/E5sTkD1WQAkI7Ba.jpg	http://pbs.twimg.com/media/E5sTkrDX0AU2E9-.jpg	http://pbs.twimg.com/media/E5sTlhSX0AE2wOt.jpg	http://pbs.twimg.com/media/E5sTmG0XwAM6YDs.jpg	0.34	0	0.943	0.057
1412736083775954950	sanchezcastejon	2021-07-07 11:31:44	1879	508		España condena firmemente el asesinato del presidente de Haití, Jovenel Moïse. Nuestras condolencias a su familia y nuestra solidaridad con el pueblo haitiano. Hacemos un llamamiento a la unidad de las fuerzas políticas para encontrar una salida a la grave crisis que vive el país
1412712485556310019	sanchezcastejon	2021-07-07 09:57:58	1101	395		La Comisión Europea mejora hoy las previsiones de crecimiento para España. La recuperación está en marcha en nuestro país y coge velocidad. Trabajamos con ambición para que ese crecimiento sea justo y sólido y se vea reflejado en la vida cotidiana de toda la ciudadanía. https://t.co/oYWgPclpqy
1412690691310882819	sanchezcastejon	2021-07-07 08:31:21	425	124		Hoy he tenido el honor de visitar junto a @KerstiKaljulaid la exposición ‘Zuloaga: alma de España’ en Estonia. Esta muestra es una prueba más de nuestras magníficas relaciones y del enorme y rico patrimonio cultural que ambos países podemos dar a conocer a nuestras sociedades. https://t.co/DLHQmMxKxc	http://pbs.twimg.com/media/E5rigMJWEAEQWlB.jpg	http://pbs.twimg.com/media/E5riiPXXMAILrQi.jpg	http://pbs.twimg.com/media/E5rii8eWEAIJp50.jpg	http://pbs.twimg.com/media/E5rijztX0AAWJ3t.jpg
1412670072737480705	sanchezcastejon	2021-07-07 07:09:26	0	122	desdelamoncloa	El presidente del Gobierno de España, @sanchezcastejon, se reúne esta mañana con la presidenta de Estonia, @KerstiKaljulaid. El impulso de las relaciones bilaterales y la promoción de la cultura entre los dos países serán algunos de los asuntos abordados. https://t.co/othPiydxkn	http://pbs.twimg.com/media/E5rPgeGX0AAt_dd.jpg	http://pbs.twimg.com/media/E5rOpJJWYAYzmDB.jpg			0	0	1	0
1412529235634311170	sanchezcastejon	2021-07-06 21:49:47	4184	513		Orgullosos, hoy más que nunca, de nuestra @SeFutbol. Emocionante hasta el final, habéis hecho un grandísimo papel en esta #EURO2020 y nos vais a ofrecer muchos éxitos en el futuro. Enhorabuena a Italia por su clasificación para la final. #SomosEspaña https://t.co/xqijfJZhth	http://pbs.twimg.com/media/E5pPyvdX0AgNxxX.jpg
1412457400897003528	sanchezcastejon	2021-07-06 17:04:21	847	231		Gracias, @kajakallas por la acogida. Celebramos el centenario del inicio de las relaciones diplomáticas entre Estonia y España con el firme compromiso de profundizar aún más en ellas. A nivel bilateral y también de la OTAN y la UE hay un largo camino que recorrer juntos. https://t.co/WIJVZS7VAW	https://video.twimg.com/amplify_video/1412455705945292805/vid/1280x720/Kc48d8uD_IkuEzR7.mp4?tag=14
1412439959785648129	sanchezcastejon	2021-07-06 15:55:02	0	79	desdelamoncloa	🔴EN DIRECTO Comparecencia conjunta del presidente del Gobierno de España, @sanchezcastejon, y de la primera ministra de la República de Estonia, @kajakallas. https://t.co/MJiqDrTitt					0	0	1	0
1412436397525438468	sanchezcastejon	2021-07-06 15:40:53	0	99	desdelamoncloa	El PG, @sanchezcastejon, ya está en Estonia, primer destino de su viaje oficial a los Países Bálticos, y donde se reúne con su PM, @kajakallas ➡️Visitará también Letonia y Lituania, en el marco del centenario de las relaciones diplomáticas de España con estos países. https://t.co/1CT5zhQvYY	http://pbs.twimg.com/media/E5n7PQqXIAM0sG2.jpg	http://pbs.twimg.com/media/E5n681RXEAYUk3l.jpg	http://pbs.twimg.com/media/E5n7CasWUAMsvPu.jpg	http://pbs.twimg.com/media/E5n7FqHWUAM-ALh.jpg	0	0	1	0
1412394290853158916	sanchezcastejon	2021-07-06 12:53:34	1346	424		Hagamos de nuestro país un lugar más libre y seguro para las mujeres. Con la Ley del #SoloSíEsSí protegemos su derecho a la libertad sexual y continuamos trabajando para erradicar la violencia contra ellas. Construyamos una sociedad donde todas/os vivamos sin miedo y en igualdad. https://t.co/Gato0MaXyy	http://pbs.twimg.com/media/E5nU435WUAoiZFQ.jpg
1412386565637251073	sanchezcastejon	2021-07-06 12:22:52	0	83	desdelamoncloa	🔴EN DIRECTO Rueda de prensa de la portavoz del Gobierno y la vicepresidenta segunda y ministra de @_minecogob para informar sobre los asuntos aprobados en el #CMin. https://t.co/eI5i77thg2					0	0	1	0
1412364629079212039	sanchezcastejon	2021-07-06 10:55:42	445	122		My best wishes for a speedy recovery to the Prime Minister of Luxembourg, @Xavier_Bettel, recently infected with #COVID19 . The virus is still present in our countries. Let us remain prudent and work with unity until we defeat it.
1412331220181135366	sanchezcastejon	2021-07-06 08:42:57	0	98	desdelamoncloa	Los ministros y ministras del Gobierno ya se encuentran reunidos en La Moncloa. Al finalizar el #CMin, la portavoz del Ejecutivo y la vicepresidenta segunda y ministra de @_minecogob ofrecerán la habitual rueda de prensa para informar de las medidas y acuerdos adoptados. https://t.co/ViJpKk12bB	https://video.twimg.com/ext_tw_video/1412331010126225414/pu/vid/1280x720/3qqLDVmRXhKvslHp.mp4?tag=12				0	0	1	0
1412149824137400321	sanchezcastejon	2021-07-05 20:42:09	6835	1183		Raffaella Carrà fue una mujer que inspiró a varias generaciones felicidad, valentía y compromiso. Su música nos alegró el corazón, su espíritu libre nos llenó el alma. Descansa en paz, querida #RaffaellaCarrà. https://t.co/ilKFhaq1Ob
1412146482245947394	sanchezcastejon	2021-07-05 20:28:52	0	224	miqueliceta	Hoy hemos alcanzado un acuerdo muy importante con @CCOO @UGT_Comunica @CSIFnacional para atajar la temporalidad. Lo hemos hecho por razones de justicia, porque creemos en la función pública y porque respetamos la justicia europea y a nuestros tribunales https://t.co/KlmD6N5wDp https://t.co/epfncpbUkB	http://pbs.twimg.com/media/E5jymG1WEAQn2JR.jpg				0	0	1	0
1412111121339883525	sanchezcastejon	2021-07-05 18:08:21	1827	452		Hoy ya hemos superado el listón del 40% de la población vacunada con la dosis completa. Caminamos hacia la inmunidad de grupo. Tan importante es la vacunación como la prudencia. Con ambas, venceremos al coronavirus y la recuperación será más fuerte y duradera. #YoMeVacunoSeguro
1412097435179143179	sanchezcastejon	2021-07-05 17:13:58	7044	1281		Confío en que la investigación de @policia dé pronto con los autores del asesinato de Samuel y esclarezca los hechos. Fue un acto salvaje y despiadado. No daremos ni un paso atrás en derechos y libertades. España no lo va a tolerar. Todo mi apoyo a su familia y seres queridos.
1412086975503519747	sanchezcastejon	2021-07-05 16:32:24	0	102	desdelamoncloa	El Comité de Seguimiento del #COVID19 está reunido en La Moncloa para analizar la evolución de la pandemia y del proceso de vacunación. 🔸El PG, @sanchezcastejon, preside este encuentro en el que también participan la ministra de @sanidadgob y el ministro de @territorialgob. https://t.co/PnYcgK7Tua	https://video.twimg.com/ext_tw_video/1412086401122844672/pu/vid/1280x720/mWidUINIWj0FY10Z.mp4?tag=12				0	0	1	0
1411985477369008133	sanchezcastejon	2021-07-05 09:49:05	855	257		Tras dos meses de investigaciones, se confirma que la mujer asesinada en Castellón fue víctima de la violencia machista. No vamos a parar hasta erradicar la #ViolenciaDeGénero de nuestra sociedad. No más horror. Mi cariño para su familia y seres queridos. #NiUnaMenos https://t.co/iYziKJb0nb
1411972491699015683	sanchezcastejon	2021-07-05 08:57:29	586	152		Nos deja un periodista histórico. Tico Medina nos acompañó durante años no solo en la televisión, también en la prensa escrita y la radio, convirtiéndose en un maestro de la comunicación reconocido con numerosos galardones. Mi cariño a su familia y al mundo del periodismo. https://t.co/4DoWol5sRh
1411647407989870596	sanchezcastejon	2021-07-04 11:25:43	3251	910		España es el país que más dosis ha administrado por cada 100 habitantes. La vacunación avanza. Cada día a mayor ritmo. Casi el 55% de la población con una dosis y más de 18 millones con pauta completa. Cerca del 40% de la población totalmente protegida. Vía @OurWorldInData ⬇️ https://t.co/85aOddZpL4	http://pbs.twimg.com/media/E5ct1fVXwAMjU5g.jpg
1411284048551546889	sanchezcastejon	2021-07-03 11:21:52	0	258	PSOE	¡Salgamos a dar soluciones! ¡A mejorar la vida de la ciudadanía! 👇 Nuestro COMPROMISO Seamos, como siempre, actores de la gran modernización que vivirá España. Con valentía, coraje y determinación. Somos la izquierda. Somos el PSOE ✊ 🌹 @sanchezcastejon #LaEspañaQueHacemos_ https://t.co/5w3ta21LwU	https://video.twimg.com/amplify_video/1411258764515102732/vid/1280x720/u8dLiXFnBnDo5Z5n.mp4?tag=14				0	0	1	0
1411281045312479237	sanchezcastejon	2021-07-03 11:09:56	0	204	PSOE	Nuevo récord ➕💉 765.000 dosis en un solo día. Cada semana la vacunación avanza. Pero no bajemos la guardia. Cada día que pasa, España va mejor. Mejor en la vacunación. Mejor en la recuperación. Mejor en la creación de empleo. 🌹 @sanchezcastejon #LaEspañaQueHacemos_ https://t.co/h4YLIUbCsH	https://video.twimg.com/amplify_video/1411255510595104770/vid/1280x720/IUMe6td9gMZ5pNos.mp4?tag=14				-0.296	0.05	0.95	0
1411275525742424068	sanchezcastejon	2021-07-03 10:48:00	765	317		La siguiente tarea que tenemos se llama juventud. A las y los jóvenes de nuestro país os lo decimos claro: estuvimos, estamos y estaremos. Vamos a abordar con valentía y decisión las reformas que cambiarán vuestras condiciones materiales y vuestras vidas. #LaEspañaQueHacemos_❤️ https://t.co/2HzoI97YEL	https://video.twimg.com/amplify_video/1411268437834338306/vid/1280x720/PhknUL-CHMd7h-Wk.mp4?tag=14
1411272288985620480	sanchezcastejon	2021-07-03 10:35:08	950	343		Los y las socialistas trabajamos para todos los españoles/as y en primer término para una ciudadanía que no lo ha tenido fácil. Ser un partido de respuestas, acuerdos y sobre todo esperanza; esa es nuestra guía. Más que nunca, España necesita el proyecto que representa el @PSOE. https://t.co/j5HsPn0hVK	https://video.twimg.com/amplify_video/1411267768683532288/vid/1280x720/QF4PUnVJ6Wb1HXTq.mp4?tag=14
1411268875656835073	sanchezcastejon	2021-07-03 10:21:34	734	281		En el @PSOE sabemos mejor que nadie el valor que representa dar el primer paso. Es el momento de restaurar la convivencia, con diálogo. Los indultos son un claro mensaje que la democracia envía al conjunto de catalanes, piensen lo que piensen: queremos contar con todos y todas. https://t.co/ztqLjnGIOM	https://video.twimg.com/amplify_video/1411267092536598529/vid/1280x720/WFii9V3rMgn96sAv.mp4?tag=14
1411245512557277188	sanchezcastejon	2021-07-03 08:48:44	0	207	PSOE	📡EN DIRECTO ‼️ Intervención de nuestro secretario general, @sanchezcastejon, en el #ComitéFederal del #PSOE Después tomará la palabra el candidato del @psoedeandalucia a la presidencia de la Junta de Andalucía, @JuanEspadasSVQ #LaEspañaQueHacemos_ https://t.co/CMYNOVTm1D					0	0	1	0
1411232392510119937	sanchezcastejon	2021-07-03 07:56:36	0	175	PSOE	❤️/Intervención de nuestro secretario general y presidente del Gobierno, @sanchezcastejon en el #ComitéFederal del #PSOE Puedes seguirlo en nuestras redes sociales. 🤳🏽 🖥En directo a partir de las 10:30h: https://t.co/XFxlODsa7M #LaEspañaQueHacemos_ https://t.co/tTmlUFYNce	http://pbs.twimg.com/media/E5Wx_QTWYAUwCwE.jpg				0	0	1	0
1411034143144742914	sanchezcastejon	2021-07-02 18:48:50	3270	529		Enhorabuena, @SeFutbol, por la victoria de hoy y el pase a la semifinal en esta #EURO2020. Tenéis todo el aliento y el apoyo de nuestro país con vosotros. ¡A por la siguiente victoria! #SomosEspaña https://t.co/kvz1v64URf	http://pbs.twimg.com/media/E5T_3UPXEAAQVkU.jpg
1410934799129317378	sanchezcastejon	2021-07-02 12:14:04	1822	382		Una amplísima carrera dedicada al cine y al teatro español que hoy se ve justamente reconocida con el Premio Nacional de Cinematografía 2021. Son infinitos los trabajos que hacen a José Sacristán uno de los grandes intérpretes de nuestro país. ¡Muchísimas felicidades! 👏🏻 https://t.co/MQNB7wCEOf	http://pbs.twimg.com/media/E5SllLvWYAUWfXS.jpg
1410905491778252808	sanchezcastejon	2021-07-02 10:17:37	723	246		Un honor recibir al secretario general de @UN , @antonioguterres. Sentimos como propia la agenda que está liderando Naciones Unidas y la estamos aplicando a nivel nacional. El apoyo al multilateralismo y a la labor de la ONU son señas de identidad de la política de este Gobierno. https://t.co/ym2cIN02Ys	http://pbs.twimg.com/media/E5SKxMdXEAAU6T5.jpg	http://pbs.twimg.com/media/E5SKyKsX0AQvhkq.jpg	http://pbs.twimg.com/media/E5SKy_KWYAIa3pb.jpg	http://pbs.twimg.com/media/E5SK0DQXwAEi8bX.jpg
1410892119225602050	sanchezcastejon	2021-07-02 09:24:28	0	131	desdelamoncloa	🔴EN DIRECTO Comparecencia del presidente del Gobierno, @sanchezcastejon, y el secretario general de @UN, @antonioguterres, desde La Moncloa. https://t.co/HDOINeFie2					0	0	1	0
1410877008532357120	sanchezcastejon	2021-07-02 08:24:26	3861	904		El empleo vuelve a niveles prepandemia con una bajada récord del paro en este mes. El buen ritmo de la vacunación impulsa la recuperación en España, que ya se nota en hogares y empresas. Una buena noticia que nos hace encarar con optimismo el fin de esta emergencia sanitaria.
1410671116633391108	sanchezcastejon	2021-07-01 18:46:17	914	325		Gran avance social: 130 países, que representamos el 90% del PIB mundial, hemos llegado a un acuerdo para tener un sistema fiscal más justo. En España siempre lo hemos tenido claro: el futuro se construye con una sociedad que no deja a nadie atrás. https://t.co/NandGvldzk
1410659038929502209	sanchezcastejon	2021-07-01 17:58:18	0	134	joseluisescriva	Cuando se alcanzan por consenso, las reformas son sólidas y duraderas al incorporar los puntos de vista de todos. Quiero agradecer a @CEOE_ES @cepyme_ @CCOO @UGT_Comunica su trabajo en este #AcuerdoPensiones y a los grupos parlamentarios su esfuerzo al renovar el Pacto de Toledo https://t.co/css3PyD8NK	https://video.twimg.com/amplify_video/1410578732063068166/vid/1280x720/eXokwJ3pq238lVaj.mp4?tag=14				0	0	1	0
1410656304759296001	sanchezcastejon	2021-07-01 17:47:26	0	142	desdelamoncloa	El Gobierno firma hoy un gran acuerdo en materia de pensiones con los interlocutores sociales. ➡️Garantiza el poder adquisitivo de los pensionistas de forma permanente y refuerza la sostenibilidad del sistema público de pensiones. #AcuerdoPensiones Más detalles en el hilo ⤵️ https://t.co/TyC60EcWQ5	http://pbs.twimg.com/media/E5M0LkuWEAMi-Ff.jpg				0	0	1	0
1410643413284933647	sanchezcastejon	2021-07-01 16:56:12	769	283		No hay palabras. Otra mujer asesinada; esta vez delante de sus tres hijos. Mi cariño para ellos y para todos sus seres queridos. Mientras los crímenes machistas se suceden semana a semana en nuestro país hay quien sigue negando la #ViolenciaDeGénero. No daremos #NiUnPasoAtrás https://t.co/gL0zpZoJjR
1410611771715383296	sanchezcastejon	2021-07-01 14:50:28	0	71	MarotoReyes	En Palma de Mallorca, junto a la presidenta @F_Armengol, he comprobado el excelente funcionamiento del #CertificadoDigital UE-COVID. 🔝Es la llave maestra que reabre las puertas al turismo en 🇪🇸 y 🇪🇺 y que marcará un antes y un después de la recuperación de la movilidad. https://t.co/KzbgPKDu47					0	0	1	0
1410593531949981697	sanchezcastejon	2021-07-01 13:38:00	694	259		Nuestra prioridad es culminar la vacunación y consolidar la recuperación. Los datos de empleo que veremos mañana ya nos muestran esa recuperación: con niveles de afiliados a la Seguridad Social superiores a antes de la pandemia y mejoras en las cifras de paro juvenil. #SánchezARV https://t.co/KqtNv5AiAm	https://video.twimg.com/amplify_video/1410580441040572416/vid/1280x720/-mnF7v9w-OxjutH1.mp4?tag=14
1410590763583377414	sanchezcastejon	2021-07-01 13:27:00	433	153		El acuerdo que hoy hemos firmado con los agentes sociales refleja nuestro rotundo compromiso con las personas pensionistas de nuestro país. Tenemos una hoja de ruta clara para garantizar la sostenibilidad del sistema y #PensionesDignas para hoy y para el mañana. #SánchezARV https://t.co/bhplIKJxPd	https://video.twimg.com/amplify_video/1410577878937477124/vid/1280x720/C3Mis3yoI0Th6dHo.mp4?tag=14
1410587754052923392	sanchezcastejon	2021-07-01 13:15:02	1352	372		Entiendo a quienes tienen dudas respecto a los indultos; les pido magnanimidad. La democracia española es tan fuerte que es capaz de hacer estos ejercicios de perdón en favor de la convivencia. Nosotros no olvidamos lo que se hizo, solo queremos reparar las heridas. #SánchezARV https://t.co/MjwlbZEoXx	https://video.twimg.com/amplify_video/1410576982203670531/vid/1280x720/8Fj2AQJAoLjf0owH.mp4?tag=14
1410557684869382148	sanchezcastejon	2021-07-01 11:15:33	348	97		En unos minutos voy a estar con Antonio García Ferreras en @DebatAlRojoVivo para analizar la actualidad política de nuestro país. Puedes seguirlo en directo en @laSextaTV: https://t.co/J7txrISTIV ¡Os espero! https://t.co/IVULMe9n12	http://pbs.twimg.com/media/E5NLH_dWYAQNWbq.jpg
1410552259839070214	sanchezcastejon	2021-07-01 10:54:00	393	159		Este es solo el principio de una reforma que marcará un antes y un después en nuestro sistema de pensiones. Queremos un sistema solvente, capaz y sólido. Seguiremos trabajando con los agentes sociales para dar respuesta a las recomendaciones del Pacto de Toledo. #AcuerdoPensiones https://t.co/oUAJmG0P7L	https://video.twimg.com/amplify_video/1410550161152040961/vid/720x720/Uhc1qiWD-f7j0dWL.mp4?tag=14
1410548645125033984	sanchezcastejon	2021-07-01 10:39:38	647	261		Hoy firmamos el décimo acuerdo del #DiálogoSocial. Empezamos a saldar una de las grandes reivindicaciones de las y los pensionistas, uno de nuestros principales compromisos: la revalorización de las pensiones conforme al IPC. Para que nunca vuelvan a perder poder adquisitivo. https://t.co/vYZjewyOOE	https://video.twimg.com/amplify_video/1410546838873198594/vid/720x720/VL_EJnmwpdI7x5Y5.mp4?tag=14
1410533788287897601	sanchezcastejon	2021-07-01 09:40:36	0	134	desdelamoncloa	🔴EN DIRECTO El presidente del Gobierno, @sanchezcastejon, preside la firma del #AcuerdoPensiones con los responsables de @CEOE_ES, @cepyme_, @CCOO y @UGT_Comunica. https://t.co/eIzmZNTvZl					0	0	1	0
1410507707837206531	sanchezcastejon	2021-07-01 07:56:58	1007	279		Vacunar y vacunar para inmunizar a toda la población. Es nuestra meta. Junio empezó con un 19,8% de personas con pauta completa y, tras jornadas de 700.000 pinchazos, termina con más de 14 millones de vacunaciones. Casi un 37% de inmunizados. #YoMeVacuno https://t.co/1W47q1keEJ https://t.co/3K0KmrIP9I	http://pbs.twimg.com/media/E5MhSRcXEAMrZQV.jpg
1410332389344223235	sanchezcastejon	2021-06-30 20:20:18	0	78	DebatAlRojoVivo	💡 Catalunya 💸 Reto económico ⚗ Pandemia 📺 Pedro Sánchez, MAÑANA en Al Rojo Vivo con Antonio G. Ferreras. 📽 A las 11.00h. en @lasextatv https://t.co/uzqFlOFBr4	https://video.twimg.com/ext_tw_video/1410325123429810181/pu/vid/1280x720/9kVAKYPxG1jklCJs.mp4?tag=12				0	0	1	0
1410303651332059139	sanchezcastejon	2021-06-30 18:26:07	0	184	PSOE	🏳️‍🌈 Siempre que ha gobernado el PSOE se han producido los grandes avances en materia de derechos y diversidad. Hoy, hace 16 años, que el Gobierno de José Luis Rodríguez Zapatero aprobó el matrimonio igualitario. #OrgulloPorBandera 🌈 https://t.co/619jtcgRbn	https://video.twimg.com/amplify_video/1410191063881560068/vid/720x720/VHgAr6LGY5GbEOJM.mp4?tag=14				0.34	0	0.936	0.064
1410247686066950149	sanchezcastejon	2021-06-30 14:43:44	827	267		Tras varios días en el hospital, ayer fallecía la mujer agredida por su pareja la pasada semana en Salamanca. Mi rotunda condena a este nuevo crimen machista y todo mi cariño a su familia. No nos detendremos. Acabaremos con todo tipo de violencia contra las mujeres. #NiUnaMenos https://t.co/kNYjWJx3Tl
1410166467816009730	sanchezcastejon	2021-06-30 09:21:00	980	332		La vacunación avanza con éxito. Según el ritmo actual, a finales de agosto estará inmunizado el 70% de la población, gracias al trabajo de las CC.AA. y los sanitarios. El 15 de julio volveremos a homenajear a los profesionales que han luchado frente al #COVID19 y a las víctimas. https://t.co/WAO1xARN2G	https://video.twimg.com/amplify_video/1410158699683983362/vid/720x720/SphqmtNsVxNQu2DB.mp4?tag=14
1410162693164650496	sanchezcastejon	2021-06-30 09:06:00	521	228		Cada día, España recupera posiciones; cada día mejoran y crecen nuestras expectativas. Contamos con el mejor mapa para guiar los retos sociales y económicos que tenemos por delante: el #PlandeRecuperación. Afrontemos este nuevo tiempo de esperanza con unidad y altura política. https://t.co/ZCXZSymCEC	https://video.twimg.com/amplify_video/1410157188622995466/vid/720x720/uys83vyewF2fdRl8.mp4?tag=14
1410158393961103361	sanchezcastejon	2021-06-30 08:48:55	616	260		El PP tiene dos caminos: continuar con su política de desacreditar, sembrar sospechas y romper consensos o ser una oposición europea, de Estado. El Gobierno sigue teniendo la mano tendida para renovar los órganos constitucionales, fortalecer las instituciones y que España avance. https://t.co/UcMC1TbSiQ	https://video.twimg.com/amplify_video/1410155729785401348/vid/720x720/LxVAzAID0x76_Od9.mp4?tag=14
1410156700796133376	sanchezcastejon	2021-06-30 08:42:11	580	234		Ha llegado el tiempo del perdón, de la única opción posible: el acuerdo. Es imprescindible que Cataluña hable con Cataluña para recomenzar. Nos necesitamos todos para el acuerdo, queremos contar con todos/as en la etapa de concordia y oportunidades que se abre tras la pandemia. https://t.co/EvakL3vWnG	https://video.twimg.com/amplify_video/1410153500059836419/vid/720x720/3LUAaADiu9fZzI5x.mp4?tag=14
1410154825707315200	sanchezcastejon	2021-06-30 08:34:44	1165	368		El indulto es una medida legal y plenamente constitucional. No solo cuando la adopta el PP, sino cualquier gobierno legítimo. El Ejecutivo de España ha tomado esta decisión en favor de la convivencia en Cataluña y el resto del país. Con este gesto iniciamos el camino del diálogo. https://t.co/3PBHYUjqoM	https://video.twimg.com/amplify_video/1410151981042307077/vid/720x720/s8BbegmaIqaDLODK.mp4?tag=14
1410131973323071490	sanchezcastejon	2021-06-30 07:03:56	0	103	desdelamoncloa	🔴EN DIRECTO El presidente del Gobierno, @sanchezcastejon, comparece ante el Pleno del @Congreso_Es para informar sobre las últimas reuniones del Consejo Europeo y sobre la situación política y económica. https://t.co/lxJq0yE7kA					0	0	1	0
1409962176765476867	sanchezcastejon	2021-06-29 19:49:13	1473	354		Hoy he recibido al president de la Generalitat, @perearagones. La voluntad de este Gobierno es abrir una nueva etapa para buscar soluciones compartidas que mejoren la vida de toda la ciudadanía. Es el momento del diálogo, del reencuentro entre catalanes y con el resto de España. https://t.co/qwIncU5adO	http://pbs.twimg.com/media/E5EwqLMXIAAE1lw.jpg	http://pbs.twimg.com/media/E5Ewsz_WEA8wAri.jpg	http://pbs.twimg.com/media/E5Ewt1zXIAAuLkF.jpg	http://pbs.twimg.com/media/E5EwugbWQAQtmiF.jpg
1409949750250643458	sanchezcastejon	2021-06-29 18:59:50	0	85	desdelamoncloa	🔴EN DIRECTO La portavoz del Ejecutivo, María Jesús Montero, ofrece una rueda de prensa tras la reunión del presidente del Gobierno, @sanchezcastejon, y el president de la Generalitat de Catalunya, @govern, Pere Aragonès. https://t.co/amdlSaS60P					0	0	1	0
1409857225649176576	sanchezcastejon	2021-06-29 12:52:11	0	277	PSOE	🏳️‍🌈Más garantías. 🏳️‍⚧️Más protección. 🏳️‍🌈Más igualdad. 🏳️‍⚧️Más libertad. ✊ Una ley que garantiza los derechos de las personas LGTBI y la igualdad de las personas trans. Con el PSOE se garantizan y consolidan tus derechos. 𝑵𝒖𝒆𝒔𝒕𝒓𝒐𝒔 𝒅𝒆𝒓𝒆𝒄𝒉𝒐𝒔. #PSOEGarantíaDeDerechos https://t.co/Frq4uT8C10	https://video.twimg.com/amplify_video/1409828669351157761/vid/1280x720/oeZD3Pvd_6muqtqe.mp4?tag=14				0	0	1	0
1409842234846068736	sanchezcastejon	2021-06-29 11:52:37	1566	479		Conquistar DD.HH., impulsar la igualdad, trabajar para que todos/as vivamos libres, sin miedo. En ello avanzamos con el anteproyecto de Ley #Trans y de igualdad #LGTBI. Nos situamos a la vanguardia internacional y reconocemos el derecho a ser quien cada uno quiera ser. ¡Seguimos! https://t.co/cfRHi4sNSg	http://pbs.twimg.com/media/E5DCWMMXoAU__3V.jpg
1409832749578559494	sanchezcastejon	2021-06-29 11:14:55	0	81	desdelamoncloa	🔴EN DIRECTO Rueda de prensa de la portavoz del Gobierno, María Jesús Montero, el ministro de @justiciagob, Juan Carlos Campo y la ministra de @IgualdadGob, Irene Montero, para informar sobre los acuerdos aprobados en #CMin. https://t.co/Z0Qp0GUvAs					0	0	1	0
1409581606835208199	sanchezcastejon	2021-06-28 18:36:58	1989	321		¡Ya estamos en cuartos de la #EURO2020! Emocionantísimo partido de la @SeFutbol hoy frente a Croacia. ¡Felicidades a todo el equipo y a por la siguiente victoria el viernes!💪🏼 #SomosEspaña https://t.co/2RvfrpGCzp	http://pbs.twimg.com/media/E4_W_uPXoAcJySB.jpg
1409543865623793670	sanchezcastejon	2021-06-28 16:07:00	0	117	desdelamoncloa	El jefe del Ejecutivo, @sanchezcastejon, ha presidido esta tarde el Comité de Seguimiento del #COVID19, reunido para analizar la evolución de la pandemia y el avance de la vacunación en España. ▶️Cerca de 15.900.000 personas tienen ya la pauta completa en nuestro país. https://t.co/K6jMypF0eH	http://pbs.twimg.com/media/E4-zZdOWYAA3Avb.jpg	http://pbs.twimg.com/media/E4-zaATXIAABdIA.jpg			0.34	0	0.946	0.054
1409487076823810051	sanchezcastejon	2021-06-28 12:21:20	0	189	LuisPlanas	Buena noticia para nuestros agricultores, ganaderos y medio rural. Tras tres años de negociación, hemos ratificado, en el Consejo de #Agricultura y #Pesca de la #UE, el acuerdo sobre la #PAC 2023-2027. Buena para #España y para #Europa. 🇪🇸🇪🇺 #UnaPACparaTODOS https://t.co/SOzR2LYixm	http://pbs.twimg.com/media/E499AIdXEAI8cxD.jpg				0	0	1	0
1409469189094510593	sanchezcastejon	2021-06-28 11:10:16	0	115	MarotoReyes	🆕🔴 Vamos a exigir a los británicos que viajen a España presentar un certificado de vacunación con pauta completa o una PCR negativa a 72 horas (spth). Una decisión difícil, pero necesaria para preservar la seguridad de nuestros destinos. https://t.co/qeIj1y0ETX					0	0	1	0
1409456343744929799	sanchezcastejon	2021-06-28 10:19:13	0	350	PSOE	🏳️‍🌈🏳️‍⚧️ "Las y los socialistas hemos entendido que sin los derechos LGTBI plenamente reconocidos nuestra democracia no sería plena". Con 🏳️‍🌈 #OrgulloPorBandera ✊ Manifiesto del #PSOE con motivo del #Orgullo2021 https://t.co/ggFWUCweuh https://t.co/eTNaEXGoel	http://pbs.twimg.com/media/E49CBBRWYAI2HaK.png	http://pbs.twimg.com/media/E49CElMXEAIPa81.png	http://pbs.twimg.com/media/E49CJXYXEAENg6U.png		-0.7003	0.172	0.828	0
1409447285474226178	sanchezcastejon	2021-06-28 09:43:13	0	92	desdelamoncloa	El PG, @sanchezcastejon, ha asistido hoy a la inauguración del Mobile World Congress 2021, #MWC21, que este año celebra su decimoquinta edición. Una cita ineludible para la tecnología y la innovación, palancas clave en la recuperación tras el Covid-19 ℹ️ https://t.co/kHUjEKIzQh https://t.co/c7aYVMs1MW	http://pbs.twimg.com/media/E49cq5FXIAAwC9Y.jpg	http://pbs.twimg.com/media/E49csCQXEAEe6Gc.jpg	http://pbs.twimg.com/media/E49csrWXIAEuKjk.jpg	http://pbs.twimg.com/media/E49ctZxX0AACCpE.jpg	0.34	0	0.942	0.058
1409434948361244673	sanchezcastejon	2021-06-28 08:54:12	3348	792		La historia demuestra que avanzar en DD.HH. nos engrandece. Hoy y todos los días reivindicamos el derecho a ser. Con políticas públicas, acabaremos con toda discriminación por orientación sexual o identidad de género. No permitiremos ningún retroceso. ¡Feliz #Orgullo2021 !
1409429864516554755	sanchezcastejon	2021-06-28 08:34:00	464	173		La incidencia acumulada y la ocupación de camas hospitalarias por #COVID19 son las más bajas desde agosto de 2020. La vacunación, que avanza de forma sobresaliente gracias a los profesionales sanitarios y al compromiso de la ciudadanía, impulsa la recuperación. #SánchezEnLaSER https://t.co/CHiH9YpJ3F	https://video.twimg.com/amplify_video/1409425556387647491/vid/1280x720/m7zYivy-o2pq375J.mp4?tag=14
1409428102506332163	sanchezcastejon	2021-06-28 08:27:00	551	206		Necesitamos una máxima garantía jurídica y una férrea defensa de los derechos para que el colectivo trans, muy castigado y vulnerable, esté protegido. Además, debemos salvaguardar el equilibrio entre esto y las leyes de igualdad de género. Eso hace la ley que aprobamos mañana. https://t.co/xaE8uyKNK2	https://video.twimg.com/amplify_video/1409424595099193344/vid/1280x720/aDbjRUaQZ_EcFS_y.mp4?tag=14
1409426341334712326	sanchezcastejon	2021-06-28 08:20:00	641	228		Cataluña tiene ahora que hablar con Cataluña. No se puede invisibilizar a una parte importante de la sociedad catalana que no comparte la hoja de ruta independentista. Empecemos a trabajar por aquellas cuestiones en las que podemos encontrar puntos de acuerdo. #SánchezEnLaSER https://t.co/9vTBsss0Ym	https://video.twimg.com/amplify_video/1409422691124322308/vid/1280x720/38gitDGflPSA8TSa.mp4?tag=14
1409424474303348738	sanchezcastejon	2021-06-28 08:12:35	578	223		Estamos en el camino de recuperar la normalidad institucional en Cataluña. El momento es ahora. La discordia puede lastrar la recuperación. Necesitamos cooperación, unidad para aprovechar una enorme oportunidad que tanto Cataluña como el conjunto del país merecen. #SánchezEnLaSER https://t.co/ygBIiJI7q4	https://video.twimg.com/amplify_video/1409422691124367360/vid/1280x720/0d0G4NcQ7gsor6EE.mp4?tag=14
1409394328015880196	sanchezcastejon	2021-06-28 06:12:47	514	171		En unos minutos repaso la actualidad política con @AngelsBarcelo y @JosepCuni en Hoy por Hoy. Podéis seguir la entrevista en directo en @La_SER: https://t.co/KDCo5qY4c8 #SánchezEnLaSER
1409261067188977665	sanchezcastejon	2021-06-27 21:23:15	0	144	La_SER	🔴#SanchezEnLaSER | 📻@AngelsBarcelo y @JosepCuni entrevistarán a @sanchezcastejon este lunes a partir de las 8:00h ➡️La entrevista se podrá escuchar de forma simultánea en @HoyPorHoy y @AquiCuni y ver en nuestra web y redes sociales https://t.co/BlW86bw187	http://pbs.twimg.com/media/E4tufXLWUAcWQEn.jpg				0	0	1	0
1409253959034867714	sanchezcastejon	2021-06-27 20:55:01	0	115	desdelamoncloa	📌Conferencia "#Reencuentro: un proyecto de futuro para toda España” 📌Declaración institucional sobre los indultos a los condenados por el Procés 📌#SesiónDeControl al Gobierno 📌Prospectiva #España2050 📌 #EUCO Más sobre la actividad del PG, @sanchezcastejon, esta semana⤵️ https://t.co/hChP2BJVGo	https://video.twimg.com/amplify_video/1408701741298823170/vid/1280x720/6sCR3-XC7b68YKKz.mp4?tag=14				0	0	1	0
1409243955531763712	sanchezcastejon	2021-06-27 20:15:16	0	286	joseluisescriva	Desde el inicio de la vacunación contra el Covid en ninguno de los principales países se ha vacunado tanto % de la población como en España en este mes de junio👇Debemos sentir orgullo de nuestro sistema nacional de salud y del compromiso de toda la sociedad contra la pandemia. https://t.co/ZpsoObA7Hh	http://pbs.twimg.com/media/E46CW4JXEA8jEpL.jpg				0.34	0	0.951	0.049
1409235017310609413	sanchezcastejon	2021-06-27 19:39:45	994	303		Arranca el #MWC21 en Barcelona, un referente internacional por la enorme proyección e influencia de sus resultados. Las tecnologías 5G, la Inteligencia Artificial, el Big Data e Internet serán claves en la recuperación económica. Seamos creativos e impulsemos políticas positivas. https://t.co/Gr5HkuTB6w	http://pbs.twimg.com/media/E46bhq2XIAAGXgg.jpg	http://pbs.twimg.com/media/E46biaXXIAULJZ8.jpg	http://pbs.twimg.com/media/E46bnc0WYAAgPvk.jpg	http://pbs.twimg.com/media/E46bvseXIAgxJ1R.jpg
1409207897297408005	sanchezcastejon	2021-06-27 17:51:59	0	88	desdelamoncloa	El PG, @sanchezcastejon, asiste esta noche a la cena inaugural el Mobile World Congress, @MWCapital, en Barcelona, junto a S.M. el Rey Felipe VI. #MWC21 Sigue en directo sus intervenciones en nuestra web👇 https://t.co/aHnOq7nuHK https://t.co/AHuSm5utNQ	http://pbs.twimg.com/media/E46DB3SXwAYDitA.jpg				0	0	1	0
1409192848809996292	sanchezcastejon	2021-06-27 16:52:11	0	210	CarolinaDarias	Hoy se cumplen seis meses desde que iniciamos la campaña de vacunación contra la #COVID19 en España. Es un éxito colectivo de país, gracias a la Estrategia de Vacunación del #SNS y al esfuerzo de nuestros profesionales sanitarios. https://t.co/0cEmReGaUl	http://pbs.twimg.com/media/E44v6gqWUAECFeT.jpg				0	0	1	0
1409108205691678721	sanchezcastejon	2021-06-27 11:15:50	1926	572		Hoy, el @Congreso_Es homenajea a las víctimas del terrorismo. Hoy es un día para el recuerdo, mientras seguimos trabajando para avanzar en una sociedad libre de odio y de barbarie. Porque la memoria nos fortalece, nos une y nos enseña cada día que la paz es el único camino. https://t.co/MHgoQZd6TV	http://pbs.twimg.com/media/E44oA9_WEAE-tCB.jpg	http://pbs.twimg.com/media/E44oakoWUAAm65B.jpg	http://pbs.twimg.com/media/E44obYTXEAY-lk_.jpg	http://pbs.twimg.com/media/E44ocHvWEAIuabM.jpg
1408796324661796867	sanchezcastejon	2021-06-26 14:36:32	5576	1082		Los jardines del Pazo de Meirás se abren hoy al público y esta misma semana se concedía la licencia para empezar los trabajos de exhumación e identificación de las víctimas de la Guerra Civil y la dictadura. Seguimos avanzando por dignidad, memoria, justicia y democracia.
1408728987854069764	sanchezcastejon	2021-06-26 10:08:58	634	159		Mi máximo repudio al ataque que ayer sufrió el presidente de Colombia, Iván Duque. Todo mi apoyo y solidaridad, @IvanDuque, y el del pueblo de España ante un hecho tan deleznable. Defenderemos siempre nuestros valores democráticos frente a los violentos. https://t.co/B5sVTNx6Wk
1408465404587122690	sanchezcastejon	2021-06-25 16:41:35	3303	733		Un sentido abrazo a la familia y compañeros de María, cooperante española de Médicos Sin Fronteras, que ha sido asesinada en Etiopía, donde se encontraba ayudando a la población. Mi pésame también a los familiares de Yohanness y Tedros, víctimas igualmente de este brutal ataque.
1408397164271869952	sanchezcastejon	2021-06-25 12:10:25	1065	347		La vacunación y la evolución de la pandemia ha sido uno de los temas clave del #EUCO. En España, ayer marcamos un hito en administración de vacunas, con más de 733.000 en un día. Además, la próxima semana nuestro país batirá un récord en recepción de dosis, con más de 6 millones. https://t.co/y14FE875ko	https://video.twimg.com/amplify_video/1408394015993651202/vid/720x720/UXtvzLeAjG8_x2_a.mp4?tag=14
1408383300192935940	sanchezcastejon	2021-06-25 11:15:19	0	127	desdelamoncloa	🔴 EN DIRECTO El presidente del Gobierno, @sanchezcastejon, comparece en rueda de prensa desde Bruselas tras el #EUCO ordinario que se ha celebrado entre ayer y hoy. https://t.co/wofXrUccED					0.34	0	0.912	0.088
1408352587678720004	sanchezcastejon	2021-06-25 09:13:17	985	251		Hoy me he reunido en Bruselas con mi amigo @KlausIohannis, presidente de Rumania. Hemos realizado un productivo repaso a los diferentes temas de la agenda común de nuestros países. Seguimos avanzando por la recuperación. https://t.co/DOq3kTBCRr	https://video.twimg.com/ext_tw_video/1408352332857946112/pu/vid/1280x720/pd5l00oQuKqIBFmC.mp4?tag=12
1408136632985919496	sanchezcastejon	2021-06-24 18:55:09	0	116	MarotoReyes	‼️Celebramos que el trabajo del Gobierno haya dado resultados y 🇬🇧 haya valorado la excelente situación sanitaria de Baleares para abrirlo como destino seguro a sus ciudadanos. #YouDeserveSpain #travelSafe https://t.co/FUhu1HtNHV					0	0	1	0
1408119072043196425	sanchezcastejon	2021-06-24 17:45:23	0	329	CarolinaDarias	La Estrategia de Vacunación va como un tiro. Volvemos a batir el récord de pinchazos con 733.245 dosis administradas en un solo día. Gracias a todos los profesionales sanitarios por cuidarnos a diario. #YoMeVacunoSeguro https://t.co/bzIfUuCKep	https://video.twimg.com/ext_tw_video/1408117906999758849/pu/vid/1280x720/KZ_jkuF5BGILKfLt.mp4?tag=12				0	0	1	0
1408093684252430341	sanchezcastejon	2021-06-24 16:04:30	0	859	sanidadgob	📢 A partir del próximo 26 de junio y, con carácter general, ya no será obligatorio llevar #mascarilla 😷en espacios al aire libre, siempre que haya una distancia de seguridad ↔️ de, al menos 1,5 metros, entre personas no convivientes. (Abrimos hilo) 🧵⤵️ https://t.co/ITUV7ZKwgM	http://pbs.twimg.com/media/E4oV-chXEAAZN6E.jpg				-0.5267	0.099	0.901	0
1408063101493071885	sanchezcastejon	2021-06-24 14:02:58	1001	332		Desde el Gobierno actuamos para resolver los problemas de la gente, trabajamos por una sociedad más justa. Hoy aprobamos medidas para aliviar el impacto de la factura de la luz en familias, autónomos y empresas. Seguimos comprometidos con una energía limpia y asequible para todos https://t.co/SuUyZqUZcR
1408036045833256962	sanchezcastejon	2021-06-24 12:15:28	1081	327		Empezamos en Bruselas otro importante #EUCO para Europa y para España. Ahora que la vacunación avanza, que las cifras de crecimiento se relanzan necesitamos concordia. La concordia política y territorial hará que nuestro país crezca con mucha más fuerza en los próximos años. https://t.co/qkIiFONHka	https://video.twimg.com/amplify_video/1408034755564670986/vid/720x720/OX5LIHe2FabzIqQW.mp4?tag=14
1408007429955141634	sanchezcastejon	2021-06-24 10:21:45	0	89	desdelamoncloa	🔴EN DIRECTO Rueda de prensa de la portavoz del Gobierno, María Jesús Montero, la VP y ministra de @mitecogob, Teresa Ribera, y la ministra de @sanidadgob, Carolina Darias, para explicar los acuerdos alcanzados en el #CMin extraordinario celebrado hoy. https://t.co/jdikewtOoR					0	0	1	0
1408002242771394560	sanchezcastejon	2021-06-24 10:01:08	0	85	desdelamoncloa	El presidente del Gobierno, @sanchezcastejon, participa en el evento Prospectiva España 2050, en Bruselas. ▶️Síguelo en directo en la web⤵️ https://t.co/aHnOq7nuHK #España2050 https://t.co/9uFtaZhGKY	http://pbs.twimg.com/media/E4o6Us7X0AQox9n.jpg				0	0	1	0
1407971696737406976	sanchezcastejon	2021-06-24 07:59:46	1231	340		El odio, la intolerancia y la discriminación no tienen cabida en nuestra Unión. Por eso, hoy y todos los días, defendemos la diversidad y la igualdad LGBTI para que nuestras generaciones futuras puedan crecer en una Europa de igualdad y respeto.
1407971694728421378	sanchezcastejon	2021-06-24 07:59:45	2875	786		Hate, intolerance and discrimination have no place in our Union. That's why, today and every day, we stand for diversity and LGBTI equality so that our future generations can grow up in a Europe of equality and respect. https://t.co/CFZ44hyOaU	http://pbs.twimg.com/media/E4ocjovXMAAuwPo.jpg
1407780280061075463	sanchezcastejon	2021-06-23 19:19:08	1008	307		La #SierraDeLaNieves de #Málaga ya es Parque Nacional. Su declaración definitiva es clara muestra de la firme apuesta de este Gobierno por la sostenibilidad, la protección ambiental y la cohesión territorial. Gracias a todas las personas que lo habéis hecho posible. https://t.co/CVdIbUXBQY	https://video.twimg.com/amplify_video/1407779146445606926/vid/1280x720/enLvALQ7dKue6H9Z.mp4?tag=14
1407746442165374978	sanchezcastejon	2021-06-23 17:04:41	3426	787		Más de 15 mill. de personas con la pauta completa y el 50% de la población con al menos una dosis de la #VacunaCOVID19. Estamos cerca de la inmunidad de grupo, de recuperarnos y seguir avanzando. El gran trabajo de los profesionales sanitarios nos abre el camino a la normalidad.
1407677605239832582	sanchezcastejon	2021-06-23 12:31:09	1258	326		Asumieron un enorme desafío para dar al mundo un horizonte de esperanza. Demostrando, una vez más, que sin ciencia no hay futuro. Hoy, las y los investigadores de las vacunas contra el #COVID19 son galardonados con el Premio Princesa de Asturias. ¡Merecidísimo reconocimiento! 👏🏻 https://t.co/c5HnaHjtP6
1407614401788579843	sanchezcastejon	2021-06-23 08:20:00	699	221		No queremos convencer a nadie de que la mejor solución para Cataluña no es la independencia sino la unión con el conjunto de España. Sí pedimos que se defienda la Constitución, la legalidad democrática y el Estatuto de autonomía. La unión basada en la ley nos hace más fuertes. https://t.co/ce1RRKMT2x	https://video.twimg.com/amplify_video/1407607022653169665/vid/720x720/nUVuBVB6150dEXzs.mp4?tag=14
1407611841967235075	sanchezcastejon	2021-06-23 08:09:49	1988	539		El sr. Casado solo insulta. Y no únicamente al Gobierno, también a cualquier colectivo con el que no está de acuerdo. Desde el Ejecutivo, sin embargo, hacemos política, resolvemos problemas. El indulto es una medida valiente, reparadora; en favor de la concordia y la convivencia. https://t.co/7KhdOEy61o	https://video.twimg.com/amplify_video/1407606984157839363/vid/720x720/E4I6fHE0gCY8cY6Z.mp4?tag=14
1407594421571526658	sanchezcastejon	2021-06-23 07:00:36	0	68	desdelamoncloa	Comienza la #SesiónDeControl al Gobierno en el @Congreso_Es. 🔴Sigue en directo las preguntas al presidente, @sanchezcastejon, y otros miembros del Ejecutivo aquí ⤵️ https://t.co/8Dy8QZBZSB					0	0	1	0
1407587140884746243	sanchezcastejon	2021-06-23 06:31:40	1805	528		Los indultos buscan recuperar la convivencia. Este Gobierno cree en la unión de España, de los españoles/as. Y asume la diversidad territorial de nuestro país con orgullo, como parte de su fuerza. Es momento de retomar el diálogo. Hoy escribo en @el_pais: https://t.co/FW7gJ3Vu8S
1407337806721175566	sanchezcastejon	2021-06-22 14:00:54	0	80	desdelamoncloa	🔴EN DIRECTO Rueda de prensa de la portavoz del Ejecutivo, María Jesús Montero, para informar de los acuerdos aprobados en Consejo de Ministros. #CMin https://t.co/UnOggXISRG					0	0	1	0
1407329596161282050	sanchezcastejon	2021-06-22 13:28:17	1463	449		El Gobierno trabaja para el entendimiento, no para el enfrentamiento. Es el momento de la política, de pasar página. Tenemos que volver a la vía que nunca se debió abandonar. Concentrémonos en mejorar la vida de nuestro pueblo en este tiempo de dificultades y de esperanzas. https://t.co/arITTltqen	https://video.twimg.com/amplify_video/1407328385253183496/vid/720x720/YKCtDuDbg_P5CW3x.mp4?tag=14
1407326742247792642	sanchezcastejon	2021-06-22 13:16:56	3310	915		Hemos acordado en #CMin conceder el indulto a los nueve condenados del juicio del Procés. Son indultos parciales: conmutamos las penas pendientes de prisión, pero se mantienen las condenas por inhabilitación. Tomamos esta decisión porque es la mejor para Cataluña y para España. https://t.co/ughxjX0rXy	https://video.twimg.com/amplify_video/1407324005355474951/vid/720x720/ijAaAmPzjHimVqZV.mp4?tag=14
1407315437168254981	sanchezcastejon	2021-06-22 12:32:01	0	197	desdelamoncloa	🔴EN DIRECTO El presidente del Gobierno, @sanchezcastejon, realiza una declaración institucional tras el Consejo de Ministros celebrado esta mañana, en el que se han aprobado los indultos a los condenados en el juicio del Procès. https://t.co/b2UECU6Z1t					0	0	1	0
1407265267273568256	sanchezcastejon	2021-06-22 09:12:40	1580	434		Basta ya. 21 mujeres asesinadas en lo que llevamos de año. No podemos permitir que los crímenes machistas se sigan sucediendo. Es urgente y una responsabilidad de toda la sociedad acabar con la #ViolenciaDeGénero. Todo mi cariño a la familia de la mujer asesinada en Valladolid. https://t.co/HK0f4sQdI4
1407058597863960576	sanchezcastejon	2021-06-21 19:31:26	0	308	Teresaribera	El jueves aprobaremos medidas fiscales excepcionales para aliviar el impacto de la subida de la factura de la luz en consumidores domésticos, pymes e industriales.					0	0	1	0
1406944235849408525	sanchezcastejon	2021-06-21 11:57:00	1354	431		I som on som. Y estamos donde estamos, en un lugar que no elegimos, pero desde el que es posible empezar de nuevo. Mañana podemos cambiar la vida de nueve personas, y espero que mejoremos también la historia de todas/os. Catalunya, catalans i catalanes, us estimem. #Reencuentro https://t.co/RkSYcjFZNx	https://video.twimg.com/amplify_video/1406930350517936131/vid/720x720/KBpUbwvx93HVGdpU.mp4?tag=14
1406940726341128193	sanchezcastejon	2021-06-21 11:43:03	945	327		Mi propuesta es dar paso a un nuevo proyecto de país. Que el #reencuentro de la sociedad catalana consigo misma y con el resto de la sociedad española, se produzca en un contexto de profunda renovación. La unidad impulsará el gran cambio que Cataluña, España y Europa van a vivir. https://t.co/UyUzXzWGYL	https://video.twimg.com/amplify_video/1406933269158023169/vid/720x720/JlTWrIQX1TTmmTjz.mp4?tag=14
1406936937852665859	sanchezcastejon	2021-06-21 11:28:00	1313	480		El indulto está regulado en España desde 1870 y lo recoge nuestra Constitución. Ni cuestiona ni revoca una sentencia. Se autoriza por motivos de equidad, justicia o utilidad pública. La razón de los indultos que vamos a aprobar es su beneficio para la convivencia. #Reencuentro https://t.co/R9x1s2O60P	https://video.twimg.com/amplify_video/1406930916459663369/vid/720x720/YrB8SCjFcG2XM3z-.mp4?tag=14
1406934184992575493	sanchezcastejon	2021-06-21 11:17:03	3252	910		Pensando en el espíritu constitucional de concordia, mañana propondré al Consejo de Ministros conceder el indulto a los nueve condenados en el juicio del Procès. La democracia española va a dar un gran paso para que se produzca un #reencuentro que es necesario y es urgente. https://t.co/DR2NxJVbh1	https://video.twimg.com/amplify_video/1406929577780334600/vid/720x720/XWZligQ8kWAgxG9k.mp4?tag=14
1406916625626959873	sanchezcastejon	2021-06-21 10:07:17	0	204	desdelamoncloa	🔴EN DIRECTO El presidente del Gobierno, @sanchezcastejon, pronuncia la conferencia "#Reencuentro: un proyecto de futuro para toda España”, desde el Gran Teatro del Liceu de Barcelona. https://t.co/xdi8UnhgWs					0	0	1	0
1406691459131138048	sanchezcastejon	2021-06-20 19:12:33	0	129	desdelamoncloa	📌Cumbre de la OTAN 📌Visita de @vonderleyen tras la aprobación del #PlanDeRecuperación español en Bruselas 📌Clausura del @CdEconomia y encuentro con Draghi en Barcelona 📌Homenaje a la comunidad educativa Más sobre la actividad del PG, @sanchezcastejon, esta semana⤵️ https://t.co/ovT7SNicrF	https://video.twimg.com/amplify_video/1406506181473017859/vid/1280x720/tIk33G1x34cbRTCg.mp4?tag=14				0	0	1	0
1406509873735602179	sanchezcastejon	2021-06-20 07:11:00	1450	459		En el #DíaMundialdelRefugiado reafirmamos nuestro compromiso con la protección y la integración de las personas que se ven obligadas a huir de sus países. Impulsemos una mayor cooperación internacional para paliar la situación. Ofrezcamos igualdad de oportunidades a todos/as. https://t.co/Om0mgue5yl	http://pbs.twimg.com/media/E4Tol9DWYAA0uBX.jpg
1406313243153416196	sanchezcastejon	2021-06-19 18:09:39	0	406	CarolinaDarias	✅ El 100% de las personas mayores de 80 años ya están inmunizadas. ✅Hemos sido los primeros en Europa en lograrlo, gracias a la fortaleza del #SNS y al esfuerzo de nuestros profesionales sanitarios. #LaEstrategiaVacunación nuestra hoja de ruta hacia la normalidad https://t.co/5uKgADPhy4	http://pbs.twimg.com/media/E4Q3lUYXMAMarp5.jpg				0	0	1	0
1406282575174307846	sanchezcastejon	2021-06-19 16:07:48	0	451	chefjoseandres	People of America, I have exciting news: Spain is back! The restaurants, vineyards, beaches, bars and more…open and waiting for YOU! I’ll be sharing my travel tips &amp; favorite spots. And if you sign up at https://t.co/SbYmt2WVbk, I may even plan the trip of a lifetime for you! https://t.co/dPWcLDhUDT	https://video.twimg.com/amplify_video/1405990367145697287/vid/1280x720/IKbEumkX27P7iRhl.mp4?tag=14				0.8713	0	0.813	0.187
1406228755689971719	sanchezcastejon	2021-06-19 12:33:56	0	188	CelaaIsabel	Hemos hecho un extraordinario esfuerzo para salvaguardar la educación. La firme convicción, el sentimiento profundo hacia su valor y la plena confianza en nuestros docentes nos llevó a decidir que no volveríamos a cerrar la escuela y lo logramos. #GraciasEducación https://t.co/kqYGsHOERx	https://video.twimg.com/ext_tw_video/1406227276308619268/pu/vid/1280x720/MvKDZ0L65A8ztcrY.mp4?tag=12				-0.296	0.058	0.942	0
1406208231349927937	sanchezcastejon	2021-06-19 11:12:23	968	349		La comunidad educativa ha demostrado que la excelencia académica y formativa está al alcance de España. Solo debemos aprovechar esta coyuntura histórica de transformación para avanzar con sentido de Estado. Es el momento de dar un impulso definitivo a nuestro sistema educativo. https://t.co/IKufuSMt3j	https://video.twimg.com/amplify_video/1406205488501514246/vid/720x720/aXH27My2HCyaDoF-.mp4?tag=14
1406204825977696260	sanchezcastejon	2021-06-19 10:58:51	1862	553		España ha sido uno de los pocos países del mundo que ha mantenido sus centros escolares abiertos durante este curso. En un tiempo insólito, la comunidad educativa ha realizado un trabajo sobresaliente. Hoy les damos las gracias con un merecidísimo homenaje. #GraciasEducación https://t.co/vczRUBWPub	https://video.twimg.com/amplify_video/1406203261405777921/vid/720x720/7ZezSuc4OvTIIdVG.mp4?tag=14
1406180969988694017	sanchezcastejon	2021-06-19 09:24:03	0	184	desdelamoncloa	🔴EN DIRECTO El presidente del Gobierno, @sanchezcastejon, preside, acompañado por la ministra de @educaciongob, Isabel Celaá, y la ministra de @sanidadgob, Carolina Darias, el acto homenaje a la comunidad educativa. #GraciasEducación https://t.co/2Zjb2MvEMt					0	0	1	0
1405977671503384584	sanchezcastejon	2021-06-18 19:56:13	8359	1140		Acabo de hablar con Sergio, el padre de Yaiza, la niña de cuatro años asesinada por su madre en Sant Joan Despí. Todo mi apoyo para él y su familia por estos hechos que provocan un dolor tan intenso y merecen nuestro rechazo total.
1405970256150077445	sanchezcastejon	2021-06-18 19:26:45	10310	1596		Hoy he recibido la primera dosis de la vacuna en el Hospital Puerta de Hierro. Gracias a todas/os los profesionales sanitarios que nos cuidáis a diario. Las vacunas salvan vidas y nos están marcando el camino hacia la recuperación. Son nuestro horizonte de esperanza. #YoMeVacuno https://t.co/M16P7vMHFF	http://pbs.twimg.com/media/E4MCanKXwAUVAH4.jpg	http://pbs.twimg.com/media/E4MCdQ0XoAIgR1i.jpg
1405934892123398156	sanchezcastejon	2021-06-18 17:06:13	0	251	joseluisescriva	Hoy he presentado un avance de afiliación para el mes de junio, en el que se observa un fuerte crecimiento del empleo. La previsión es cerrar este mes con un incremento de casi 190.000 afiliados https://t.co/G4fDker2yK	http://pbs.twimg.com/media/E4KgGMXXoAA8D2o.jpg				0	0	1	0
1405908410877595658	sanchezcastejon	2021-06-18 15:21:00	424	158		¡Enhorabuena a @antonioguterres por tu renovación como secretario general de @UN para los próximos 5 años! Seguiremos trabajando con unidad y firmeza en favor de un mundo más justo y solidario, hasta alcanzar la igualdad de oportunidades para todos y todas. https://t.co/4FLwfhlaWZ
1405902257141465088	sanchezcastejon	2021-06-18 14:56:33	898	246		Un placer encontrarme hoy con Mario Draghi y participar en el XVIII Foro de Diálogo Italia-España. Es momento de elevar el potencial hispano-italiano. Juntos somos más fuertes, tenemos mayor influencia y capacidad de acción. Juntos, ambos países, podemos ser el corazón de Europa. https://t.co/LJMNvOOOMe	http://pbs.twimg.com/media/E4LEhDRWQAIlfp1.jpg	http://pbs.twimg.com/media/E4LEUGOWQAI4goi.jpg	http://pbs.twimg.com/media/E4LDvrAXwAQi2Jz.jpg	http://pbs.twimg.com/media/E4LEoVOXMAQ-OVu.jpg
1405882486731726854	sanchezcastejon	2021-06-18 13:37:59	0	97	desdelamoncloa	🔴EN DIRECTO El jefe del Ejecutivo, @sanchezcastejon, interviene, junto al presidente del Consejo de Ministros de la República Italiana, Mario Draghi, en la XVIII edición del Foro de Diálogo Italia🇮🇹-España🇪🇸 https://t.co/nZMRLAJL3L					0	0	1	0
1405860255351906312	sanchezcastejon	2021-06-18 12:09:39	0	159	desdelamoncloa	El PG, @sanchezcastejon, destaca que las y los jóvenes deben ser el centro de las políticas del Gobierno para garantizar su presente y su futuro. Algunas de las medidas impulsadas: 🔸Plan de Choque contra el Desempleo juvenil 🔸Estatuto del Becario 🔸Plan de Vivienda para jóvenes https://t.co/qsHmSyV2bf	https://video.twimg.com/amplify_video/1405835711853608965/vid/720x720/aAR4S2_r4vdfzn7O.mp4?tag=14				0	0	1	0
1405846250969341953	sanchezcastejon	2021-06-18 11:14:00	739	268		La concordia es también un valor económico, mientras que la discordia, partidista o territorial, es un lastre; la incitación al odio únicamente nos empobrece. Debemos encontrarnos y reencontrarnos para poder seguir avanzando. Y no es tarea solo del Gobierno, es una tarea social. https://t.co/BT7IPjGDqg	https://video.twimg.com/amplify_video/1405833142213169160/vid/720x720/4bAO_o8hvl5HQhCQ.mp4?tag=14
1405843761247174661	sanchezcastejon	2021-06-18 11:04:06	602	222		La fuerte creación de empleo de mayo se acelera en junio. Esperamos acabar el mes con 189.000 afiliados más en términos desestacionalizados. Los indicadores económicos y de confianza empresarial son muy positivos y no podemos descartar revisar al alza las cifras de crecimiento. https://t.co/8ViDZssRUb	https://video.twimg.com/amplify_video/1405826657462718474/vid/720x720/rF-djPk6WEkaz8Fv.mp4?tag=14
1405831869745307650	sanchezcastejon	2021-06-18 10:16:51	3048	1005		La mascarilla dejará de ser obligatoria en espacios al aire libre desde el sábado 26 de junio. Se aprobará el próximo jueves en un #CMin extraordinario. La alegría de vivir de los españoles es la alegría del Gobierno. Volveremos a disfrutar de una vida en la calle sin mascarilla. https://t.co/NgjXvfa45D	https://video.twimg.com/amplify_video/1405823216447336450/vid/720x720/e5kw6Nor2KOwqpxI.mp4?tag=14
1405815717614718977	sanchezcastejon	2021-06-18 09:12:40	0	84	desdelamoncloa	🔴EN DIRECTO El PG, @sanchezcastejon, asiste a la clausura de la XXXVI reunión anual del Cercle d'Economia y entrega del I Premio Cercle d'Economia al primer ministro italiano, Mario Draghi. #2021RCE https://t.co/2qQY94iYRo					0	0	1	0
1405602030228488192	sanchezcastejon	2021-06-17 19:03:33	0	124	LuisPlanas	Mi pésame, cariño y solidaridad a las familias, amigos y compañeros de los marineros fallecidos en el naufragio del buque pesquero “Sempre Güeto” en Punta Candieira.					0	0	1	0
1405523345592885253	sanchezcastejon	2021-06-17 13:50:53	1057	240		Positivo encuentro con el presidente de la @AndaluciaJunta, @JuanMa_Moreno, donde hemos abordado varios temas como la situación epidemiológica, el avance de la vacunación y la gestión de los fondos del #PlandeRecuperación, que tendrán un impacto muy favorable en este territorio. https://t.co/Ys9Bw5cIIP	http://pbs.twimg.com/media/E4FsByxVoAMXRwT.jpg	http://pbs.twimg.com/media/E4FsCFEVgBE2Jd-.jpg
1405508808198270983	sanchezcastejon	2021-06-17 12:53:07	0	77	desdelamoncloa	🔴EN DIRECTO Rueda de prensa de la portavoz del Gobierno, María Jesús Montero, tras la reunión del presidente del Gobierno, @sanchezcastejon, y el presidente de la @AndaluciaJunta, Juan Manuel Moreno Bonilla. https://t.co/RnejMT3jxc					0	0	1	0
1405238496214716417	sanchezcastejon	2021-06-16 18:59:00	589	217		Un nuevo crimen machista. Una mujer ha sido asesinada en Madrid por su pareja. Estamos trabajando para revisar los procedimientos respecto a la #ViolenciaDeGénero. Debemos llegar a tiempo y garantizar que las mujeres vivan libres y seguras. Mi cariño a su familia. #NiUnaMenos https://t.co/UdH7jVl8O2
1405217770103525376	sanchezcastejon	2021-06-16 17:36:38	0	1563	vonderleyen	Con inversiones en empleo, crecimiento, energías limpias y tecnología, éste es el plan de recuperación que España 🇪🇸 necesita ahora y para el futuro. Hagamos de él un éxito juntos.					0	0	1	0
1405216142378127362	sanchezcastejon	2021-06-16 17:30:10	0	503	EU_Commission	¡Haz que sea real! Let’s #MakeItReal for Spain! 🇪🇸🇪🇺 We have given our green light to Spain’s recovery and resilience plan. #NextGenerationEU financing will play a key role in enabling Spain to emerge stronger from the pandemic. See how ↓ #NextGenEU					0.6792	0	0.869	0.131
1405209205670359042	sanchezcastejon	2021-06-16 17:02:36	837	382		El #PlanDeRecuperación es el mapa que guiará los retos sociales y económicos que España tiene por delante. Convocaré antes del verano una Conferencia de presidentes para abordarlo juntos. Tenemos un objetivo: una recuperación justa. Vamos a centrarnos en cumplirlo hasta 2023. https://t.co/KEjdZrY4GP	https://video.twimg.com/amplify_video/1405205680974409728/vid/720x720/8Q5th1DTOOYbS0sz.mp4?tag=14
1405206453540032524	sanchezcastejon	2021-06-16 16:51:40	2593	1005		Hoy es un día histórico. La @EU_Commission ha aprobado nuestro #PlandeRecuperación. Gracias a todas las personas implicadas en su creación, adaptación y desarrollo, por su trabajo exhaustivo y generoso. Y gracias también a @vonderleyen por estar siempre al lado de España. https://t.co/mAeDEP4PE3	https://video.twimg.com/amplify_video/1405205316292202503/vid/720x720/Gv8NlPkVn1kJPaDW.mp4?tag=14
1405189802748612611	sanchezcastejon	2021-06-16 15:45:30	0	236	desdelamoncloa	🔴EN DIRECTO El presidente del Gobierno, @sanchezcastejon, y la presidenta de la Comisión Europea, @vonderleyen comparecen ante los medios desde la sede de Red Eléctrica de España, tras la aprobación desde Bruselas del #PlanDeRecuperación. https://t.co/1MwUs8DPgc					0	0	1	0
1405165995187113984	sanchezcastejon	2021-06-16 14:10:54	0	193	desdelamoncloa	El PG, @sanchezcastejon, se ha reunido hoy con el presidente de Corea, Moon Jae-in, en el Palacio de la Moncloa. ➡️El presidente ha subrayado el interés de España en profundizar en las excelentes relaciones económicas y comerciales con Corea del Sur. https://t.co/lCliLhwXmJ https://t.co/Z5keK1Q7Qh	http://pbs.twimg.com/media/E4AmSD3VUAQNNgA.jpg	http://pbs.twimg.com/media/E4AmSimUcAE7oWp.jpg			0.5859	0	0.893	0.107
1405124787286990852	sanchezcastejon	2021-06-16 11:27:09	0	117	acene_gob	🗣️ "Con la Estrategia #EspañaNaciónEmprendedora, y a diferencia de otras Startup Nations, España ha articulado un modelo propio que aspira a convertirnos en la Nación Emprendedora con mayor impacto social de la historia". El PG @sanchezcastejon en @vivatech #VivaTech2021. https://t.co/YW3eZLodts	https://video.twimg.com/ext_tw_video/1405122066232143874/pu/vid/1280x720/VbOqaGZ2J7zRA8J-.mp4?tag=12				0.34	0	0.938	0.062
1405092283024773123	sanchezcastejon	2021-06-16 09:18:00	1118	449		He inaugurado con el presidente de la República de Corea, @moonriver365, el Foro Empresarial España-Corea. Ambos países apostamos por una economía verde y digital. Compartimos valores similares para afrontar juntos los grandes desafíos globales, promoviendo el multilateralismo. https://t.co/vMXQhZtjte	https://video.twimg.com/amplify_video/1405089113779458052/vid/720x720/oml1lvhKdenITHUT.mp4?tag=14
1405089054157422601	sanchezcastejon	2021-06-16 09:05:10	1057	365		España ha alcanzado velocidad de crucero en la vacunación y pronto abandonaremos las mascarillas en la calle. En unos días cumpliremos el siguiente hito: más de 15 millones de españoles/as tendrán la pauta completa. La vacunación total es el puente hacia la recuperación total. https://t.co/GwlVWSH0EJ	https://video.twimg.com/amplify_video/1405087491435249664/vid/720x720/ErPfnL5ToZGJCoez.mp4?tag=14
1405071892957048837	sanchezcastejon	2021-06-16 07:56:58	0	113	desdelamoncloa	🔴EN DIRECTO Inauguración del Foro empresarial de Digitalización y Sostenibilidad España-Corea en la Cámara de Comercio de España por el PG, @sanchezcastejon, junto al presidente de la República de Corea, @moonriver365. https://t.co/w4tThZhRSS					0	0	1	0
1405068091919421442	sanchezcastejon	2021-06-16 07:41:52	2302	751		Con Ejecutivos del PP hubo en Cataluña dos referéndums ilegales, una declaración unilateral de independencia y varias ilegalidades en el Parlament. Con el Gobierno de coalición hay plena normalidad democrática. Defendemos la unidad de España; con datos, no de palabra. https://t.co/PNzhPMAVLq	https://video.twimg.com/amplify_video/1405066846446010368/vid/720x720/0fUUZkXQNs41AFWV.mp4?tag=14
1405057841887592451	sanchezcastejon	2021-06-16 07:01:08	0	61	desdelamoncloa	En unos minutos, el jefe del Ejecutivo, @sanchezcastejon, y las ministras y ministros del Gobierno responden a las preguntas de la oposición en la #SesiónDeControl del @Congreso_Es. Síguela en directo, aquí⤵️ https://t.co/7Rg7SlwxHT					0	0	1	0
1405054106528632834	sanchezcastejon	2021-06-16 06:46:18	412	91		El @FCBbasket se levanta hoy campeón de la @ACBCOM de Baloncesto. ¡Enhorabuena a todo el equipo y a la afición culé! A disfrutarlo como se merece después de una noche memorable. Felicitats, campions! https://t.co/Gkv9i4QXgn
1404890791743533057	sanchezcastejon	2021-06-15 19:57:21	0	229	desdelamoncloa	El presidente, @sanchezcastejon, asiste a la cena ofrecida por Sus Majestades los Reyes al presidente de la República de Corea, @moonriver365. Mañana, Sánchez y el presidente Moon Jae-in mantendrán un encuentro bilateral en La Moncloa en el marco de esta visita de Estado. https://t.co/jWDeWf0bcw	http://pbs.twimg.com/media/E38shZ6WUAc4tDF.jpg	http://pbs.twimg.com/media/E38shtjWQAggcQl.jpg			0	0	1	0
1404829006084677637	sanchezcastejon	2021-06-15 15:51:50	0	149	CelaaIsabel	Hoy he presentado en #CMin el anteproyecto de #LeyFP para construir una Formación Profesional de primer nivel, que dé respuesta a las demandas del mercado laboral y responda a los intereses, expectativas y necesidades de las personas a lo largo de su vida. https://t.co/CZJ60WsFLm					0	0	1	0
1404819263366516747	sanchezcastejon	2021-06-15 15:13:07	0	172	astro_duque	Queremos dar un impulso definitivo a la I+D+I. Nuestros objetivos son claros: más recursos para líneas estratégicas; más estabilidad para nuestros científicos; mejores instrumentos para favorecer la transferencia de conocimiento y reforzar la coordinación entre administraciones. https://t.co/QZmV5lG1ss					0	0	1	0
1404793444623597573	sanchezcastejon	2021-06-15 13:30:31	1026	316		Trabajamos para hacer de la igualdad una realidad efectiva en todos los espacios de nuestra sociedad. Hoy, con la profesionalización del #FútbolFemenino de primera división, damos un gran paso en el ámbito deportivo, saldando una deuda que es histórica. 👏🏻 #Juntas https://t.co/PclHsZTtFI
1404789473720909832	sanchezcastejon	2021-06-15 13:14:44	0	144	educaciongob	La ministra @CelaaIsabel ha presentado en el #CMin el anteproyecto de #LeyFP, que consolidará una oferta de Formación Profesional: ✅Única ✅Acumulable ✅Acreditable ✅Flexible Dirigida a estudiantes y trabajadores empleados y desempleados. https://t.co/AKQzPzAlHh	http://pbs.twimg.com/media/E36ykwIXoAAKVsD.jpg				0.34	0	0.921	0.079
1404768971543531521	sanchezcastejon	2021-06-15 11:53:16	0	79	desdelamoncloa	🔴EN DIRECTO Rueda de prensa de la portavoz del Gobierno, María Jesús Montero, la ministra de @educaciongob, Isabel Celaá, y el ministro de @culturagob, José Manuel Rodriguez Uribes, para informar sobre los acuerdos aprobados en #CMin. https://t.co/ZQ2XcDaCUB					0	0	1	0
1404709831852933122	sanchezcastejon	2021-06-15 07:58:16	894	335		Mi rotunda condena a este nuevo crimen machista en Jaén que hoy confirma la @DelGobVG. Y todo mi cariño para la familia de la mujer asesinada. Negar la #ViolenciaDeGénero pone en riesgo la vida de las mujeres. Necesitamos a todo el país implicado en esta lucha. #NosQueremosVivas https://t.co/5ld6JoCAg8
1404512959989260293	sanchezcastejon	2021-06-14 18:55:58	633	149		Comienza hoy la andadura de nuestra @SeFutbol en la @EURO2020 contra Suecia. Estoy seguro de que nos vais a dar muchas alegrías en esta competición. Mucho ánimo y fuerza a todo el equipo español y a por el campeonato. ¡Vamos, España! #SomosEspaña #EURO2020 https://t.co/KlKVtlQ9Jn	https://video.twimg.com/amplify_video/1404491235243573258/vid/1280x720/jt6Dzzo1iQF9vZcw.mp4?tag=14
1404492077983993862	sanchezcastejon	2021-06-14 17:33:00	1765	683		Madrid será la sede de la próxima Cumbre de la @NATO en 2022. Una gran noticia para España. Además, hoy hemos aprobado el documento #NATO2030 que apuesta por una OTAN más política, más fuerte militarmente y más global, para afrontar los nuevos desafíos a los que nos enfrentamos. https://t.co/zt4nN2cN51	https://video.twimg.com/amplify_video/1404490890001924096/vid/720x720/EwuRVkrrn4BP9qJu.mp4?tag=14
1404472671274946560	sanchezcastejon	2021-06-14 16:15:53	255	79		Meeting with the PM of Canada, @JustinTrudeau. Our governments agree on the importance of a fair and equitable sharing of vaccines around the world, to promote a fair global recovery. Multilateralism and cooperation are key to this.
1404472666850054146	sanchezcastejon	2021-06-14 16:15:52	1689	460		Encuentro con el PM de Canadá, @JustinTrudeau. Nuestros Gobiernos coinciden en la importancia de llevar a cabo un reparto equitativo de las vacunas en todo el mundo, para así impulsar una recuperación global justa. El multilateralismo y la cooperación son claves para ello. https://t.co/fAh0jZ8akT	http://pbs.twimg.com/media/E32wQd2XIAY5FMk.jpg	http://pbs.twimg.com/media/E32wQeLXMA4hWVB.jpg
1404468079346819073	sanchezcastejon	2021-06-14 15:57:38	0	136	desdelamoncloa	🔴EN DIRECTO Comparecencia ante los medios del presidente del Gobierno, @sanchezcastejon, y el Secretario General de la OTAN, Jens Stoltenberg, tras la finalización de la Cumbre en Bruselas. https://t.co/bv9g1v7Aqd					0	0	1	0
1404457842296373257	sanchezcastejon	2021-06-14 15:16:57	191	75		Meeting with the President of Turkey, @RTErdogan. We both shared the desire to hold a Spain-Turkey summit as soon as possible, together with a business forum. A meeting in which we also discussed the situation in the region and the flow of refugees.
1404457839494565888	sanchezcastejon	2021-06-14 15:16:57	795	264		Reunión con el presidente de Turquía, @RTErdogan. Compartimos el deseo mutuo de celebrar una cumbre España-Turquía lo antes posible, acompañada de un foro empresarial. En este encuentro de hoy, también hemos conversado sobre la situación de la región y el flujo de refugiados. https://t.co/JpwXDxtE2w	http://pbs.twimg.com/media/E32iymIWQAAmL6k.jpg
1404406226545479684	sanchezcastejon	2021-06-14 11:51:51	0	102	desdelamoncloa	Comienza en Bruselas la reunión de la Cumbre de la @NATO a nivel de jefes de Estado y de Gobierno, en la que participa el PG, @sanchezcastejon. #NATO2030 #NATOSummit 🔴Puedes seguirla en directo: https://t.co/L7NG5ptXGf https://t.co/tA897Ku244	http://pbs.twimg.com/media/E31rjZRXEAsP3gE.jpg				0	0	1	0
1404388030627069955	sanchezcastejon	2021-06-14 10:39:33	316	81		This morning I met with the UK PM, @BorisJohnson. We discussed the need to further strengthen bilateral relations, enhancing areas such as security and defence, and to promote the agreement between Spain and the UK on Gibraltar.
1404388028743888896	sanchezcastejon	2021-06-14 10:39:32	1463	390		Esta mañana me he reunido con el PM de Reino Unido, @BorisJohnson. Una cita en la que hemos abordado la necesidad de seguir reforzando las relaciones bilaterales, profundizando en áreas como seguridad y defensa, e impulsar el acuerdo entre España y RU en lo relativo a Gibraltar. https://t.co/FYuaZAmHf1	http://pbs.twimg.com/media/E31er2sWUAEeqhl.jpg	http://pbs.twimg.com/media/E31esQiWEAEdZib.jpg
1404366382586810371	sanchezcastejon	2021-06-14 09:13:32	0	92	desdelamoncloa	El PG, @sanchezcastejon, asiste en Bruselas a la Cumbre de la OTAN que reúne a los aliados con el objetivo de abrir una nueva etapa por una Alianza más política, más fuerte militarmente y más global. #NATO2030 En directo👇 https://t.co/L7NG5pcmhF https://t.co/ODc3tdu5zf	https://video.twimg.com/amplify_video/1404321592696520704/vid/720x720/g5IL630fwQFoFu7G.mp4?tag=14				0	0	1	0
1404187720776310795	sanchezcastejon	2021-06-13 21:23:35	3930	561		¡Felicidades a @ionebelarra por su elección como secretaria general de @PODEMOS! Seguiremos trabajando con unidad y determinación, tanto desde el Gobierno como desde nuestras formaciones políticas, para lograr un país más cohesionado, sostenible, justo y feminista, para todas/os.
1404178782492278790	sanchezcastejon	2021-06-13 20:48:04	795	229		Gracias a @susanadiaz y a @LuisAngelHierro por demostrar que el socialismo andaluz es un proyecto vigoroso y lleno de ideas. Todas serán necesarias en el nuevo tiempo que encabezará Juan Espadas. #PrimariasPSOEA
1404178779728195587	sanchezcastejon	2021-06-13 20:48:04	2411	728		Enhorabuena, @JuanEspadasSVQ. La militancia del @psoedeandalucia ha querido que lideres el futuro del partido en esta región para trabajar por una Andalucía más justa e igualitaria. Avancemos juntos para conseguir una España mejor. #PrimariasPSOEA
1404147880882061317	sanchezcastejon	2021-06-13 18:45:17	0	119	desdelamoncloa	🔸 Acto de entrega de la medalla conmemorativa del 250º aniversario de Foment del Treball en Barcelona. 🔸 Gira latinoamericana pasando por Argentina y Costa Rica. Toda la actividad del presidente del Gobierno, @sanchezcastejon, durante esta semana, en este vídeo ⤵️ https://t.co/IrMG6RBJSE	https://video.twimg.com/amplify_video/1403686525750161408/vid/1280x720/QVkJXOCZKDZ7bofk.mp4?tag=14				0	0	1	0
1403705933834956803	sanchezcastejon	2021-06-12 13:29:08	0	142	jmrdezuribes	Hoy Luis G. Berlanga, nuestro cineasta universal, hubiera cumplido 100 años. Le recordaremos esta tarde en el Festival de Cine Español de Nantes. «Esa pareja feliz», su película con J. Antonio Bardem, nos ha servido para fijar el 6 de octubre como Día del Cine Español. https://t.co/o2rvpTllnr	http://pbs.twimg.com/media/E3qTb8mWEAA3kIv.jpg				0.6808	0	0.887	0.113
1403685423365435393	sanchezcastejon	2021-06-12 12:07:38	458	140		Una gran noticia para la @UNCTAD y también para toda la sociedad. Las mujeres avanzan con paso firme, aumentando su liderazgo y su influencia. ¡Enhorabuena, @RGrynspan y todos los éxitos en esta nueva responsabilidad! Continuaremos trabajando por un mundo más justo e igualitario. https://t.co/PhpPrhbNZW
1403673314258731008	sanchezcastejon	2021-06-12 11:19:31	0	162	CarolinaDarias	Vacunar, vacunar y vacunar. Ese es el gran objetivo. Ayer nuevo récord de pinchazos: 654.232 dosis administradas Gracias a la fortaleza de nuestro Sistema Nacional de Salud y al excelente trabajo de nuestros profesionales sanitarios lo estamos consiguiendo. #YoMeVacunoSeguro https://t.co/rKA1ejoeoQ	https://video.twimg.com/ext_tw_video/1403672165761884165/pu/vid/848x480/4Z3ZPF_XvOFSY_--.mp4?tag=12				0	0	1	0
1403666844930785286	sanchezcastejon	2021-06-12 10:53:49	0	247	carmencalvo_	Comparto la entrevista que me ha realizado el @FinancialTimes sobre las políticas de #MemoriaDemocrática del Gobierno. https://t.co/0y97QoLLtk					0.34	0	0.87	0.13
1403652161582546944	sanchezcastejon	2021-06-12 09:55:28	4712	1151		Vacunar, vacunar y vacunar. Es el único camino para dejar atrás la pandemia, para recuperarnos. En España siempre lo hemos tenido claro. Gracias a nuestra Sanidad y a sus excelentes profesionales estamos vacunando a un ritmo más rápido que Reino Unido, Francia o EEUU. ¡Seguimos! https://t.co/8f9z1lFtvx	http://pbs.twimg.com/media/E3rGLJSXoAUVjMA.jpg	http://pbs.twimg.com/media/E3rGMsqWQAEpWxo.jpg
1403638530635599872	sanchezcastejon	2021-06-12 09:01:18	545	143		Enhorabuena, @EmilioMorenatti por el premio Pulitzer. Por compartir tu talento y mostrar de forma tan conmovedora la realidad de esta época tan dura que hemos vivido. Por ese homenaje a las personas mayores, las más golpeadas por el #COVID19. Tu trabajo forma parte de la historia https://t.co/HvW0BmQCfQ
1403620371711119365	sanchezcastejon	2021-06-12 07:49:09	702	232		Por primera vez en más de dos décadas, los progresos mundiales para erradicar el Trabajo Infantil se han detenido. Un dato, sin duda, para reflexionar. Proteger a la infancia ha de ser un compromiso en todo el mundo, un objetivo urgente por el que debemos trabajar a nivel global. https://t.co/cde5bRPcNm	http://pbs.twimg.com/media/E3qpSUsXMAIK8w-.jpg
1403487161182265350	sanchezcastejon	2021-06-11 22:59:49	457	124		Interesante encuentro con mujeres costarricenses líderes y emprendedoras en diversas áreas. Costa Rica y España compartimos agenda feminista y trabajamos para alcanzar una igualdad real y efectiva. El talento de las mujeres es imparable y debe estar presente en todos los ámbitos. https://t.co/SzX3XdF0MV	http://pbs.twimg.com/media/E3owHpEXMAgGYEn.jpg
1403473015527067651	sanchezcastejon	2021-06-11 22:03:36	2373	296		Gracias Rafa, nos enseñas tanto en las victorias como en las derrotas. Hoy, con más motivo que nunca, #VamosRafa. https://t.co/nPUxIzW9TD	https://video.twimg.com/amplify_video/1403462981258780673/vid/1280x720/y1maYOZbQLdM9yH8.mp4?tag=14
1403449709675487232	sanchezcastejon	2021-06-11 20:31:00	458	119		Gracias, @CarlosAlvQ por la acogida. Con este viaje a Costa Rica constatamos una vez más que son muchas las prioridades compartidas: un firme compromiso contra el cambio climático, por la justicia social y el refuerzo del multilateralismo. En todas ellas vamos a trabajar juntos. https://t.co/80rVpNgjBw	http://pbs.twimg.com/media/E3oK1r_XMAUR9xt.jpg	http://pbs.twimg.com/media/E3oK2y_XoAs_m9I.jpg	http://pbs.twimg.com/media/E3oK3t2XoAA4ISc.jpg	http://pbs.twimg.com/media/E3oK4eCWEAMl9We.jpg
1403444562639609856	sanchezcastejon	2021-06-11 20:10:33	695	191		Es un orgullo recibir las llaves de la ciudad de San José y rendir también homenaje a los emigrantes españoles que están en Costa Rica. Agradezco sinceramente el espíritu de acogida con el que siempre obsequiáis a España. Nos unen estrechos vínculos de afecto y fraternidad. https://t.co/7XCimfII0n	http://pbs.twimg.com/media/E3oJTvUWQAQeAf8.jpg	http://pbs.twimg.com/media/E3oJTvVXoAIgAaF.jpg	http://pbs.twimg.com/media/E3oJTv0WUAQkVv3.jpg	http://pbs.twimg.com/media/E3oJTwvXEAUeUYk.jpg
1403430578628792320	sanchezcastejon	2021-06-11 19:14:59	0	76	desdelamoncloa	🔴EN DIRECTO El presidente del Gobierno de España, @sanchezcastejon, y el presidente de la República de Costa Rica, @CarlosAlvQ, comparecen en rueda de prensa tras la firma de acuerdos entre ambos países. https://t.co/CQAV25zL1A					0	0	1	0
1403408745342853120	sanchezcastejon	2021-06-11 17:48:13	411	133		Fortalecer y ampliar nuestros lazos económicos. Con ese fin, Costa Rica y España hemos celebrado hoy un encuentro empresarial. Las compañías españolas quieren participar activamente en el crecimiento de una región que es y seguirá siendo un pilar clave de nuestra acción exterior. https://t.co/kIfgtymMAk	http://pbs.twimg.com/media/E3noIJwXEAM9ApM.jpg	http://pbs.twimg.com/media/E3noIpWXMAQ_S-4.jpg	http://pbs.twimg.com/media/E3noJ4BX0AsLy0K.jpg	http://pbs.twimg.com/media/E3noKOvXwAQbmyK.jpg
1403401981620858880	sanchezcastejon	2021-06-11 17:21:21	0	95	desdelamoncloa	🔴EN DIRECTO El presidente del Gobierno, @sanchezcastejon, recibe las llaves de la ciudad de San José y preside la ofrenda floral en reconocimiento a los emigrantes españoles en Costa Rica. https://t.co/c1FcoTsg7Y					0	0	1	0
1403397969450258441	sanchezcastejon	2021-06-11 17:05:24	1519	465		España vive otro día negro por la #ViolenciaMachista, con el asesinato de Rocío y el hallazgo de Olivia, también asesinada; en este caso por la #ViolenciaVicaria, la más cruel de las violencias contra la mujer. Mi apoyo a las familias. Seguiremos trabajando contra esta sinrazón. https://t.co/JJiiZ1G0vV	https://video.twimg.com/amplify_video/1403397303772274688/vid/720x720/iWDFsqsqQGV8kwo5.mp4?tag=14
1403372998258827265	sanchezcastejon	2021-06-11 15:26:10	0	83	desdelamoncloa	🔴EN DIRECTO El presidente el Gobierno, @sanchezcastejon, inicia la tercera y última jornada de su viaje en Latinoamérica clausurando el Foro Empresarial Costa Rica-España. https://t.co/hZtVbwXfOX					0	0	1	0
1403361803791482882	sanchezcastejon	2021-06-11 14:41:41	0	130	desdelamoncloa	Si sufres #ViolenciaDeGénero o conoces a alguien en esa situación, contacta con #016ParaTodas 📲WhatsApp 600 000 016 📩016-online@igualdad.gob.es ☎️091 @policia 062 @guardiacivil ℹ Asesoramiento legal, atención psicológica y otros recursos: https://t.co/kyEnOyrnRG #NoEstásSola https://t.co/oD1UtxVdBP	http://pbs.twimg.com/media/E3mYhnXXEAAJKte.jpg				0.128	0	0.949	0.051
1403348112849223685	sanchezcastejon	2021-06-11 13:47:17	3139	740		Rocío tenía 17 años y toda una vida por delante. Su exnovio la ha asesinado. Las están matando y no vamos a permitirlo. Unidos/as, debemos combatir la violencia machista y los discursos que la niegan. #NiUnaMenos Toda mi solidaridad y cariño para su familia y seres queridos. https://t.co/5PsC7kj9iB
1403063950166704138	sanchezcastejon	2021-06-10 18:58:08	27495	3739		No puedo imaginar el dolor de la madre de las pequeñas Anna y Olivia, desaparecidas en Tenerife, ante la terrible noticia que acabamos de conocer. Mi abrazo, mi cariño y el de toda mi familia, que hoy se solidariza con Beatriz y sus seres queridos.
1403061599301156868	sanchezcastejon	2021-06-10 18:48:47	518	166		La integración centroamericana es uno de los mayores logros de la región. En la #CumbreSICAEspaña, reiteramos nuestro apoyo a este proceso que supone una gran oportunidad para avanzar en una recuperación verde, justa e inclusiva, con transformación tecnológica e innovación. https://t.co/2zkoGaZjNv	http://pbs.twimg.com/media/E3is65nWUAc-657.jpg	http://pbs.twimg.com/media/E3is8LfWUAM_-dh.jpg	http://pbs.twimg.com/media/E3is9TiXEAAV8dN.jpg	http://pbs.twimg.com/media/E3is-HqXoAI-Cuc.jpg
1403027683265728512	sanchezcastejon	2021-06-10 16:34:01	751	250		No queremos que el drama del desplazamiento forzado en Centroamérica se convierta en una crisis olvidada. Hoy nos reunimos en Costa Rica para buscar soluciones. España va a aportar 6,3 millones € en 2021-2022 como apoyo directo a los planes de acción de los países del #MIRPS. https://t.co/oha15zqJ7H	https://video.twimg.com/amplify_video/1403025673137045510/vid/720x720/X1shhwZT2auz1w-s.mp4?tag=14
1403007294795812866	sanchezcastejon	2021-06-10 15:13:00	0	88	desdelamoncloa	🔴EN DIRECTO El presidente del Gobierno, @sanchezcastejon, interviene en el evento de Solidaridad #MIRPS con personas desplazadas a la fuerza en América Central y México. https://t.co/aE3OvNtfxJ					0	0	1	0
1402743609997340676	sanchezcastejon	2021-06-09 21:45:12	1190	287		Finalizo mi viaje a Argentina compartiendo un rato con representantes del medio millón de españoles que residen aquí. Son la colectividad española en el extranjero más numerosa del mundo, nuestros mejores embajadores y una pieza clave en la relación que nos une a ambos países. https://t.co/0tpKBzfYyF	http://pbs.twimg.com/media/E3eLwB1XoAEiL8W.jpg	http://pbs.twimg.com/media/E3eLw9MXoAYiAvP.jpg	http://pbs.twimg.com/media/E3eLx4XX0AEgdBr.jpg	http://pbs.twimg.com/media/E3eLyWSWUAY6P3o.jpg
1402724601117958147	sanchezcastejon	2021-06-09 20:29:40	0	124	desdelamoncloa	🔴EN DIRECTO El jefe del Ejecutivo, @sanchezcastejon, finaliza su viaje a Argentina manteniendo un encuentro con representantes de la colectividad española en el país, desde la @EmbajadaEspArg. https://t.co/iS8e4tFQga					0	0	1	0
1402711806569816064	sanchezcastejon	2021-06-09 19:38:50	1769	437		He visitado la antigua Escuela de Mecánica de la Armada (ESMA) en Argentina. Hoy, convertida en un espacio para la memoria, la promoción y la defensa de los Derechos Humanos. Mi recuerdo a todas las personas desaparecidas en la trágica etapa de la dictadura en el país argentino. https://t.co/snx0vSLH4I	http://pbs.twimg.com/media/E3duuHjWYAkyPHk.jpg
1402679365159292929	sanchezcastejon	2021-06-09 17:29:55	834	305		Para superar definitivamente la pandemia, hay que acelerar la vacunación en todo el mundo. Defendemos liberalizar las patentes, pero debemos hacer mucho más. Con propuestas rigurosas y solidarias, Argentina y España vamos a liderar este debate en la comunidad internacional. https://t.co/mRcBY9QX5X	https://video.twimg.com/amplify_video/1402669512881811457/vid/720x720/iZ7Yd29ZOh1krE5I.mp4?tag=14
1402664544686809093	sanchezcastejon	2021-06-09 16:31:02	0	93	desdelamoncloa	🔴 EN DIRECTO Rueda de prensa conjunta del PG, @sanchezcastejon, y el presidente de la República de Argentina, @alferdez desde la Casa Rosada en Buenos Aires. https://t.co/e25otUV2xl					0	0	1	0
1402658315197423620	sanchezcastejon	2021-06-09 16:06:17	821	234		Argentina y España somos países hermanos. Nos unen los vínculos de la historia, un mismo espacio cultural. Las empresas españolas apuestan por el mercado argentino y seguiremos estrechando los lazos comerciales tras el #COVID19. El mejor momento para ambos países está por llegar. https://t.co/ZrFUQnPxaO	http://pbs.twimg.com/media/E3c-D8pX0AEfFp-.jpg	http://pbs.twimg.com/media/E3c-E53XMAASsCu.jpg	http://pbs.twimg.com/media/E3c-FrqXMAYdtRk.jpg	http://pbs.twimg.com/media/E3c-G-gX0AQ2L1S.jpg
1402640806486421516	sanchezcastejon	2021-06-09 14:56:42	0	121	desdelamoncloa	🔴 EN DIRECTO El presidente del Gobierno, @sanchezcastejon, clausura el Encuentro empresarial España-Argentina. https://t.co/4Dh6U7eHu1					0	0	1	0
1402625092023169026	sanchezcastejon	2021-06-09 13:54:16	767	244		Iniciamos una intensa agenda en Buenos Aires, con la reunión con el presidente @alferdez. España quiere mostrar su solidaridad con el Gobierno y el pueblo de Argentina en estos momentos tan difíciles por el #COVID19. Tienen nuestro apoyo para superar retos presentes y futuros. https://t.co/OByjOmKSAy	http://pbs.twimg.com/media/E3cfvfoXEAQ6Aho.jpg	http://pbs.twimg.com/media/E3cf7-eXoAMmwro.jpg
1402624177539014656	sanchezcastejon	2021-06-09 13:50:38	0	155	PSOE	📌 @sanchezcastejon se ha reunido con representantes de la agrupación socialista de Buenos Aires. Le han transmitido la necesidad de impulsar la ley de nacionalidad para nietos y la ley del voto rogado. El secretario de cultura, agradecido por los avances en #MemoriaHistórica. https://t.co/ep5GDHcewZ	http://pbs.twimg.com/media/E3cd8P8WYAQFEFN.jpg				0.34	0	0.945	0.055
1402570074058334208	sanchezcastejon	2021-06-09 10:15:38	0	264	PSOE	"𝐶𝑜𝑛𝑠𝑡𝑟𝑢𝑖𝑚𝑜𝑠 𝑠𝑜𝑐𝑖𝑒𝑑𝑎𝑑 𝑓𝑜𝑚𝑒𝑛𝑡𝑎𝑛𝑑𝑜 𝑙𝑎 𝑑𝑖𝑣𝑒𝑟𝑠𝑖𝑑𝑎𝑑 𝑦 𝑙𝑎 𝑝𝑙𝑢𝑟𝑎𝑙𝑖𝑑𝑎𝑑". Hace seis años nos dejaba Pedro Zerolo. ¡Cuánto te echamos de menos compañero! ❤️🧡💛💚💙💜 https://t.co/b7FszaBVo5	http://pbs.twimg.com/media/E3bnaoHWYAAgQ97.jpg				0	0	1	0
1402529892248457220	sanchezcastejon	2021-06-09 07:35:58	519	147		Hoy es el #DíaDeLaRioja. Un pueblo noble, con carácter y con una tradición vitivinícola que lleva el nombre de nuestro país con orgullo por el mundo. ¡Felicidades, riojanos y riojanas! Con fuerza, tesón y unidad avanzamos hacia la recuperación de nuestras regiones. https://t.co/8IYNDug6Df	http://pbs.twimg.com/media/E3bJK0WXMAAKrLb.jpg
1402526247599607813	sanchezcastejon	2021-06-09 07:21:29	1213	289		Felicidades a todos los murcianos y murcianas. Su huerta, sus playas, sus parajes naturales, su patrimonio histórico y cultural, y sobre todo su gente, la convierten en una región única y llena de encanto que mira al futuro con optimismo y fuerza. Feliz #DíaDeLaRegiónDeMurcia https://t.co/GSZsmG9Mps	http://pbs.twimg.com/media/E3bFTdaXwAAExVi.jpg
1402289165627166720	sanchezcastejon	2021-06-08 15:39:25	0	132	CelaaIsabel	Continuamos trabajando para convertir la Formación Profesional en una alternitiva de éxito, alineada con el talento, la innovación y la competitividad. Hoy el #CMin ha aprobado la distribución a las CCAA de 301M€ para avanzar en la transformación de la FP.https://t.co/qBruhzj4H6					0.34	0	0.941	0.059
1402268349292285957	sanchezcastejon	2021-06-08 14:16:42	0	119	desdelamoncloa	El Gobierno ha aprobado la ejecución de créditos presupuestarios para el desarrollo del Pacto de Estado contra la #ViolenciaDeGénero 🟣100 millones de euros 🟣La propuesta de distribución territorial se someterá a la Conferencia Sectorial de Igualdad #CMin https://t.co/0ABCXktTNg	http://pbs.twimg.com/media/E3Wy9JuWUAQ9nZ5.jpg				0.34	0	0.938	0.062
1402259954552160272	sanchezcastejon	2021-06-08 13:43:20	0	137	desdelamoncloa	🚲El Gobierno aprueba la Estrategia Estatal por la Bicicleta, para avanzar hacia una movilidad más sostenible. ✔️Es el primer plan nacional para impulsar este modo de transporte desde múltiples ámbitos: ➡️Movilidad cotidiana ➡️Ocio ➡️Deporte ➡️Turismo #EfectoBicicleta Hilo 👇🏼 https://t.co/3ihiAmBCuH	https://video.twimg.com/ext_tw_video/1402219593456828421/pu/vid/1280x720/XBxsa39oWc25vqGU.mp4?tag=12				0	0	1	0
1402227292399669253	sanchezcastejon	2021-06-08 11:33:33	986	404		La juventud reclama oportunidades y este Gobierno va a dárselas. Hoy aprobamos en #CMin el Plan de Garantía Juvenil Plus, para brindar a las y los jóvenes de nuestro país un trabajo de calidad. No permitiremos que esta generación vuelva a pagar una crisis. #JóvenesConTrabajoDigno https://t.co/INchPI5Bie	http://pbs.twimg.com/media/E3W1-7vX0Ag51vr.jpg
1402222906407596035	sanchezcastejon	2021-06-08 11:16:07	0	80	desdelamoncloa	🔴EN DIRECTO Rueda de prensa de la portavoz del Gobierno, la vicepresidenta y ministra de @empleogob, el ministro de @mitmagob y la ministra de @MSocialGob para informar sobre los acuerdos adoptados en el #CMin. https://t.co/P5d1WepHF6					0	0	1	0
1401937664375459846	sanchezcastejon	2021-06-07 16:22:40	943	287		Mis condolencias y cariño para la familia y amistades de la mujer asesinada en Madrid. Un nuevo crimen machista que nos llena de dolor y rabia. Basta ya. Alcemos la voz, todos y todas, contra la #violenciadegénero. No te calles, denuncia. #NosQueremosVivas https://t.co/0KD0oWKhdB	http://pbs.twimg.com/media/E3Su364XoAQkfSI.jpg
1401926950504091650	sanchezcastejon	2021-06-07 15:40:06	0	117	desdelamoncloa	El Comité de Seguimiento del #COVID19, presidido por el jefe del Ejecutivo, @sanchezcastejon, analiza la evolución de la pandemia y el ritmo de vacunación ➡️Hoy llegan más de 1,6 millones de vacunas a España ➡️Más de 10 millones de personas tienen ya la pauta completa https://t.co/44hyUlGIwF	https://video.twimg.com/amplify_video/1401926453281935364/vid/1280x720/e7oPqIlMkwY-IWis.mp4?tag=14				0	0	1	0
1401880369041797122	sanchezcastejon	2021-06-07 12:35:00	1370	470		Es el momento ineludible de encontrar solución a problemas que nos ralentizan y comprometen nuestro éxito como sociedad; en España y en Cataluña. Busquemos juntos un nuevo 'nosotros'. Apostemos por la concordia y el reencuentro como arma de progreso y pongámonos a trabajar. https://t.co/FlK7fr3kf0	https://video.twimg.com/amplify_video/1401875067517255680/vid/720x720/vqeo9pi9oy8rejc4.mp4?tag=14
1401877368642408450	sanchezcastejon	2021-06-07 12:23:04	427	161		Hoy @FomentTreball entrega la medalla conmemorativa de su 250 aniversario a Javier Godó, indefectiblemente unido a otra gran institución como es La Vanguardia. Ambas combinan longevidad con el éxito presente y son claro ejemplo de la actitud que ahora necesitamos. Felicitats! https://t.co/JrV8ZKbyvv	https://video.twimg.com/amplify_video/1401876136225918977/vid/720x720/eOu-1UYs-hkM7ouG.mp4?tag=14
1401860451806363655	sanchezcastejon	2021-06-07 11:15:51	0	91	desdelamoncloa	🔴 EN DIRECTO Intervención del presidente del Gobierno, @sanchezcastejon, en la entrega de la medalla conmemorativa del 250º aniversario de @FomentTreball a Javier Godó. https://t.co/HfBkYzQUqe					0	0	1	0
1401626454220214275	sanchezcastejon	2021-06-06 19:46:02	0	111	desdelamoncloa	🔸Cumbre España - Polonia 🔸Apertura Memorial de las Víctimas del Terrorismo 🔸Encuentro telemático con la PM de Nueva Zelanda, Jacinda Ardern 🔸Candidatura España-Portugal al Mundial de fútbol 2030 Aquí tienes el resumen de esta semana de la actividad del PG, @sanchezcastejon. https://t.co/oHJw0pkbHg	https://video.twimg.com/amplify_video/1401466385100849154/vid/1280x720/MNvzbPP1M27bSWf2.mp4?tag=14				0	0	1	0
1401525103163228160	sanchezcastejon	2021-06-06 13:03:18	0	459	PSOE	✊🏽🌹3 años de Gobierno Socialista. 🔝Un Gobierno progresista. 🙋🏻‍♀️🙋🏽‍♂️Un Gobierno paritario. 🇪🇺Un Gobierno europeísta. 🤝Un Gobierno que hace del diálogo y el acuerdo su forma de hacer política. Gobernamos en serio. Cumplimos nuestros compromisos. #ConPasoDecidido https://t.co/dNYUlACei3	https://video.twimg.com/amplify_video/1401172707501346818/vid/1280x720/i9UjyGhpmsVNZJbf.mp4?tag=14				0	0	1	0
1401159774629208067	sanchezcastejon	2021-06-05 12:51:37	2018	658		Avanzamos hacia un nuevo sistema fiscal para la era digital global. El #G7 llega hoy a un acuerdo histórico que permitirá una mayor contribución de grandes compañías mundiales. El objetivo: una mejor distribución de la riqueza para alcanzar mayores cotas de justicia social. https://t.co/KjIejZxvy5
1401076572203986944	sanchezcastejon	2021-06-05 07:21:00	1704	563		Convertirnos en un país más verde y sostenible es uno de nuestros empeños. En ello trabajamos, en legislar para construir una sociedad que cuida su entorno, que se preocupa por el presente y el futuro, que apuesta por un sistema más ecológico y justo. #DíaMundialDelMedioAmbiente https://t.co/HtdLInYB4t	https://video.twimg.com/amplify_video/1401067900539125761/vid/1280x720/0XsQzXALwC1gR6Zo.mp4?tag=14
1400899735448428550	sanchezcastejon	2021-06-04 19:38:19	0	338	CarolinaDarias	A partir del lunes, los pasajeros que vengan a España podrán acceder con PCR, test de antígenos o certificado de vacunación o recuperación. Los excelentes datos de vacunación nos permiten seguir avanzando. España es un destino seguro.					0	0	1	0
1400878888033603585	sanchezcastejon	2021-06-04 18:15:28	1242	332		Hoy, junto a Felipe VI, el PM de Portugal, @antoniocostapm, y el presidente Rebelo de Sousa, presentamos la candidatura conjunta a organizar el Mundial de Fútbol de 2030. España y Portugal trabajarán con ilusión para que la Copa del Mundo vuelva a la Península 38 años después. https://t.co/GBjcY34Q4w	http://pbs.twimg.com/media/E3DryjKXIAA5YDM.jpg	http://pbs.twimg.com/media/E3Dr1RuXMAIFRhB.jpg	http://pbs.twimg.com/media/E3Dr1RxXEAElZiY.jpg	http://pbs.twimg.com/media/E3Dr1R7WQAMGh1_.jpg
1400828185709748224	sanchezcastejon	2021-06-04 14:54:00	2696	854		Cumplimos un nuevo hito: más de 10 millones de personas tienen ya pauta completa en España. Nos acercamos al objetivo del 70% de la población inmunizada antes del fin de verano. Gracias a quienes hacéis posible cada día el éxito en la mayor campaña de vacunación de la humanidad. https://t.co/i0q9d1tehs	https://video.twimg.com/amplify_video/1400818710286409729/vid/1280x720/5BPtjaKSpE5Sm5l4.mp4?tag=14
1400814412504649728	sanchezcastejon	2021-06-04 13:59:16	451	140		Encuentro con el secretario general de la OTAN, @jensstoltenberg, en el que hemos conversado sobre la próxima Cumbre del 14 de junio en Bruselas. Una oportunidad para seguir avanzando en la iniciativa 'OTAN 2030', una hoja de ruta para adaptar la Alianza a las realidades futuras. https://t.co/BlPHKGzMWq	http://pbs.twimg.com/media/E3CxR0OXwAAf-ap.jpg
1400800502204542986	sanchezcastejon	2021-06-04 13:03:59	0	115	NadiaCalvino	España 🇪🇸 ha venido contribuyendo activamente a la puesta en marcha de un sistema fiscal internacional eficiente y justo. Comparto firma con los ministros Daniele Franco 🇮🇹@MEF_GOV @BrunoLeMaire 🇫🇷 @OlafScholz 🇩🇪 llamando a alcanzar un acuerdo en julio. https://t.co/na17FE3iZX					0.34	0	0.936	0.064
1400527453995552773	sanchezcastejon	2021-06-03 18:59:00	1304	378		La realidad es insoportable: en España hay hombres que matan a las mujeres por el simple hecho de ser mujeres. Y no podemos tolerarlo. Unámonos para erradicar de nuestra sociedad la #violenciamachista. Mi solidaridad y mi cariño para la familia de la mujer asesinada en Girona. https://t.co/Sanqok2Aga
1400499467359506442	sanchezcastejon	2021-06-03 17:07:47	782	219		Inauguramos una nueva etapa entre Libia y España con la reapertura oficial de la Embajada. Nuestro país tiene mucho que aportar, tanto nuestras instituciones como las empresas y la sociedad civil. Mi reconocimiento a los españoles/as que trabajan allí, hacéis un gran servicio. https://t.co/YGXUdpfPfL	http://pbs.twimg.com/media/E2-SzWiXwAELVEj.jpg	http://pbs.twimg.com/media/E2-S0WoXIAQWctR.jpg
1400491670664273920	sanchezcastejon	2021-06-03 16:36:48	0	96	desdelamoncloa	El PG, @sanchezcastejon, se ha reunido esta tarde con el presidente del Consejo Presidencial de Libia, @LPCLYM. El proceso de estabilidad en el país, las relaciones comerciales o la seguridad y la lucha contra el #COVID19 son algunos de los temas abordados en este encuentro. https://t.co/0bV43Kmbdp	http://pbs.twimg.com/media/E2-LeQCWEAcEBM8.jpg				0.34	0	0.947	0.053
1400474145331290112	sanchezcastejon	2021-06-03 15:27:10	0	94	desdelamoncloa	🔴 EN DIRECTO El jefe del Ejecutivo, @sanchezcastejon, preside la reapertura de la Embajada de España en Trípoli (Libia). https://t.co/imISMpULwJ					0	0	1	0
1400451572073566218	sanchezcastejon	2021-06-03 13:57:28	564	181		El pueblo libio merece seguridad, bienestar y prosperidad y para ello, es esencial seguir avanzando en el proceso político que ha iniciado el país. Con nuestra visita hoy marcamos un punto de inflexión. España va a trabajar junto a Libia en esta importante fase de su historia. https://t.co/o2II3SeD6u	https://video.twimg.com/amplify_video/1400449552407162881/vid/720x720/ArJIlaeOI08Z4rBH.mp4?tag=14
1400440648256401409	sanchezcastejon	2021-06-03 13:14:04	0	104	desdelamoncloa	🔴EN DIRECTO El presidente del Gobierno de España, @sanchezcastejon, y el primer ministro del Gobierno de Unidad Nacional de Libia comparecen tras la firma de varios Memorandos de Entendimiento entre ambos países. https://t.co/crplU1HL2W					0	0	1	0
1400426572826488834	sanchezcastejon	2021-06-03 12:18:08	420	141		Encuentro con el primer ministro @Dabaibahamid. El proceso que se ha iniciado en Libia es una oportunidad única para fortalecer nuestras relaciones y emprender nuevos proyectos de colaboración. España estará del lado del país, comprometida con su estabilización y unificación. https://t.co/SHxohDEPD1	http://pbs.twimg.com/media/E29OEvdXwAISFXx.jpg	http://pbs.twimg.com/media/E29OG1_WUBYub0z.jpg	http://pbs.twimg.com/media/E29OHnnXEAEEktY.jpg	http://pbs.twimg.com/media/E29OIs8XoAAV2WL.jpg
1400422758195027970	sanchezcastejon	2021-06-03 12:02:58	0	119	desdelamoncloa	El PG, @sanchezcastejon, se encuentra en Libia, el primer viaje de un presidente español desde 2003. Los objetivos prioritarios: ▪️Apoyo al proceso político en el país ▪️Reapertura de la embajada de España ▪️Firma de Memorandos de Entendimiento ▪️Oportunidades empresariales https://t.co/PeSEjKbE9O	http://pbs.twimg.com/media/E29MuWSWUAAB1NR.jpg	http://pbs.twimg.com/media/E29MuWUXMAgVEx-.jpg	http://pbs.twimg.com/media/E29MuXcXIAQOO1F.jpg	http://pbs.twimg.com/media/E29M0BtXIAAscqp.jpg	0	0	1	0
1400154828005912582	sanchezcastejon	2021-06-02 18:18:19	855	283		Mañana viajo a Libia, una nación prometedora, vecina y amiga. Es el momento de estar a su lado, ayudando a consolidar la paz, la unificación y su estabilidad. En esta transformación, España será un socio clave. Escribo sobre ello en @LaVanguardia: https://t.co/Rsle7gP5Pt
1400145734700257284	sanchezcastejon	2021-06-02 17:42:11	0	125	LuisPlanas	Buena noticia. Nos felicitamos porque la #UE haya llegado a un acuerdo con Reino Unido. Nuestra flota pesquera continuará pescando con toda normalidad y seguridad. https://t.co/CCcAFXeGUi					0	0	1	0
1400128095051526147	sanchezcastejon	2021-06-02 16:32:05	597	148		Impresionante tu palmarés, tus logros en Juegos Paralímpicos, Mundiales y campeonatos. Un ejemplo tu lucha y tu esfuerzo. Y un orgullo las palabras de cariño de todos los que te conocen. Sin duda, este es un merecidísimo Premio Princesa de Asturias. ¡Enhorabuena, Teresa! https://t.co/hK3fgEoSoe
1400071364837576715	sanchezcastejon	2021-06-02 12:46:40	191	75		Today, at #COVAX AMC, I announced that Spain is going to send 15 million more vaccines, bringing the total to 22.5 million by the end of 2021. In addition, we are going to provide an additional 50 million euros to @gavi. Only with solidarity can we overcome this crisis.
1400071290493587456	sanchezcastejon	2021-06-02 12:46:22	841	307		Hoy, en la #COVAX AMC, he anunciado que España va a enviar 15 millones más de vacunas, elevando el total a 22,5 millones a finales de 2021. Además, vamos a proporcionar 50 millones de euros adicionales a @gavi. Solo con solidaridad podremos superar esta crisis. https://t.co/2Z1RXtLxxD	https://video.twimg.com/amplify_video/1400038223431229444/vid/720x720/EFp8b4OQ-UhCeveo.mp4?tag=14
1400054133995061251	sanchezcastejon	2021-06-02 11:38:11	0	70	desdelamoncloa	El PG, @sanchezcastejon, participa en la Cumbre virtual ‘Gavi COVAX Advance Market Commitment’, sobre vacunación y la lucha contra la pandemia, donde anunciará la contribución española a la lucha contra el #COVID19. #OneWorldProtected 🔴En directo👇 https://t.co/V7KiZHMQ8J					0	0	1	0
1400049248897581056	sanchezcastejon	2021-06-02 11:18:47	345	156		FMI, OMS, Banco Mundial y OMC impulsan el acceso universal y equitativo a las vacunas. Es el único camino para acabar con la pandemia, como viene defendiendo el Gobierno de España. Hoy, en la Cumbre GAVI #COVAX, ratificamos de nuevo ese compromiso. https://t.co/qWO0mJLmO2
1400038234286067724	sanchezcastejon	2021-06-02 10:35:01	240	74		Spain and New Zealand approve today a joint declaration to advance values such as equality, sustainability and pluralism as well as a just recovery. Together with @jacindaardern we promote the #GlobalValuesPartnership, united in the face of common challenges. #NZSpain
1400038230205083651	sanchezcastejon	2021-06-02 10:35:00	1356	316		España y Nueva Zelanda suscribimos hoy una declaración conjunta para avanzar en valores como la igualdad, la sostenibilidad y el pluralismo así como en una recuperación justa. Junto a @jacindaardern impulsamos la #GlobalValuesPartnership, unidos ante desafíos comunes. #NZSpain https://t.co/aaAKzo8S8X	http://pbs.twimg.com/media/E23vHESWEAA6NgW.jpg
1399994144722931712	sanchezcastejon	2021-06-02 07:39:49	3749	925		La vacunación es la mejor política económica, lo estamos comprobando. En mayo hemos recuperado el nivel de empleo previo a la pandemia. Se registra la mayor caída del paro de la serie histórica y sube la afiliación. Avanzamos en una recuperación justa, que llegue a todas y todos.
1399752018013663237	sanchezcastejon	2021-06-01 15:37:41	727	262		Nadie puede mirar hacia otro lado mientras los crímenes machistas se suceden en nuestro país. Instituciones, partidos políticos, sociedad, los necesitamos a todos para acabar de una vez con la #ViolenciaDeGénero. Mi cariño para la familia de la mujer asesinada en Guadalajara. https://t.co/YPxLKWPXRo
1399735391205396481	sanchezcastejon	2021-06-01 14:31:37	0	111	LuisPlanas	Hemos aprobado, hoy en #CMin, el anteproyecto de ley de #pesca #sostenible e investigación #pesquera. Creo que es un paso adelante definitivo desde el punto de vista de la #sostenibilidad del sector en una triple dimensión: ambiental, económica y social. https://t.co/ziEzu9e0zy	https://video.twimg.com/amplify_video/1399689101411028994/vid/1280x720/uyymTxemYu3EdrpM.mp4?tag=14				0	0	1	0
1399735364789620736	sanchezcastejon	2021-06-01 14:31:31	0	200	Teresaribera	Hoy, en Consejo de Ministros, hemos acordado la remisión al @Congreso_Es del PL por el que se crea el Fondo de Sostenibilidad del Sistema Eléctrico y el inicio de la tramitación de la ley que asegura que parte del precio del CO2 rebaje la factura de los consumidores.					0	0	1	0
1399706551636705290	sanchezcastejon	2021-06-01 12:37:01	1010	359		Asistimos en Vitoria a la #InauguraciónMemorialVT, primer centro de Europa dedicado a las víctimas del terrorismo. Preservará y difundirá nuestra memoria y los valores que nos hacen más fuertes como sociedad. Recordar es un ejercicio de justicia y dignidad y una exigencia moral. https://t.co/Ze80jQ5ioa	http://pbs.twimg.com/media/E2zBqRTX0AExw2r.jpg	http://pbs.twimg.com/media/E2zBqpqWUAou_Ls.jpg	http://pbs.twimg.com/media/E2zBrFpWQAIst2e.jpg	http://pbs.twimg.com/media/E2zBryBXwAcijQi.jpg
1399678698555592710	sanchezcastejon	2021-06-01 10:46:21	0	74	desdelamoncloa	El PG, @sanchezcastejon, asiste, junto al ministro del @interiorgob y la ministra de @educaciongob, a la inauguración del Centro Memorial de las Víctimas del Terrorismo, que presiden los Reyes en Vitoria-Gasteiz ▶️En directo a partir de las 12:45 h.⤵️ https://t.co/AhzKC95vZw					0	0	1	0
1399676054172798979	sanchezcastejon	2021-06-01 10:35:50	0	89	desdelamoncloa	🔴EN DIRECTO Rueda de prensa de la portavoz del Gobierno, María Jesús Montero, la VP y ministra de @mitecogob, Teresa Ribera, y el ministro de @mapagob, Luis Planas, para informar sobre los acuerdos del #CMin. https://t.co/MOQhxx8nTa					0	0	1	0

## Sheet: Pablo Casado
id	screen_name	created_at	fav	rt	RTed	text	media1	media2	media3	media4
1421533067102105600	pablocasado_	2021-07-31 18:07:48	1758	571		Viva la @guardiacivil. https://t.co/U4xy7EdOyE
1421419336460390402	pablocasado_	2021-07-31 10:35:53	1154	541		Nueva tomadura de pelo. Sánchez vende que ahora cede a las CCAA el 55% de fondos UE en 2021, pero ya lo anunció hace 10 meses en los PGE. Como no le da tiempo a tramitarlos por su incompetencia se parapeta en las CCAA obligándolas a ser meras gestoras de proyectos que él decida https://t.co/hkJf4l0ZfA	http://pbs.twimg.com/media/E7nlWfyXoAYvCkG.jpg	http://pbs.twimg.com/media/E7nlWfyWUAIgley.jpg	http://pbs.twimg.com/media/E7nlWf1WYAAszEu.jpg
1421400928515657732	pablocasado_	2021-07-31 09:22:44	649	149		En el medallero español brilla el 1er #oro y un bronce con sabor a oro. ¡Enhorabuena @tiraora y @AlbertoFdezTiro por subir a lo más alto del podio y @pablocarreno91 por su gran victoria ante el 1 del mundo! Y felicidades a @mchourraut, @acerezopodium y @valeromtb💪🏼 #Tokyo2020🇪🇸 https://t.co/fODNBDzuOE	http://pbs.twimg.com/media/E7nUm-VXoAMdWOp.jpg	http://pbs.twimg.com/media/E7nUm-VXIAERebT.jpg
1421076780459470849	pablocasado_	2021-07-30 11:54:41	1753	642		El PP logró en Europa que se levantase la inmunidad de Puigdemont y hoy la justicia nos da la razón. El Gobierno debe actuar cuanto antes para que sea juzgado en España. Sus socios deben someterse al imperio de la ley y no ser premiados por atentar contra la unidad nacional. https://t.co/L90gcgAZHC	http://pbs.twimg.com/media/E7itzHlXoAM5sPe.jpg
1421032645115490308	pablocasado_	2021-07-30 08:59:18	663	370		A la conferencia de presidentes Sánchez va con el palo al PP y la zanahoria a los nacionalistas. Cada foto se convierte en un mercado persa de sus socios radicales y nos sale cara a la igualdad de los españoles. No aceptaremos trágalas y cacicadas de cambiar fondos UE por votos https://t.co/6gJUGMydr8	https://video.twimg.com/amplify_video/1421031878790893572/vid/848x464/hCwvOR9ltSVblXi_.mp4?tag=14
1420851030833704966	pablocasado_	2021-07-29 20:57:38	1080	434		Frente a los problemas proponemos soluciones: -Reducir el Gobierno a la mitad -Renovar el CGPJ despolitizándolo -Ley de pandemias -Pacto educativo, pensiones y agua -Plan natalidad y vivienda -Estrategia seguridad e inmigración -Agencia para gestionar fondos UE y bajada impuestos https://t.co/1EbgLLXsWQ	https://video.twimg.com/amplify_video/1420848618274230281/vid/848x464/fyE7FQbZVV5LaU5K.mp4?tag=14
1420831431765417989	pablocasado_	2021-07-29 19:39:45	571	305		Cumpliendo... con secesionistas y mintiendo a los españoles. Sánchez es un presidente en recesión con un gobierno en crisis. Medalla mundial de oro en ruina económica, de plata en negligencia en gestión Covid y de bronce en destrucción de empleo. Él es el problema para España. https://t.co/oQwC74ZbJt	https://video.twimg.com/amplify_video/1420831129897259014/vid/848x464/DCSqkbu8USB9CnI9.mp4?tag=14
1420786273367773189	pablocasado_	2021-07-29 16:40:19	598	246		Menos Aló Presidente y más humildad para rendir cuentas en un Debate del Estado de la Nación. A Sánchez le sobra triunfalismo y le falta humildad. El Gobierno ya entró en barrena y no levantará el vuelo con tanto lastre de mentiras e incompetencia. Estamos listos para gobernar https://t.co/8fzukLUxbz	https://video.twimg.com/amplify_video/1420785038543794192/vid/1280x720/c4sKbkTNI0cpBDe1.mp4?tag=14
1420704370111492098	pablocasado_	2021-07-29 11:14:51	348	143		🔵 Hoy doy una rueda de prensa para hacer balance del curso político. 🎥 ¡Síguela 𝐞𝐧 𝐝𝐢𝐫𝐞𝐜𝐭𝐨! 👇 https://t.co/0YfzCpHSbn
1420702016913948675	pablocasado_	2021-07-29 11:05:30	0	38	populares	🔵 A partir de las 13:00h. @pablocasado_ realizará un balance del curso político. 📡 Sigue su intervención en directo a través de nuestras redes y página web https://t.co/6WGpUWq5JJ #SánchezNoCumple https://t.co/r0qaF540Qg	http://pbs.twimg.com/media/E7dWAziWEAAsnoJ.jpg				0	0	1	0
1420448989879619586	pablocasado_	2021-07-28 18:20:04	987	441		Recurrimos al TC el veto del Gobierno a que una autoridad independiente vigile los fondos UE. Y contra la ley que despenaliza los piquetes violentos, que ataca al PP. No permitiremos el uso partidista del BOE, ni que con las ayudas de los españoles financien su red clientelar. https://t.co/0J4cUcohVZ	http://pbs.twimg.com/media/E7Zy05AXsAwPEk8.jpg
1420408843784294407	pablocasado_	2021-07-28 15:40:32	0	193	anapastorjulian	Urge un Plan Integral de #SaludMental. Los @populares lo llevamos reclamando desde el inicio de la legislatura -a otros les preocupa solo ahora- y lo volvemos a pedir, incidiendo en los problemas ocasionados por la pandemia y prestando especial atención a niños y adolescentes.					0	0	1	0
1420367560063787019	pablocasado_	2021-07-28 12:56:30	536	310		El FMI empeora las previsiones y EEUU nos pone en la lista negra por Covid, pero Sánchez presenta unas cuentas irreales de despilfarro y 5 millones de desempleados. En la Conferencia de Presidentes debe comprometer la ley de pandemias y la gestión independiente de los fondos UE. https://t.co/FD7gYUjjvM	http://pbs.twimg.com/media/E7YoxGqXMAEVXug.jpg
1420128360202706956	pablocasado_	2021-07-27 21:06:00	890	213		Millones de familias ya teníamos al Parque del Retiro y al Paseo del Prado como un paisaje entrañable en nuestras vidas. Ahora también es Patrimonio de la Humanidad. ¡Felicidades, Madrid! ¡Enhorabuena, España! https://t.co/sIumgovgpm	http://pbs.twimg.com/media/E7VPNq9XsAgvaf-.jpg	http://pbs.twimg.com/media/E7VPNrAXEAAFfVk.jpg
1420115586793754624	pablocasado_	2021-07-27 20:15:15	743	335		Acabo de hablar con el presidente de Colombia @IvanDuque para agradecer su invitación a visitarle y disculparla por las restricciones a viajar impuestas hoy por el Gobierno de España. Todo nuestro apoyo en la lucha contra la pandemia, la crisis económica y la dictadura venezolana https://t.co/CyBaziGYRf	https://video.twimg.com/amplify_video/1420114798503768073/vid/1280x720/ewnHLATkAXTVjsG8.mp4?tag=14
1420034587388940294	pablocasado_	2021-07-27 14:53:23	580	175		🔵 Tras la cancelación de mi viaje a Colombia, intervengo telemáticamente en el seminario “El centro derecha ante la amenaza populista”. 🎥 ¡Síguelo 𝐞𝐧 𝐝𝐢𝐫𝐞𝐜𝐭𝐨! 👇 https://t.co/IaorRr43Ez
1420025624618541067	pablocasado_	2021-07-27 14:17:46	0	44	populares	🔵 A partir de las 16:30h. @pablocasado_ interviene en el seminario virtual “El centro derecha ante la amenaza populista”. 📡 Síguelo en directo a través de nuestras redes y página web https://t.co/6WGpUWq5JJ https://t.co/2g2sNJd4YL	http://pbs.twimg.com/media/E7TuThhXsAocWdz.jpg				0	0	1	0
1419975354861723662	pablocasado_	2021-07-27 10:58:01	673	303		La España multinivel de Sánchez es dividir entre ciudadanos de primera y de segunda, dependiendo de si viven donde gobiernan sus socios independentistas. Solo el PP defiende la igualdad de los españoles, nazcan donde nazcan, voten a quien voten y hablen la lengua que hablen. https://t.co/g2KiMxYxZF	http://pbs.twimg.com/media/E7TEDsuWEAAfnwR.jpg
1419546341718609920	pablocasado_	2021-07-26 06:33:16	3160	886		Hay alternativa. Hay esperanza. El cambio avanza. https://t.co/fzkfysmpxx	http://pbs.twimg.com/media/E7M93y0XsAMN_si.jpg
1419348912817725440	pablocasado_	2021-07-25 17:28:45	561	176		Hoy visito Brihuega en plena cosecha de lavanda con Paco Núñez. Como dije en #LumbrerasCope rechazamos el acuerdo del Gobierno con 5000M€ menos de PAC. Pedimos que use fondos UE para modernizar regadíos, y no atacar la ganadería y la agricultura con impuestos y trabas laborales https://t.co/KylqvaqvfG	http://pbs.twimg.com/media/E7KKTt7WEAAp6QS.jpg	http://pbs.twimg.com/media/E7KKTt_XEAIzq-L.jpg	http://pbs.twimg.com/media/E7KKTulX0Acm7ES.jpg	http://pbs.twimg.com/media/E7KKTyeX0AAfIth.jpg
1419328193312460801	pablocasado_	2021-07-25 16:06:25	994	291		Felicidades a los madrileños y al alcalde @AlmeidaPP_ por lograr la declaración de Patrimonio Mundial de la @UNESCO_es. El Paisaje de la Luz con el Paseo del Prado y el Retiro es una joya cultural, artística y medioambiental para los españoles y desde hoy para todo el mundo. https://t.co/KfvOhUcDiK
1419282456834945027	pablocasado_	2021-07-25 13:04:41	3314	1144		Claro que Cuba es una dictadura. He venido a apoyar a #SOSCuba y @Yotuel007 para pedir democracia y libertad para el pueblo cubano. #PatriaYVida https://t.co/WksARxUxTH	http://pbs.twimg.com/media/E7JN3msXEAs3Rp9.jpg	http://pbs.twimg.com/media/E7JN3mwXIAIQrzn.jpg	http://pbs.twimg.com/media/E7JN3m1WQAE6cGT.jpg	http://pbs.twimg.com/media/E7JN3nyXMAAfG9y.jpg
1419255557215727618	pablocasado_	2021-07-25 11:17:47	455	201		Como un conductor suicida, Sánchez cree que todos enfrente se equivocan. Vuelve a caer por 5ª vez en el caos con las vacunas, mascarillas y confinamientos por negarse a cooperar con CCAA y sacar una ley de pandemias. La culpa no es de los jóvenes que tanto aguantaron, sino de él. https://t.co/BQLqLGGP1p	https://video.twimg.com/amplify_video/1419206281815015425/vid/1280x720/EOTkyMv9wvo4h5Dg.mp4?tag=14
1419056048682508288	pablocasado_	2021-07-24 22:05:01	0	112	FeijooGalicia	Eres uno de los ejemplos de cómo el Camino de Santiago se convierte en la mejor forma de agradecer haber superado momentos de dificultad. Estoy seguro de que tú y tu familia volveréis a repetir la experiencia del Camino en este #Xacobeo 21-22. Gracias, Pablo, por tu cariño https://t.co/pBM9GQTtnN					0	0	1	0
1419035197841055744	pablocasado_	2021-07-24 20:42:10	1541	355		No lo dudes. Haz el Camino de Santiago. Yo lo hice y fue de las mejores experiencias de mi vida. #Xacobeo https://t.co/GMaWEmlDVu	https://video.twimg.com/amplify_video/1419018557191598084/vid/1280x720/41K4p47AZWlY2R6r.mp4?tag=14
1419016484609839108	pablocasado_	2021-07-24 19:27:48	879	387		Dice su equipo que Sánchez se parece a Supermán... estoy de acuerdo: hace cumbres en 20 segundos, está siempre volando y cuando habla parece que es de otro planeta. Dice que quiere convertir España en Hollywood y va en camino porque su Gobierno era pura ficción y ya es un drama. https://t.co/qvBQYVwZ2A	https://video.twimg.com/amplify_video/1419015002586075136/vid/848x464/TNmC2EC_nSorEdDW.mp4?tag=14
1418984851160633355	pablocasado_	2021-07-24 17:22:06	449	173		Para los ministros el turismo es precario, estacional y de bajo valor. Ellos sí lo son. Dan 53 millones€ a una aerolínea chavista en vez de bajar impuestos, mientras Alemania y GB nos ponen en la lista negra. Marga Prohens será la presidenta que recupere el futuro de Baleares. https://t.co/fMriZ1dAr5	http://pbs.twimg.com/media/E7E_MtmXoAERfpv.jpg	http://pbs.twimg.com/media/E7E_MteXIAAf3dM.jpg	http://pbs.twimg.com/media/E7E_Mu6WYAgo87v.jpg	http://pbs.twimg.com/media/E7E_MyPWUAoIml9.jpg
1418964105298337800	pablocasado_	2021-07-24 15:59:40	447	207		Dice Sánchez que cumpla la Constitución para renovar el CGPJ. De acuerdo, y como pide la UE: ¿por qué no deja que los jueces elijan los jueces? En la oposición decía que la política sacara la mano de la Justicia. Que deje de coger por el cuello a los Tribunales que le contradicen https://t.co/stcb6uDshJ	https://video.twimg.com/amplify_video/1418962489421729795/vid/1280x720/VI5ucrcd7HPb55j_.mp4?tag=14
1418894408406208513	pablocasado_	2021-07-24 11:22:43	287	83		🔵 Hoy clausuro el 16 Congreso del PP de Islas Baleares. #centratsenlalternativa 🎥 ¡Sigue mi intervención 𝐞𝐧 𝐝𝐢𝐫𝐞𝐜𝐭𝐨! 👇 https://t.co/VVKnAV3UvL
1418878968594419721	pablocasado_	2021-07-24 10:21:22	0	31	populares	🔵 A partir de las 12:40h. @pablocasado_ clausura el 16º Congreso del @ppbalears. 📡 Puedes seguir su intervención en directo a través de nuestras redes y página web https://t.co/6WGpUWq5JJ #16CongrésPPBalears #centratsenlalternativa https://t.co/X3fN046g79	http://pbs.twimg.com/media/E7DaNOfWUAYje14.jpg				0	0	1	0
1418831507410522112	pablocasado_	2021-07-24 07:12:46	0	35	populares	📻 A las 9:30 será entrevistado @pablocasado_ en el programa @agropopular, de la cadena @COPE. 👇 Sigue la entrevista en directo a través de este enlace 👇 https://t.co/KRUnFlkOIZ https://t.co/GmApxOtvnj	http://pbs.twimg.com/media/E7CxJEQWQAQ81H6.jpg				0	0	1	0
1418651597949788162	pablocasado_	2021-07-23 19:17:52	1969	722		El viaje a EEUU de Sánchez abochorna a España. Biden le vuelve a dejar plantado cuando acaba de recibir a Merkel y al presidente de Ucrania en unos días. Del ridículo de los 29 segundos de pasillo a entrevistas para atacar al PP y al embargo a Cuba. No se puede caer más bajo. https://t.co/WpDrWTPW9Z	https://video.twimg.com/amplify_video/1418650984130166785/vid/848x464/dNeW57uxqNncIC75.mp4?tag=14
1418621952663724035	pablocasado_	2021-07-23 17:20:04	696	182		La catedral de Burgos cumple 800 años y 700 la de Palencia en pleno Xacobeo. Por eso las XXV Edades del Hombre abarcan el gótico burgalés, el románico de Carrión de los Condes y el mudéjar leonés de Sahagún. Os invito a visitar estas joyas del arte, cultura e historia de España https://t.co/3JbrXCg7Ra	http://pbs.twimg.com/media/E6_1JHKXEAEqC5m.jpg	http://pbs.twimg.com/media/E6_1JHQWQAILS86.jpg
1418511078489722883	pablocasado_	2021-07-23 09:59:30	1085	582		Cuando estaban en la oposición decían que la luz subía por culpa del PP y ahora que gobiernan señalan a la UE. Vuelven a recurrir al comodín de Europa. Ya lo hicieron inventándose que Bruselas les pedía reformar el delito de sedición y les impedía bajar el IVA de las mascarillas https://t.co/gKM9UhTNyt	https://video.twimg.com/amplify_video/1418507075785826307/vid/848x464/VDKhOzuV8x2HB8x0.mp4?tag=14
1418472873526796291	pablocasado_	2021-07-23 07:27:41	906	240		A pocas horas de encenderse el pebetero de #Tokyo2020 quiero trasladar todo mi ánimo y apoyo a los 321 deportistas que representan a España, muy bien abanderados por @miss_belmont y @Saul_Craviotto. ¡Vuestros éxitos son los de todos! 💪🏼 #JuegosOlímpicos #SomosEspaña 🇪🇸 https://t.co/es8WCk7KvW	http://pbs.twimg.com/media/E69tjuwXsAI6LYt.jpg
1418182994364403716	pablocasado_	2021-07-22 12:15:49	905	461		Ayer 200 inmigrantes asaltaron la valla en Melilla hiriendo a 3 guardias civiles, que se suman a los 5 que el Gobierno no me dejó visitar la pasada semana. En vez de poner más medios para defender nuestra frontera agravan este drama con su efecto llamada y fracasos diplomáticos. https://t.co/bmqP9AcRwe	https://video.twimg.com/amplify_video/1418162428483866624/vid/818x424/c__W09bbLWFWjxkz.mp4?tag=14
1418163642084757508	pablocasado_	2021-07-22 10:58:55	1858	781		Sánchez hoy: “Me defino como un político que cumple”. Lo dirá por sus promesas de no pactar con Bildu, Podemos e independentistas, bajar el precio de la luz, frenar desahucios o no subir impuestos a las clases medias y trabajadoras. Miente con descaro, pero ya nadie le cree. https://t.co/red7ixM9rL	https://video.twimg.com/amplify_video/1418157122265751554/vid/848x464/FX-91kxEYSRtKwZq.mp4?tag=14
1418155636957798406	pablocasado_	2021-07-22 10:27:06	1535	618		Nuevo varapalo judicial a Sánchez. Hoy, gracias al recurso del PP, el juzgado ha paralizado el rescate de Plus Ultra. El cese de Ábalos no tapa las corruptelas a favor de Maduro para pagar los votos de Podemos. https://t.co/Zj8qeK6llU
1418127891292958721	pablocasado_	2021-07-22 08:36:51	348	125		Conmemoramos 45 años del 1er gobierno de Suárez en Gredos, donde se encerraron los ponentes de la Constitución. Entre ellos 4 compañeros del PP: Fraga, Cisneros, PLlorca y HMiñón. Nadie debe desenterrar viejas heridas, ni descoser el perdón que sellaron nuestros padres y abuelos https://t.co/FxD9mRK7pg	http://pbs.twimg.com/media/E64zzJmXoAAvgLV.jpg	http://pbs.twimg.com/media/E64zzJkWUAAbOWG.jpg	http://pbs.twimg.com/media/E64zzJkXMAEDVGi.jpg	http://pbs.twimg.com/media/E64zzL6XsAIj86y.jpg
1418091809989926913	pablocasado_	2021-07-22 06:13:29	0	653	Kasparov63	Are there updates on the arrest in Cuba of a Cuban/Spanish citizen, Grandmaster Arian González? He was there visiting his ill mother. Has Spain been silent about the latest crackdown on human rights in Cuba? https://t.co/KgAAtss5BA https://t.co/tcaVZosp4m					-0.6767	0.141	0.859	0
1417940774755479561	pablocasado_	2021-07-21 20:13:19	889	408		Gracias a mis compañeros por su apoyo. Hace 3 años dije que si ganaba las primarias nadie perdería. Cuando ganemos las elecciones todos los españoles ganarán un futuro mejor. Les devolveremos el poder que el socialismo les quita. No queremos una sociedad tutelada, sino liberada. https://t.co/bpRGbhtpwX	https://video.twimg.com/amplify_video/1417928172251795466/vid/848x464/QQI1xL_nhuS_0lFB.mp4?tag=14
1417922278159945728	pablocasado_	2021-07-21 18:59:49	558	182		Sánchez aceptó ser el mascarón de proa en el buque pirata de la antipolítica, una embarcación en la que el nacionalismo lleva el timón y a la que Podemos hincha las velas. Pero ahora es un barco fantasma a la deriva, esperando la próxima tormenta electoral que lo desfondará. https://t.co/Rxg6wkux5w	https://video.twimg.com/amplify_video/1417909152152801281/vid/1280x720/UE3H7bfm16TImwIS.mp4?tag=14
1417905402356899849	pablocasado_	2021-07-21 17:52:45	350	151		Sánchez ya es el pasado, aunque aún no lo sepa. Que deje de malversar con el CIS y pregunte en las urnas. Frente a la devastación institucional y territorial, y la ruina económica, social y sanitaria por la negligente gestión del Gobierno, la importancia del PP se agiganta. https://t.co/N4TgE36wrT	https://video.twimg.com/amplify_video/1417881547902959625/vid/1280x720/zuXKxOTevb6ygAzs.mp4?tag=14
1417901465667084289	pablocasado_	2021-07-21 17:37:07	0	156	FeijooGalicia	Ni lo tuvo fácil en Génova ni lo tendrá fácil en Moncloa. Pero @pablocasado_ ha demostrado que se puede ser útil a tu país trabajando desde la oposición, y por eso está cada vez más cerca de poder hacerlo desde el Gobierno. Tres años recorriendo ese Camino, #3AñosConstruyendo https://t.co/s8YpBkZ3EE	http://pbs.twimg.com/media/E61ZXFLWYAI4Ft8.jpg				0.34	0	0.95	0.05
1417899702868226052	pablocasado_	2021-07-21 17:30:07	0	146	JuanMa_Moreno	Tres años y cada día más cerca del cambio de Gobierno y del nuevo rumbo que necesita España, con @pablocasado_ y @populares. Todos empujamos para conseguirlo! #3AñosConstruyendo https://t.co/CJLTC4nfr7	http://pbs.twimg.com/media/E61VOqGXIAw5Ycc.jpg				0	0	1	0
1417898453632491520	pablocasado_	2021-07-21 17:25:09	0	82	alferma1	Hoy @pablocasado_ cumple 3 años como presidente de @populares. 3 años creciendo y consolidando un proyecto centrado en las personas. 3 años defendiendo lo mejor para España y para todos los españoles . #3añosConstruyendo https://t.co/QFvoXXeKFw	http://pbs.twimg.com/media/E6025dEWQAAwHup.jpg				0	0	1	0
1417897295199223808	pablocasado_	2021-07-21 17:20:33	0	81	LopezMirasF	Se cumplen hoy 3 años de su elección como presidente de @populares . #3AñosConstruyendo más y mejor #España frente a un Gobierno sectario que se olvidó de los españoles hace ya demasiado tiempo. @pablocasado_ es el presidente que necesitamos en defensa de la libertad. https://t.co/cRF0NRkbmP	http://pbs.twimg.com/media/E60X4xGXMAAQ8UP.jpg	http://pbs.twimg.com/media/E60X4xaXMAYEOGW.jpg			0	0	1	0
1417896082999291904	pablocasado_	2021-07-21 17:15:44	0	1205	IdiazAyuso	Más que ganar, hay que reformar y solucionar los problemas de España. El mal no descansa: ley de ‘seguridad’ ciudadana, ley Celaá, Ley de ‘Memoria’ Histórica… Todo contra la libertad, la calidad educativa y la unidad de los españoles. Vamos, @pablocasado_. #3añosConstruyendo https://t.co/kcvaQXmeS4	http://pbs.twimg.com/media/E60UB2iWYAArO8M.jpg				-0.296	0.052	0.948	0
1417894721561706498	pablocasado_	2021-07-21 17:10:19	0	34	PP_Ceuta	🔵Hoy se cumplen 3 años desde que Pablo Casado llegó a la presidencia del 🅿️🅿️ Estamos preparados para gobernar. 🔵#3AñosConstruyendo https://t.co/QSERvuqrL0	http://pbs.twimg.com/media/E60QBLWWYAADh3p.jpg				0	0	1	0
1417875969797509122	pablocasado_	2021-07-21 15:55:48	338	139		Para Sánchez el Estado de derecho es siempre un obstáculo, ya sea en Barcelona, Ceuta, Bruselas, Caracas o en La Habana. Quizás por eso le desprecian en EEUU, donde aún no ha encontrado el GPS, o desconfían de él en Europa y en el Mediterráneo porque no es de fiar. Para nadie. https://t.co/KssOL7pP7r	https://video.twimg.com/amplify_video/1417866480738242560/vid/1280x720/xzYWsYqn1qIkdaEB.mp4?tag=14
1417854939334856706	pablocasado_	2021-07-21 14:32:14	1390	528		Hoy hace 3 años fui elegido por primarias presidente del PP. Entonces éramos la 3ª fuerza y hoy ya somos la 1ª, hemos unido el partido, consolidado nuestro poder territorial y recuperado la hegemonía electoral del centro derecha. Volvemos a ser la esperanza de futuro para España https://t.co/J94gEoZvbr	https://video.twimg.com/amplify_video/1417854173333307400/vid/848x464/zhdQZBOp8ouociZX.mp4?tag=14
1417797643925872645	pablocasado_	2021-07-21 10:44:34	397	134		🔵 Hoy presido la reunión de la Junta Directiva Nacional del PP, #3AñosConstruyendo. 🎥 ¡Sigue mi intervención 𝐞𝐧 𝐝𝐢𝐫𝐞𝐜𝐭𝐨! 👇 https://t.co/a3C6Pn7XmR
1417787565952937989	pablocasado_	2021-07-21 10:04:31	0	54	populares	🔵 A partir de las 12:30h. @pablocasado_ interviene en la reunión de la Junta Directiva Nacional. 📡 Puedes seguir su intervención en directo a través de nuestras redes y página web https://t.co/6WGpUWq5JJ #3AñosConstruyendo https://t.co/5Ap1gUbyuj	http://pbs.twimg.com/media/E6z9Rr0XEAQaFge.jpg				0	0	1	0
1417536399394451463	pablocasado_	2021-07-20 17:26:28	1342	547		La Comisión Europea insta a renovar el CGPJ permitiendo que los jueces elijan a la mayoría de los vocales. Estamos de acuerdo y dispuestos a hacerlo de inmediato. ¿Por qué Sánchez sigue bloqueando la renovación, enfrentándose a los estándares europeos de independencia judicial? https://t.co/ALWstZ4kAb	http://pbs.twimg.com/media/E6wZ10MXEAEPAfi.jpg
1417452269755375638	pablocasado_	2021-07-20 11:52:10	906	398		Me reúno con sindicatos de @policia y asociaciones de @guardiacivil para presentar la proposición de ley de equiparación salarial, pedir medios en Campo de Gibraltar, Ceuta y Melilla, y comprometerme a condecorar a los que defendieron el orden y la ley frente al secesionismo. https://t.co/cOXDipyFiD	http://pbs.twimg.com/media/E6vNUzRXIAMal_g.jpg	http://pbs.twimg.com/media/E6vNUzWXoAE6mOL.jpg
1417423054007848962	pablocasado_	2021-07-20 09:56:05	1164	635		La luz marca hoy el segundo precio más caro de la historia, dejando atrás a millones de familias en plena ola de calor. La radicalidad de este Gobierno en política energética nos sale demasiado cara a los españoles. https://t.co/d9AaGXYIbr	https://video.twimg.com/amplify_video/1417421749088669724/vid/848x464/c4qrkPEm5mZttPXz.mp4?tag=14
1417206915722104834	pablocasado_	2021-07-19 19:37:13	467	145		Celebramos el 45 aniversario de la presidencia de Suárez en su casa de Ávila con su hijo, sus ministros ASalgado y Camuñas, y FMañueco. Como decían, pronto llegaremos al Gobierno a defender la unidad nacional y la libertad frente a nacionalistas y radicales, como hicieron ellos. https://t.co/BMaMv08sNC	http://pbs.twimg.com/media/E6ruLAIWEAQdO0h.jpg	http://pbs.twimg.com/media/E6ruLBAWUAUxW7W.jpg	http://pbs.twimg.com/media/E6ruLLTXEAQCS4e.jpg	http://pbs.twimg.com/media/E6ruLNIXsAE-BsF.jpg
1417180168817422342	pablocasado_	2021-07-19 17:50:56	962	421		Cuando gobernemos sustituiremos la Ley de memoria histórica por una Ley de Concordia que reivindique la Transición y la Constitución, y no arremeta contra la historia de reconciliación nacional. Como dijo J.Marías: con nuestra democracia logramos devolver España a los españoles. https://t.co/fSX1PGgtYt	https://video.twimg.com/amplify_video/1417179907742961672/vid/848x464/Wo6VuO8maYcuCKIL.mp4?tag=14
1417149404721655816	pablocasado_	2021-07-19 15:48:42	615	266		Si el Gobierno cambia las mayorías para elegir el CGPJ lo recurriremos en Europa por atacar la separación de poderes. Sánchez pondría en riesgo los fondos vinculados a la independencia judicial. Renovaremos las instituciones en cuanto permitan que los jueces elijan a los jueces https://t.co/HTSvoqMyqA	https://video.twimg.com/amplify_video/1417148642994139144/vid/1280x720/0x6tLaA0PY7DcI78.mp4?tag=14
1417093149361680386	pablocasado_	2021-07-19 12:05:09	331	105		🔵 Hoy participo en la mesa redonda ‘La Concordia, base de nuestra Constitución y del éxito de nuestra democracia’, junto a los exministros Rafael Arias Salgado e Ignacio Camuñas. 🎥 ¡Sigue mi intervención 𝐞𝐧 𝐝𝐢𝐫𝐞𝐜𝐭𝐨! 👇 https://t.co/QDRVV6EUrJ
1417054525119156227	pablocasado_	2021-07-19 09:31:41	791	363		El Gobierno ocultó y fracasó gestionando la pandemia, la usó para incrementar su poder a costa de libertades vetando denuncias de sanitarios y víctimas en Fiscalía. Ni cumplen lo pactado ni aceptan una ley de pandemias. Una Comisión de Investigación analizará tanta negligencia. https://t.co/iA938nM7zI	http://pbs.twimg.com/media/E6pjk9FXsAEFVKW.jpg
1416851790465748992	pablocasado_	2021-07-18 20:06:05	1882	581		Cuando defiendes la unidad nacional, la libertad educativa, la calidad sanitaria, pensiones sostenibles, empleo, y seguridad en las calles y frente a la okupación, no es de izquierdas o de derechas, es de sentido común. Y eso lo reflejan las encuestas. https://t.co/fxAR3ajxDT	http://pbs.twimg.com/media/E6mrMXzXIAEl_Wv.jpg
1416795262811611137	pablocasado_	2021-07-18 16:21:28	5649	548		Hace 4 años mi mujer y yo hicimos el Camino de Santiago cuando nuestro hijo salió adelante después de haber nacido con solo 730 gramos a los 5 meses. Es emocionante volver hoy con él por estos bosques a ver al Apóstol en este Xacobeo tan importante para Galicia, España y Europa. https://t.co/fcVTuQEYKb	http://pbs.twimg.com/media/E6l3xx5WEAkPZej.jpg	http://pbs.twimg.com/media/E6l3xx3XoAABl0p.jpg	http://pbs.twimg.com/media/E6l3xx2XIAI4qMW.jpg	http://pbs.twimg.com/media/E6l3xx1XIAEHS2l.jpg
1416776469003517953	pablocasado_	2021-07-18 15:06:47	566	311		Los indultos no son el pago para lo que queda de legislatura, sino por la investidura de Sánchez. Ahora lo que se está negociando es el referéndum para terminar la legislatura. Sánchez ha activado un 2º procés, cuando el independentismo ya estaba derrotado por el Estado. https://t.co/sgzCDVQ9xd	http://pbs.twimg.com/media/E6lmr7-WEAA8Rfl.jpg
1416716703677943810	pablocasado_	2021-07-18 11:09:18	1194	450		El de Sánchez es el Gobierno más radical de Europa, no puede seguir al margen del drama que viven Cuba y Venezuela. Los ministros caviar que tanto alaban el comunismo podrían vivir allí, sin problemas con la carne, porque no hay para comer... menos los Castro que son millonarios https://t.co/JGYlDIZzKm	http://pbs.twimg.com/media/E6kwVMfWYAIHR_p.jpg
1416671341051322369	pablocasado_	2021-07-18 08:09:02	958	427		La legislatura está en vía muerta. Un avión con avería en un motor debe volver al aeropuerto antes de estrellarse. Sánchez debe dimitir y convocar elecciones. Va a dejar España destrozada pero estamos dispuestos a achicharrarnos para salvarla otra vez. Mi entrevista en @Vocento https://t.co/dTCjMnY1h6	http://pbs.twimg.com/media/E6kHEroWQAEziK5.jpg
1416490672941588493	pablocasado_	2021-07-17 20:11:08	685	194		Alberto Núñez Feijóo es un ejemplo de buena gestión y cercanía al servicio de todos los gallegos. Frente al abandono socialista, cuando lleguemos al Gobierno de España defenderemos el sector industrial, naval, ganadero y pesquero de esta tierra de caminos que ha construido Europa https://t.co/9zfgI1FWld	http://pbs.twimg.com/media/E6hiwLIWUAIDbTD.jpg	http://pbs.twimg.com/media/E6hiwLJXoAEoBPf.jpg	http://pbs.twimg.com/media/E6hiwfoX0AIY0mN.jpg	http://pbs.twimg.com/media/E6hiwhQWUAA6lX7.jpg
1416463341476892674	pablocasado_	2021-07-17 18:22:31	586	298		No se puede hacer política con el Estado sino política de Estado. Urge la ley de pandemia, tipificar el referéndum, autoridad independiente para los fondos, pacto educativo por el empleo, renovar instituciones fortaleciendo su independencia y recuperar el prestigio internacional https://t.co/CQcdqBhnhc	https://video.twimg.com/amplify_video/1416462979286061060/vid/848x464/JnyAVh_JUcvS5UNo.mp4?tag=14
1416447535812595712	pablocasado_	2021-07-17 17:19:43	886	304		Sean cuando sean las elecciones las vamos a ganar. Somos un partido unido, con el mejor equipo y un gran proyecto reformista para tener instituciones fuertes, crear empleo y oportunidades para todos. Nuestros dos pilares son España y la Libertad. https://t.co/ENdNektaQb	https://video.twimg.com/amplify_video/1416446814501412864/vid/1280x720/Th1Kw7GD9WVwvw-K.mp4?tag=14
1416365300350660610	pablocasado_	2021-07-17 11:52:57	271	90		🔵 Hoy clausuro con @FeijooGalicia el 17 Congreso del @ppdegalicia. #UnCamiñoPorPercorrer 🎥 ¡Sigue mi intervención 𝐞𝐧 𝐝𝐢𝐫𝐞𝐜𝐭𝐨! 👇 https://t.co/fzP5iM1pjp
1416341991705743362	pablocasado_	2021-07-17 10:20:19	0	45	populares	🔵 En unos minutos, @pablocasado_ y @feijooGalicia clausuran el 17 Congreso del @ppdegalicia. Podrás seguirlo, a partir de las 12:30h., en directo en nuestras redes y en https://t.co/6WGpUWq5JJ 🤳 #UnCamiñoPorPercorrer https://t.co/cceGFDTnu0	http://pbs.twimg.com/media/E6fZFAeWQAEsfFN.jpg				0	0	1	0
1416123664282624002	pablocasado_	2021-07-16 19:52:46	662	284		Hoy han presentado su recurso a los indultos de Sánchez 5 compañeros que fueron agredidos, sufrieron ataques a sus casas o coches y vieron vulnerados sus derechos como representantes democráticos durante las violentas protestas secesionistas del 1-0. No todo vale por el poder. https://t.co/MTHIxCJtuc	https://video.twimg.com/amplify_video/1416121875546181635/vid/848x464/7V2uHGziOZwgt0wU.mp4?tag=14
1416086452841164800	pablocasado_	2021-07-16 17:24:54	1544	528		Dos millones de familias españolas hacen las colas del hambre todos los días. Gracias a las Hijas de la Caridad y a todas las instituciones y asociaciones que ayudan a quienes más lo necesitan. https://t.co/YlLYM0T2jI	https://video.twimg.com/amplify_video/1416085020163379207/vid/718x1280/IJWkCXoF2PDOEzMR.mp4?tag=14
1416072038490546176	pablocasado_	2021-07-16 16:27:37	0	71	okdiario	El @pablocasado_ más solidario visita las colas del hambre: «Esto está peor que nunca» https://t.co/ZbJhTWrcKH					0	0	1	0
1415995385714249735	pablocasado_	2021-07-16 11:23:02	766	182		Lamento mucho el fallecimiento del profesor José María Gay de Liébana. Perdemos a un defensor de la libertad, un entusiasta comunicador y un gran analista económico. Un afectuoso abrazo a su familia, amigos y compañeros. Descanse en paz. https://t.co/mkmvZQ8o1V
1415967688220987393	pablocasado_	2021-07-16 09:32:58	542	227		Renovaremos el CGPJ cuando Sánchez acepte reforzar la independencia judicial como exigen la Constitución y la UE, y pedimos como única condición desde hace 3 años. El que bloquea es su Gobierno que ataca al Supremo por los indultos y presiona al Constitucional por la alarma. https://t.co/dDvhVbV31y	https://video.twimg.com/amplify_video/1415966401135841281/vid/1050x588/WhJzlZln3e8v8DUC.mp4?tag=14
1415925219773067265	pablocasado_	2021-07-16 06:44:13	0	39	populares	📻 A partir de las 09:20h., @pablocasado_ estará en los micrófonos de @eslamananadeFJL. Podrás seguirlo, en directo, aquí👉🏼 https://t.co/w6mVmazJRr https://t.co/nNYhQGdE8I	http://pbs.twimg.com/media/E6ZfQM5XsAAi-kX.jpg				0	0	1	0
1415736578434023428	pablocasado_	2021-07-15 18:14:38	888	372		Reunión con representantes de la sociedad civil cubana para reclamar libertad y exigir a Sánchez que reconozca Cuba como una dictadura. Ante su inacción, vamos a solicitar en la UE recuperar la posición común para promover la democracia y sancionar a los jerarcas del régimen. https://t.co/YgoHK3ZHzr	http://pbs.twimg.com/media/E6W06O1WUAYeFSw.jpg	http://pbs.twimg.com/media/E6W06O5WEAUhJNI.jpg
1415691542879162370	pablocasado_	2021-07-15 15:15:40	463	137		Sigo con preocupación las devastadoras inundaciones de Alemania, Luxemburgo, Bélgica, Países Bajos y Suiza. Mi sentido pésame a las familias de los fallecidos, solidaridad con nuestros compatriotas europeos y todo mi apoyo a las instituciones que afrontan este terrible temporal. https://t.co/EJ8sh6Lh6G	http://pbs.twimg.com/media/E6WL80vXEAMpHhO.jpg
1415637918207651842	pablocasado_	2021-07-15 11:42:35	780	370		Es muy preocupante que el Gobierno arremeta contra el Constitucional por la alarma, como hizo con el Supremo por los indultos. La Justicia es independiente y es muy grave que Sánchez presione a los jueces. Pedimos su comparecencia en el Congreso y que asuma responsabilidades. https://t.co/dVsCCyIu8m	https://video.twimg.com/amplify_video/1415637370163142657/vid/848x464/1wqc5Yp6H6OsK-Wc.mp4?tag=14
1415615847817748493	pablocasado_	2021-07-15 10:14:53	499	237		El mejor homenaje a las víctimas y sanitarios es una ley de pandemias para contener los contagios. El Gobierno fracasa en su gestión y abandona a las CCAA en la 5ª ola: retiraron la mascarilla para tapar los indultos y declararon el virus vencido para ir a elecciones autonómicas https://t.co/yJMduRzsl0	https://video.twimg.com/amplify_video/1415614513525706755/vid/1280x720/h0Ij59dCMyPNEXbR.mp4?tag=14
1415564855340421125	pablocasado_	2021-07-15 06:52:16	406	173		Es un honor recibir el premio Hispanidad, Concordia y Libertad de los expresidentes de Colombia, Ospina y Pastrana. Cuando gobernemos, España liderará la exigencia de libertad y democracia en toda Iberoamérica frente a las dictaduras que defiende el Gobierno de Sánchez. https://t.co/jRgMYW5adQ	https://video.twimg.com/amplify_video/1415414256770617349/vid/848x464/7o1RCH3TPKWnRGNe.mp4?tag=14
1415397968061124614	pablocasado_	2021-07-14 19:49:07	804	410		Sánchez me ha prohibido entrar al Panteón de Héroes de Melilla por su centenario y a la Guardia Civil para apoyar a 5 heridos al asaltar ayer la valla 300 ilegales. Con su efecto llamada e incompetencia exterior, en 2020 entraron tantos inmigrantes como habitantes tiene Soria. https://t.co/I0KwBa1QXF	https://video.twimg.com/amplify_video/1415397410130497536/vid/848x464/mg7GKsUk9i_Fnt_v.mp4?tag=14
1415356602832629762	pablocasado_	2021-07-14 17:04:44	1052	419		Tal y como le advertí a Sánchez en el Congreso, su estado de alarma era un estado de excepción encubierto que desbordaba nuestro marco constitucional. ¿Por qué se ha negado durante un año a aprobar nuestra ley de pandemias? Aprovechó el Covid para amarrar su poder. https://t.co/QBdqFL095n	https://video.twimg.com/amplify_video/1415355718207688709/vid/1280x720/pzEf2uPi1l9T-Ptx.mp4?tag=14
1415315240640827395	pablocasado_	2021-07-14 14:20:23	2811	947		Sr. Sánchez, repita conmigo: Cuba es una 𝐝𝐢𝐜 𝐭𝐚 𝐝𝐮 𝐫𝐚. https://t.co/xCtsdGezZW	https://video.twimg.com/amplify_video/1415313707253616648/vid/1280x720/OdhDejRYXp6TIjgL.mp4?tag=14
1415283317289717760	pablocasado_	2021-07-14 12:13:32	173	77		🔵 Hoy de nuevo en Melilla. 🎥 ¡Sigue mi intervención 𝐞𝐧 𝐝𝐢𝐫𝐞𝐜𝐭𝐨! 👇 https://t.co/tilikzDiNY
1415269513214431232	pablocasado_	2021-07-14 11:18:41	1080	496		Hoy hace 35 años ETA asesinó a 12 jóvenes guardias civiles en la plaza R.Dominicana. Hace 14 años Zapatero liberó a Juana Chaos, autor de la matanza, y lo denuncié con este vídeo casero. Ahora Sánchez pacta para seguir en el poder con los que defienden estos crímenes. Terrible. https://t.co/bezvykirqg	https://video.twimg.com/amplify_video/1415268769342148608/vid/320x240/SUoC3_HZDKLHYL1_.mp4?tag=14
1415236675794522112	pablocasado_	2021-07-14 09:08:11	0	2562	Tonicanto1	Pedro Sánchez va en Falcon a Asturias para exigir a la industria que abandone el carbón y se haga sostenible. Un viaje que contamina el equivalente a 550 coches diésel y contraviene la prohibición de vuelos cortos que propone el Gobierno. 🤦‍♂️ https://t.co/ojTbPgpez1					0	0	1	0
1415232087641182209	pablocasado_	2021-07-14 08:49:58	0	607	populares	Lo de Cuba se llama Dictadura y lo vuestro se llama Cobardía. https://t.co/A9dPJM6PW2					0	0	1	0
1415051313289826304	pablocasado_	2021-07-13 20:51:38	1546	564		Sánchez se niega a llamar dictadura a la tiranía castrista para no molestar a sus socios comunistas que le mantienen en Moncloa. Solicitaremos que la UE recupere su posición común por la democracia en Cuba y amplíe las sanciones a los gerifaltes del régimen cubano y venezolano. https://t.co/8JJJpMXp0Z	https://video.twimg.com/amplify_video/1415050954853036042/vid/640x360/Osr23h_97JjjFU-m.mp4?tag=14
1414971672147415043	pablocasado_	2021-07-13 15:35:10	620	199		Con los portavoces de cada área registramos la comparecencia en el Congreso del nuevo Gobierno. La caída de 7 ministros es también gracias a nuestra labor de oposición a la incompetencia, radicalidad y mentiras del equipo de Sánchez, que sigue siendo el gran problema de España. https://t.co/mFP6b4sigL	http://pbs.twimg.com/media/E6L9PAWWYAQWMSq.jpg
1414911166200041483	pablocasado_	2021-07-13 11:34:44	937	376		Exigimos memoria, Justicia y dignidad para las víctimas. Sánchez no puede acercar a 200 etarras, 96 con delitos de sangre, para que te haga presidente Bildu. Ni callar ante la represión castrista para no molestar a Podemos. Ni indultar a unos golpistas para seguir en el poder. https://t.co/NfU6wraBqE	https://video.twimg.com/amplify_video/1414906049698664449/vid/848x464/Ff1nCChaWbsdnIeh.mp4?tag=14
1414699705691484166	pablocasado_	2021-07-12 21:34:28	2212	1152		Nuestra rotunda condena al asalto armado de la policía de Maduro a la casa del presidente, @jguaido y al secuestro de @FreddyGuevaraC. Exigimos la liberación de @CamilaAcostaCu, corresponsal de @abc_es en Cuba. Sánchez debe defender a los demócratas y romper con los dictadores. https://t.co/nxVTXj7lTo	https://video.twimg.com/amplify_video/1414697755893805056/vid/1280x720/db3JeC39s4nCiBxj.mp4?tag=14
1414687748523532294	pablocasado_	2021-07-12 20:46:57	375	143		Creemos en la España rural frente a la despoblación que sufre el 42% de nuestros municipios. Hoy en Toledo apoyamos la agricultura y ganadería frente a los ataques del Gobierno, el ecoturismo, la caza, la digitalización y teletrabajo en el mundo rural. Tenemos una alternativa👇🏻 https://t.co/ICSnZbWbVj	http://pbs.twimg.com/media/E6H7AUlWEAYPY0o.jpg	http://pbs.twimg.com/media/E6H7AUpX0AEBoGv.jpg	http://pbs.twimg.com/media/E6H7AUmWUBApgyP.jpg	http://pbs.twimg.com/media/E6H7AUiWQAEkQcO.jpg
1414667952511651850	pablocasado_	2021-07-12 19:28:17	442	241		Los jefes de Sánchez en ERC dicen sobre el cambio de gobierno que lo importante no es quién sino qué, exigen autodeterminación y amnistía, y volverán las protestas callejeras si no les perdona sus multas. Aunque cambie los peones siguen reinando los que quieren romper España. https://t.co/84M0wjhjUk	https://video.twimg.com/amplify_video/1414666457040949251/vid/848x464/25YHMjn-oT_7B09G.mp4?tag=14
1414601400714252291	pablocasado_	2021-07-12 15:03:50	1530	633		Biden apoya la libertad y la democracia de Cuba, mientras Sánchez confirma a todos sus ministros comunistas que alaban la dictadura castrista. A Garzón le gusta el Sánchez al punto. Le desafía porque no puede cesarlo. No hay un gobierno unido sino una confederación de radicales. https://t.co/fuRdOuNJp8	http://pbs.twimg.com/media/E6GseRmWQAkZSHh.jpg	http://pbs.twimg.com/media/E6GseTWWQAAjLPo.jpg	http://pbs.twimg.com/media/E6GseY_XsA8aYM2.jpg	http://pbs.twimg.com/media/E6GseZpXIAEdOc-.jpg
1414543220709765121	pablocasado_	2021-07-12 11:12:39	257	90		🔵 Hoy clausuro en Toledo las Jornadas sobre Reto demográfico y despoblación rural. 🎥 ¡Sigue mi intervención 𝐞𝐧 𝐝𝐢𝐫𝐞𝐜𝐭𝐨! 👇 https://t.co/Z5khEWqjsj
1414538911280361476	pablocasado_	2021-07-12 10:55:31	0	27	populares	👉 En unos minutos, a partir de las 13:00h., @pablocasado_ clausura la 2ª sesión de las Jornadas “Reto Demográfico y Despoblación Rural”, organizadas por la Fundación Concordia y Libertad (@FundacionCyL). https://t.co/mxavgFjsCu	http://pbs.twimg.com/media/E6FyVY9XsAE1Mgz.jpg				0	0	1	0
1414338215213948930	pablocasado_	2021-07-11 21:38:02	4483	1712		Todo mi apoyo al pueblo cubano que reclama democracia y libertad después de 60 años de brutal dictadura. El Gobierno de España debe exigir una transición pacífica que acabe con la ruina castrista. #PatriayVida https://t.co/YCgSRjmAP8
1414282425639882757	pablocasado_	2021-07-11 17:56:21	644	329		Sánchez cambia las marionetas pero deja que las sigan moviendo Rufián, Puigdemont y Otegi. Sigue el despilfarro con 22 ministerios en plena crisis y sin penalizar los disparates de Podemos. Finge moderación pero mantiene el Gobierno Frankenstein que es el más radical de Europa. https://t.co/bWvafol6OD	https://video.twimg.com/amplify_video/1414278172728758272/vid/848x464/TXeEhszmBdcTfwLL.mp4?tag=14
1414266871415771139	pablocasado_	2021-07-11 16:54:32	1432	390		Venimos a Ermua a homenajear a Miguel Ángel y a 850 víctimas del terrorismo. Por ellas exigimos que Sánchez no pacte con Bildu para seguir en Moncloa ni acerque asesinos. Y que evite que batasunos ataquen a jóvenes del PP como Mikeliturgaiz, IñakiGCalvo y DavidChamorro. BastaYa https://t.co/F7AfWAM0Ub	http://pbs.twimg.com/media/E6B8NgDXsAEA0bI.jpg	http://pbs.twimg.com/media/E6B8N3jXIAAsUlg.jpg	http://pbs.twimg.com/media/E6B8N7aWUAUvXqN.jpg	http://pbs.twimg.com/media/E6B8N_4WUAUtVcK.jpg
1414235927975800834	pablocasado_	2021-07-11 14:51:35	516	170		Tiene razón Sánchez en lo de Gobierno verde y digital: a dedo y sin experiencia, pues los que hacen sombra los purga. Es la demostración de que le va muy mal: echa a toda su gente en verano cuando el que debe irse es él. Habla de salto adelante, pero es su huida hacia delante. https://t.co/iIq601FrIv	https://video.twimg.com/amplify_video/1414220080825634820/vid/1280x720/SRJLzXR4zdlhcmc7.mp4?tag=14
1414203375856537602	pablocasado_	2021-07-11 12:42:14	481	202		Sánchez se ha hecho una moción de censura y una enmienda a la totalidad a sí mismo. Su barco hace aguas y tira por la borda a los que les debe todo para soltar lastre, pero el lastre para España es él. El antilíder castiga a los que cumplen sus órdenes y cuida a los radicales. https://t.co/PeAwJfO32P	https://video.twimg.com/amplify_video/1414201768649633793/vid/1280x720/ZOw4MI28WoMhS-Vz.mp4?tag=14
1414170608443789316	pablocasado_	2021-07-11 10:32:01	555	156		🔵 Hoy clausuro en Ermua la Escuela de Verano Miguel Ángel Blanco. 🎥 ¡Sigue mi intervención 𝐞𝐧 𝐝𝐢𝐫𝐞𝐜𝐭𝐨! 👇 https://t.co/oBWbxyOrsC
1414157434906624002	pablocasado_	2021-07-11 09:39:40	0	37	populares	🔵 A partir de las 12:00h. @pablocasado_ clausura la Escuela de Verano Miguel Ángel Blanco en Ermua. 👉 También intervendrán @RaquelGlezDiez, @bea_fanjul y @carlositurgaiz. 📡 Síguelo en directo a través de nuestras redes y página web https://t.co/6WGpUWq5JJ #TúNOteCallaste https://t.co/lNUHvwOfqQ	http://pbs.twimg.com/media/E6ATxbZXsAkdOH0.jpg				0	0	1	0
1413945644365107200	pablocasado_	2021-07-10 19:38:06	452	114		Una de mis pasiones es el arte contemporáneo y no me pierdo ningún ARCO. Estoy con su directora Maribel López, Juana de Aizpuru, Carmen Reviriego y Andrea Levy apoyando a nuestros artistas en un año difícil. Esta edición destaco las obras de Secundino Hernández y Rachel Valdés https://t.co/nXPoQzXtnm	http://pbs.twimg.com/media/E59YEMQWUAIgp4r.jpg	http://pbs.twimg.com/media/E59YEMUWEAcZMG9.jpg	http://pbs.twimg.com/media/E59YEMVXsAE4oTk.jpg	http://pbs.twimg.com/media/E59YES0WQAcL6CK.jpg
1413850728406425604	pablocasado_	2021-07-10 13:20:56	2087	937		El problema de España es Sánchez, el que se tiene que ir es él. Agota escudos humanos con 17 ministros purgados en 2 años y 5 crisis de gobierno que dejan un gobierno en crisis. Más caos, despilfarro y radicalidad con los comunistas de su insomnio y los secesionistas mandando. https://t.co/ev1mQickOI	http://pbs.twimg.com/media/E58BvbpXMAIaFnK.jpg
1413792407485886465	pablocasado_	2021-07-10 09:29:11	0	875	populares	Hoy hace 24 años que la banda terrorista ETA secuestró a Miguel Ángel Blanco, un secuestro que unió a toda España con un mismo objetivo: el fin del terrorismo. 24 años después seguimos recordándote. Hoy más que nunca, Memoria, Justicia y Dignidad. #TúNOteCallaste https://t.co/DxBnajYBfH	https://video.twimg.com/ext_tw_video/1413790839948652545/pu/vid/1280x720/bv0soplp4qDZIPbj.mp4?tag=12				0	0	1	0
1413555023900991489	pablocasado_	2021-07-09 17:45:54	1042	412		La gracieta de Sánchez sobre el chuletón es una tomadura de pelo. No es solo Garzón, pues el plan2050 que vendió a bombo y platillo pedía reducir carne, electrónica y vuelos... salvo los suyos de Falcon y helicóptero. Quieren modular nuestra vida sin renunciar a la suya de lujo https://t.co/B9MMLZfspU	https://video.twimg.com/amplify_video/1413550561555894273/vid/848x464/L7Rti_hXa-2lyHM_.mp4?tag=14
1413524269372432385	pablocasado_	2021-07-09 15:43:42	502	209		Los independentistas tienen a Sánchez agarrado por la solapa y permitirá un referéndum para seguir en el poder. Tras los indultos inician un 2º procés como se vio anteayer en Waterloo. Y pretenden que los españoles paguen la ronda de los secesionistas con un fondo de reptiles. https://t.co/BgKy4Cxqhd	https://video.twimg.com/amplify_video/1413519754061651972/vid/1280x720/GMDq-Zw4aBGXR9lH.mp4?tag=14
1413490868305149953	pablocasado_	2021-07-09 13:30:59	640	259		Hoy he anunciado en la escuela de @Societatcc que si se aprueba la Ley de Seguridad de Sánchez, la recurriremos al Tribunal Constitucional. Es un auténtico disparate que ataca las libertades y la propiedad privada para tener poderes absolutos sin control parlamentario. https://t.co/XQFLArCQuw	https://video.twimg.com/amplify_video/1413488858415702016/vid/1280x720/louL1DImf7fHDv8o.mp4?tag=14
1413442718605316097	pablocasado_	2021-07-09 10:19:39	188	77		🔵 Hoy participo en las Jornadas de Verano de Sociedad Civil Catalana, @Societatcc. 🎥 ¡Sigue mi intervención 𝐞𝐧 𝐝𝐢𝐫𝐞𝐜𝐭𝐨! 👇 https://t.co/j33l8SbIKn
1413432088645275648	pablocasado_	2021-07-09 09:37:24	0	29	populares	🔵 A partir de las 12:00h. @pablocasado_ interviene en las Jornadas de Verano 'Superar la decadencia, reconstruir Cataluña', organizadas por @Societatcc. 📡 Puedes seguir su intervención en directo a través de nuestras redes y página web https://t.co/6WGpUW8ul9 https://t.co/YEx00lUT9G	http://pbs.twimg.com/media/E52CM3zXEAAZCce.jpg				0	0	1	0
1413209329981968389	pablocasado_	2021-07-08 18:52:15	814	408		La izquierda aprovecha la pandemia limitando libertades para seguir en el poder y sube impuestos para mantener su enchufismo. Revertiremos sus reformas y pondremos a España de nuevo en marcha. Tendremos el coraje de hacer pronto lo correcto, que hoy en día es revolucionario. https://t.co/Iilk2pShtm	https://video.twimg.com/amplify_video/1413206275521929220/vid/848x464/3YxGNX7mjXhzB-Rb.mp4?tag=14
1413193523420094471	pablocasado_	2021-07-08 17:49:26	705	320		Es un honor que el expresidente de Argentina, Mauricio Macri, clausure el curso de verano del PP. Frente al miedo, ruina y degeneración institucional del populismo ofrecemos libertad, prosperidad y esperanza en el futuro. Como hizo en su gobierno y haremos pronto en España. https://t.co/5sBkDOmkzJ	http://pbs.twimg.com/media/E5ysArGXsAELsYn.jpg	http://pbs.twimg.com/media/E5ysA4bXoAEIgPm.jpg	http://pbs.twimg.com/media/E5ysA8wXIAQ_Wtq.jpg	http://pbs.twimg.com/media/E5ysBB1XMAQvcRC.jpg
1413177190930395138	pablocasado_	2021-07-08 16:44:32	565	201		Sánchez comete los mismos errores en la 5ª ola que en las otras 4. Menos triunfalismo y más proteger la salud, el empleo y el turismo. https://t.co/XShX9bB56g	https://video.twimg.com/amplify_video/1413176656588681219/vid/1280x720/u9FrpMmJmynuHabL.mp4?tag=14
1413138586203947019	pablocasado_	2021-07-08 14:11:08	926	308		Que este gobierno radical deje de decirnos lo que tenemos que hacer en nuestra casa y se vayan a la suya de una vez. https://t.co/caE4OPdDhV	https://video.twimg.com/amplify_video/1413136476519366666/vid/1280x720/hg0BsOQbmPaFEcAF.mp4?tag=14
1413074792731881473	pablocasado_	2021-07-08 09:57:38	626	292		🔵 Hoy clausuro los cursos de verano del PPE junto al expresidente de Argentina, @mauriciomacri. 🎥 ¡Sigue mi intervención 𝐞𝐧 𝐝𝐢𝐫𝐞𝐜𝐭𝐨! 👇 https://t.co/yplCT0ASom
1412849969367859201	pablocasado_	2021-07-07 19:04:16	547	198		Creemos pensiones sostenibles sin engaños y con empleo. Pagarlas con impuestos cuando la pensión media es mayor que el sueldo medio aboca a recortes a babyboomers y a la quiebra del sistema para los jóvenes. Lo analizamos con los exministros Báñez, Aparicio, Pimentel y Castillo https://t.co/lWciQEXB2R	http://pbs.twimg.com/media/E5tzjXbXoAIMDYl.jpg	http://pbs.twimg.com/media/E5tzjZBXIAATODb.jpg
1412834089577627652	pablocasado_	2021-07-07 18:01:10	283	101		Creemos en una educación en materias tecnológicas y favoreceremos la inversión internacional con regulación SandBox, fast track para contratación y reducción en exit tax y “ley Beckham”. Debatimos con los presidentes de SpainStartUp y K-Fund, y el exministro de Tecnología. https://t.co/PxJaOPKp82	http://pbs.twimg.com/media/E5tlHW-WEA4FRNM.jpg
1412817984276598784	pablocasado_	2021-07-07 16:57:10	315	119		Creemos en el turismo, la automoción, el comercio y la agroindustria frente a las acusaciones del Gobierno de “estacionales, contaminantes, esclavistas y precarios”. Son la mitad del PIB como nos han recordado los presidentes de CámaraComercio, ANFAC, IFEMA, IEFcyl y MesaTurismo https://t.co/nyiXiCiawH	http://pbs.twimg.com/media/E5tWd1_WYAY49j0.jpg
1412754126090522630	pablocasado_	2021-07-07 12:43:26	743	201		Mi rotunda condena del asesinato del presidente de Haití, Jovenel Moïse y su esposa en un ataque a su residencia. Nuestras condolencias y solidaridad con el pueblo haitiano y sus instituciones. https://t.co/H4BirbEGyY
1412736293134553091	pablocasado_	2021-07-07 11:32:34	574	229		Creemos empleo derogando los impuestos de sucesiones, donaciones y patrimonio, bajando cotizaciones sociales, tarifa autónomos y fiscalidad al ahorro. Debatimos con el ex Gobernador del Banco de España Caruana, el ex Presidente de la Bolsa Pizarro y el ex secretario Estado Legaz https://t.co/Syry5LPy0s	http://pbs.twimg.com/media/E5sMKbZXoAAfl3-.jpg	http://pbs.twimg.com/media/E5sMKb3XIAQBuOf.jpg	http://pbs.twimg.com/media/E5sMKllWYAcgYyd.jpg	http://pbs.twimg.com/media/E5sMKoLXwAYOi2g.jpg
1412527725328351237	pablocasado_	2021-07-06 21:43:47	1968	317		No ha podido ser en la #Euro2020 pero tenemos una gran selección de fútbol y la mejor afición para dejar los colores de España en lo más alto. ¡Ánimo, equipo! https://t.co/dc0JnoicbE	http://pbs.twimg.com/media/E5pOeesXoAIIzJe.jpg
1412485268234543111	pablocasado_	2021-07-06 18:55:05	603	349		Ante la 5ª ola del Covid el Gobierno solo ofrece cierres ruinosos, subida de cotizaciones y una ley de seguridad para expropiar bienes en vez de una ley de pandemias. Frente a esta crisis mal gestionada, seguimos construyendo la alternativa con los sectores productivos afectados https://t.co/5FIlIz4AbT	https://video.twimg.com/amplify_video/1412485073610346498/vid/848x464/ozzfYEGbFe4nPs2g.mp4?tag=14
1412449129125584896	pablocasado_	2021-07-06 16:31:29	391	145		Gracias a Luis de Guindos por inaugurar un año más nuestro curso de verano. El BCE mantiene la respiración asistida pues los fondos UE no compensan el boquete económico si no creamos empleo, bajando impuestos y burocracia con más flexibilidad y competitividad. Hay alternativa👇🏻 https://t.co/0ICpivRVc1	http://pbs.twimg.com/media/E5oG_KXXoAIzVZ8.jpg	http://pbs.twimg.com/media/E5oG_KbXwAEtsQD.jpg	http://pbs.twimg.com/media/E5oG_YOWQAg2sCj.jpg	http://pbs.twimg.com/media/E5oG_cbXIAMWQhu.jpg
1412377738518929412	pablocasado_	2021-07-06 11:47:48	1037	496		Exigimos a Sánchez que evite esta inadmisible malversación que es un fraude de los que malgastaron el dinero de los españoles para dar un golpe al Estado. Su mesa con independentistas no permite la prevaricación. Recurriremos solicitando la inhabilitación de los que lo aprueben. https://t.co/yjdzsqa1fE	http://pbs.twimg.com/media/E5nGENgWQAUc69n.jpg
1412327597170642945	pablocasado_	2021-07-06 08:28:33	309	105		🔵 Hoy inauguro los cursos de verano del PPE en El Escorial: “España, Europa y Libertad” con Luis de Guindos, vicepresidente del BCE. 🎥 ¡Sigue mi intervención 𝐞𝐧 𝐝𝐢𝐫𝐞𝐜𝐭𝐨! 👇 https://t.co/ei7hd3WP31
1412318562115592195	pablocasado_	2021-07-06 07:52:39	0	35	populares	🔵 A partir de las 10:00h. @pablocasado_ inaugura los cursos de verano del @PPE_ES, 'España, Europa y Libertad', en El Escorial. 📡 Síguelo en directo a través de nuestras redes y página web https://t.co/6WGpUWq5JJ https://t.co/lrc3kGc23W	http://pbs.twimg.com/media/E5mHdGKXMAAfTpk.jpg				0	0	1	0
1412076304871178245	pablocasado_	2021-07-05 15:50:00	1251	610		Exigimos la convocatoria urgente del Debate sobre el estado de la Nación, que Sánchez mantiene bloqueado después de tres años de Gobierno. https://t.co/VXMdqKAWsD https://t.co/HKjiznvPvH	http://pbs.twimg.com/media/E5iz6MkXwAEo6GB.jpg	http://pbs.twimg.com/media/E5iz6MoXEAMH6be.jpg	http://pbs.twimg.com/media/E5iz6OgXwAM9tR7.jpg	http://pbs.twimg.com/media/E5iz6R-XEAEKx67.jpg
1412029766505582593	pablocasado_	2021-07-05 12:45:05	300	111		Enhorabuena a @Lagarde por el Premio de la @worldjurist que le ha entregado SM el Rey. Le agradecemos su apoyo a la recuperación económica de España desde el Banco Central Europeo, y respaldamos su apuesta por las reformas y la estabilidad. https://t.co/KdXJ6xhNEY	http://pbs.twimg.com/media/E5iJlLCXwAM_fi0.jpg	http://pbs.twimg.com/media/E5iJlLBWYAMUFFw.jpg
1412008276561174530	pablocasado_	2021-07-05 11:19:41	729	232		Seguimos trabajando por el cambio. https://t.co/7yPmgqIhQA	http://pbs.twimg.com/media/E5h2CnbXMAExG4W.jpg	http://pbs.twimg.com/media/E5h2CncWQAEX477.jpg
1411988834653462530	pablocasado_	2021-07-05 10:02:26	2376	379		Me acabo de vacunar contra el Covid en el Hospital Enfermera Zendal de Madrid. Gracias a todos los profesionales sanitarios que habéis arriesgado vuestra vida en esta pandemia para salvar la de los demás. https://t.co/0rfJmRD6D3	http://pbs.twimg.com/media/E5hkWqYWEAIXOdT.jpg	http://pbs.twimg.com/media/E5hkWqYXMAEU7qh.jpg	http://pbs.twimg.com/media/E5hkWs0XoAMP4_t.jpg	http://pbs.twimg.com/media/E5hkWw3WYAAAoUx.jpg
1411970051566080003	pablocasado_	2021-07-05 08:47:48	316	94		Tico Medina, maestro de periodistas, deja una huella imborrable en la historia del periodismo español. Mi más sentido pésame a su familia, amigos y compañeros de profesión. Descanse en paz. https://t.co/eqj6wCpF2p
1411768836169342979	pablocasado_	2021-07-04 19:28:14	926	399		Que no nos vendan la moto. Hay 1 millón más de parados y el rebote del 6% tras caer un 11% nos deja un 5% más pobres. Y quieren recortar las pensiones a nuestros padres, pagar con impuestos las de nuestros abuelos y dejarnos el sistema quebrado a los jóvenes. Basta de engaños. https://t.co/VrT10zCl9L	http://pbs.twimg.com/media/E5ecPiTXoAQ3pmU.jpg	http://pbs.twimg.com/media/E5ecPiSX0AEZ134.jpg	http://pbs.twimg.com/media/E5ecPiTXEAcftCE.jpg	http://pbs.twimg.com/media/E5ecPiVWYAIwM9a.jpg
1411735778913366024	pablocasado_	2021-07-04 17:16:53	570	216		La mesa de Sánchez no está legitimada para decidir nada. Lo que sea España lo decidiremos todos los españoles. Hasta Ibarretxe cumplió: defendió su plan en el Congreso y al rechazarse dimitió. No se pueden ceder más competencias a CCAA sino gestionar bien y reforzar el Estado. https://t.co/Pvcv7G702B	https://video.twimg.com/amplify_video/1411727916455628810/vid/480x256/OUhh2ZeBzxlMRV_K.mp4?tag=14
1411703197052411905	pablocasado_	2021-07-04 15:07:25	724	279		No apoyaremos un cambio en financiación si no beneficia a todas las CCAA. No a enjuagues bilaterales como hizo el PSOE en 2009 con la Generalitat. Debe ser de consenso entre PP-PSOE como en 2002, y que cubra las necesidades por aumento demográfico, envejecimiento y despoblación. https://t.co/Mm8PreolNA	http://pbs.twimg.com/media/E5dgkD5X0AkLsSE.jpg	http://pbs.twimg.com/media/E5dgkD5WEAIRvim.jpg	http://pbs.twimg.com/media/E5dgkEbXEAU_uRl.jpg	http://pbs.twimg.com/media/E5dgkLZWEAUg3x3.jpg
1411659818599915525	pablocasado_	2021-07-04 12:15:02	698	293		Al irse Iglesias queda claro que el radical y mentiroso compulsivo era Sánchez. Sus juegos de trilero ya no los cree nadie. Su falso consenso excluye a media España, solo negocia con los que quieren destruirla: delincuentes que dan un golpe al Estado y defensores de terroristas https://t.co/I4nfUukNjw	https://video.twimg.com/amplify_video/1411655498894565376/vid/480x256/Neyyi8I6cl72QUZK.mp4?tag=14
1411634937535635458	pablocasado_	2021-07-04 10:36:10	1055	448		La moción de censura a Sánchez se la harán los españoles en las urnas. La legislatura está finiquitada. Los indultos son el pago por la investidura, y el referéndum lo será para los meses que les queden. 🗞 Mi entrevista hoy en @larazon_es 👇 https://t.co/Tgea5Y20lu
1411408181750812676	pablocasado_	2021-07-03 19:35:07	679	303		Los españoles no merecemos un gobierno que nos mienta. Pero el comité del PSOE es como el silencio de los corderos. Eso no es valentía, es complicidad con los golpistas. Dicen que es por amor a España y ya se ven los efectos... en efecto: en Waterloo y Suiza humillando a España https://t.co/XCExhJYPdr	https://video.twimg.com/amplify_video/1411386157355634694/vid/848x464/UaetrAtzxbBPOGlX.mp4?tag=14
1411398920509480961	pablocasado_	2021-07-03 18:58:19	0	123	CarlosMazon40	Eres el presidente que necesita mi gente. Y te necesitamos ya. Gracias @pablocasado_ Tu tierra es mi tierra. https://t.co/bXAZ3jjkdy					0	0	1	0
1411385274790289413	pablocasado_	2021-07-03 18:04:06	806	241		Cuando lleguemos al Gobierno garantizaremos el agua para todos los españoles, una financiación autonómica justa, bajada de impuestos y libertad lingüística. Carlos Mazón será el presidente de la Generalitat valenciana que recupere la pujanza de esta tierra, que es también la mía https://t.co/gPf85MGoWG	http://pbs.twimg.com/media/E5Y_aWyXoAEcj8k.jpg	http://pbs.twimg.com/media/E5Y_azvXMAMt7Pd.jpg	http://pbs.twimg.com/media/E5Y_a4uWUAE8vOx.jpg	http://pbs.twimg.com/media/E5Y_a67XEAM-pLQ.jpg
1411357422703235072	pablocasado_	2021-07-03 16:13:25	670	265		Este Gobierno “inclusivo” que “no deja a nadie atrás” tiene hoy récord en el precio de la luz, la gasolina por las nubes y 1 millón de españoles más sin encontrar empleo. Sánchez nos sale caro y cada vez que abre la boca sube la luz, la gasolina y el pan. No se puede seguir así https://t.co/1gIsoK1VkP	https://video.twimg.com/amplify_video/1411336857280000005/vid/1280x720/XrstZ4nhR4P1wOz2.mp4?tag=14
1411333758695923714	pablocasado_	2021-07-03 14:39:24	869	351		Sánchez quiere poner una “mili” obligatoria a los españoles con la Ley de Seguridad Nacional. Pero sigue sin haber ley de pandemias, los turistas no saben a qué atenerse y no sabemos qué pasa con los nuevos rebrotes. Su agenda estrafalaria y su ineficacia no conoce límites. https://t.co/cU8cn21GTU	https://video.twimg.com/amplify_video/1411330771567235076/vid/1280x720/0P4qBZtMDzoLFiy6.mp4?tag=14
1411287175002480643	pablocasado_	2021-07-03 11:34:17	330	124		🔵 Hoy clausuro el XV Congreso Autonómico del PP de la Comunidad Valenciana, @ppcv. 🎥 ¡Sigue mi intervención 𝐞𝐧 𝐝𝐢𝐫𝐞𝐜𝐭𝐨! 👇 https://t.co/WRCZd6h4vp
1411266884780150790	pablocasado_	2021-07-03 10:13:40	0	35	populares	🕧 A las 12:30h., podrás seguir en directo la clausura del #XVCongresoPPCV con la intervención de nuestro presidente, @pablocasado_. 📱 En nuestras redes y en https://t.co/6WGpUWq5JJ #TotsAGuanyar 👏🏼 https://t.co/pfwgVPg6Sj	http://pbs.twimg.com/media/E5XS_rFXIAM2jVb.jpg				0	0	1	0
1411064701044277249	pablocasado_	2021-07-02 20:50:15	613	203		En la recepción al secretario general de la ONU, António Guterres, el Rey ha destacado el papel de España en las Naciones Unidas. La lucha contra la pandemia y la crisis económica, así como la defensa del Estado de derecho y la libertad han de ser nuestras prioridades urgentes. https://t.co/8lCw1N5Vnn	http://pbs.twimg.com/media/E5Ub3ZEXMAINjoZ.jpg
1411033388186750984	pablocasado_	2021-07-02 18:45:50	1716	314		⚽️ ¡Qué grande la selección! ¡Sin rendirse hasta el final! #SomosEspaña 🇪🇸 #EURO2020 https://t.co/gMX92eWnPT	http://pbs.twimg.com/media/E5T_YkGXMAgLsX0.jpg
1410973131414593537	pablocasado_	2021-07-02 14:46:23	461	189		He debatido con @ManfredWeber, @fxbellamy y 150 diputados de parlamentos de la UE la alternativa del centro derecha para superar la crisis. Apostamos por defender la libertad, el reformismo económico, la familia y el Estado de Derecho frente al nacionalismo y al populismo. https://t.co/fm9EHOEO5x	http://pbs.twimg.com/media/E5TIlLgXoAMVWSw.jpg
1410889702182359045	pablocasado_	2021-07-02 09:14:52	817	468		Rechazamos el recorte de pensiones que quiere hacer el Gobierno a los «baby boom». Ni un día dura su propaganda. Ya está bien de que nos tomen el pelo. Hay alternativa: bajar impuestos y trabas para crear empleo, y así financiar el Estado del bienestar y sostenerlo en el tiempo https://t.co/ZgSPrWPSDc	https://video.twimg.com/amplify_video/1410888930732527617/vid/720x720/d7qxEuVhwbo_ELOA.mp4?tag=14
1410686944909070338	pablocasado_	2021-07-01 19:49:11	1171	498		Este Gobierno tóxico está arruinando a nuestros hijos. Los jóvenes aún no se han recuperado de su anterior crisis, pero dicen que deben pagar hasta el 2058 la deuda de su incompetencia y despilfarro. Solo piensan en las próximas elecciones y no en las próximas generaciones. https://t.co/MByacCEfvW	https://video.twimg.com/amplify_video/1410686488732389377/vid/848x464/x3nzf-L-8F_vWOoH.mp4?tag=14
1410656414771654663	pablocasado_	2021-07-01 17:47:52	676	327		Sánchez lo ha vuelto a hacer. Un día después de dar su palabra de no permitir un referéndum, obedece a sus jefes independentistas y lo acepta. Sus mentiras y la ilegalidad también cotizan en bolsa, y destruyen inversiones y empleos. Nadie se fía de él. https://t.co/GkCKZ5YVTZ	http://pbs.twimg.com/media/E5Ooh9IXMAAHPis.jpg	http://pbs.twimg.com/media/E5Ooh9GXEAMP7Qn.jpg
1410590496590680074	pablocasado_	2021-07-01 13:25:56	429	185		Con los presidentes de @autonomosATA y @CEOE_ES apoyamos bajar impuestos, flexibilidad laboral, mejorar la formación y seguridad jurídica frente a las medidas del Gobierno. Con 230000 autónomos sin actividad, 100000 empresas quebradas y 5 millones desempleados hace falta cambio https://t.co/21oeAT28Ad	http://pbs.twimg.com/media/E5NsksPUYAYBTju.jpg	http://pbs.twimg.com/media/E5NsksGVgAA9F13.jpg	http://pbs.twimg.com/media/E5NskrsXoAkF7dG.jpg	http://pbs.twimg.com/media/E5NsktuXEAYd5p_.jpg
1410554621840478211	pablocasado_	2021-07-01 11:03:23	725	327		La reforma de las pensiones es un gran error. Y aboca a subir impuestos, a que los jóvenes no cobren pensión y a que se les congele a los mayores en cuanto haya un problema de sostenibilidad. Zapatero las congeló con el voto de Sánchez. El PP las subió un 16% de media en 7 años. https://t.co/AJv7eoe1xw	https://video.twimg.com/amplify_video/1410552954168483847/vid/1280x720/eE1RkUJXnhpmZiR5.mp4?tag=14
1410514440831868929	pablocasado_	2021-07-01 08:23:43	0	78	populares	📡 @pablocasado_ interviene en el Curso de Verano “El futuro de los autónomos y emprendedores en la era Post-Covid”, organizado por @autonomosata. https://t.co/EYaBKCchv5					0	0	1	0
1410507377397338122	pablocasado_	2021-07-01 07:55:39	0	37	populares	🔵 A partir de las 10:00h. @pablocasado_ interviene en el Curso de Verano “El futuro de los autónomos y emprendedores en la era Post-Covid”, organizado por @autonomosata. 📡 Síguelo en directo a través de nuestras redes y página web https://t.co/6WGpUWq5JJ https://t.co/WhWOnTfV3N	http://pbs.twimg.com/media/E5MYvSpXwAIhO4w.jpg				0	0	1	0
1410345818838769669	pablocasado_	2021-06-30 21:13:40	350	104		Me alegra enormemente que el @chefjoseandres reciba el premio Princesa de Asturias de la Concordia. Conocí su impresionante labor humanitaria durante la pandemia y el temporal Filomena a través de su ONG #WCK y el gran trabajo del @QuencodePepa. ¡Enhorabuena, amigo! https://t.co/bqdqsRk2xd	http://pbs.twimg.com/media/E5KOCkIXoAQ5wbv.jpg
1410334666968686593	pablocasado_	2021-06-30 20:29:22	430	174		De la mano de Sánchez el golpismo ha dejado de ser un delito para convertirse en un buen negocio. Además de indultarles pretende que paguemos su malversación y corrupción asaltando el Tribunal de Cuentas, como ha hecho con la Fiscalía y lo pretendió con el CGPJ. No tiene límites https://t.co/TrvrGp0BDN	https://video.twimg.com/amplify_video/1410327977062191121/vid/1280x720/4McVAt-_iSnGlH6_.mp4?tag=14
1410322564560400384	pablocasado_	2021-06-30 19:41:16	768	364		Si Sánchez cambia las mayorías del Tribunal de Cuentas para perdonar la malversación de los independentistas, haremos como con el CGPJ: acudiremos al Constitucional y a Europa. Una vez más puede poner en riesgo los fondos UE. No permitiremos más ataques a las instituciones. https://t.co/Aew1XD78Po	https://video.twimg.com/amplify_video/1410313206850113544/vid/848x464/O61__oRklu1QHzFd.mp4?tag=14
1410307370241204232	pablocasado_	2021-06-30 18:40:53	724	320		Sánchez es presidente de España gracias a los que quieren destruirla y eso es ya todo lo que es. No puede caer más bajo. Si quiere cambiar lo de todos los españoles, tendrá que dejar opinar a todos. Que dimita y convoque elecciones. Solo así quizás podrá indultarle la historia. https://t.co/wUYJWKCUKF	https://video.twimg.com/amplify_video/1410297848730640390/vid/848x464/i0xlKcRY9e_9GXOl.mp4?tag=14
1410292126718599173	pablocasado_	2021-06-30 17:40:19	598	288		Sánchez prefiere vivir de rodillas al independentismo antes que defender de pie la Constitución. Los secesionistas han retomado su viaje a ninguna parte con Sánchez de copiloto, ya es una de las cabezas de la agenda soberanista. https://t.co/qDxkgCPBJD	https://video.twimg.com/amplify_video/1410285645776498688/vid/1280x720/O4GF5CocfXSR4QbU.mp4?tag=14
1410276633995616258	pablocasado_	2021-06-30 16:38:45	580	241		Para Sánchez si un enfermo mental manda una navaja es el regreso del fascismo. Pero si la GCivil concluye que un CDR quiere atentar contra mí y compañeros es exageración. Y lo negaron. Del admisible jarabe democrático pasamos al tolerable agente termita. Solo si es contra el PP https://t.co/0XBxmSWIQF	https://video.twimg.com/amplify_video/1410267965484933120/vid/1280x720/JWx9jrA7adcEeitK.mp4?tag=14
1410260363048796175	pablocasado_	2021-06-30 15:34:06	1557	533		Rufián le ha dicho a Sánchez: “Dice que no habrá referéndum de autodeterminación, pero también dijo que no habría indultos. Denos tiempo”. Ante la humillación solo baja la cabeza porque ya no le creen ni sus socios y les dará lo que le pidan para seguir en el poder. https://t.co/1PAMBesGvb	https://video.twimg.com/amplify_video/1410247834306289665/vid/640x368/EaU_6sEt1QqPZTvg.mp4?tag=14
1410244646438117377	pablocasado_	2021-06-30 14:31:39	373	172		Sánchez es el hombre de paja de los nacionalistas. Razona y se expresa como uno de ellos, pero les ha faltado tiempo para enseñarle el mechero en cuanto han salido a la calle. Debería aprender de una vez que Cataluña es de todos los españoles, y España de todos los catalanes. https://t.co/4N54gc8kLL	https://video.twimg.com/amplify_video/1410228045932285953/vid/640x360/Iv7HNV9tdbWGZp3J.mp4?tag=14
1410218651442089986	pablocasado_	2021-06-30 12:48:21	986	337		Cuando gobernemos pondremos en marcha un plan de fortalecimiento del Estado: -Recuperaremos el delito de referéndum ilegal -Tipificaremos la rebelión sin violencia -Prohibiremos indultos a delitos contra la Constitución -Será delito desobedecer las resoluciones del Constitucional https://t.co/lKGQJ7Sswc	https://video.twimg.com/amplify_video/1410210305976766471/vid/640x360/njBAqkqlCOUEvVjH.mp4?tag=14
1410202983430864904	pablocasado_	2021-06-30 11:46:06	514	229		Hemos recurrido al Supremo la concesión de los indultos del procés. Representamos a millones de españoles afectados en su soberanía con este atropello democrático y a miles de catalanes que han visto atacado su patrimonio, su libertad, su seguridad y su convivencia. Basta ya. https://t.co/zJE72F0VSo	https://video.twimg.com/amplify_video/1410202717205766145/vid/640x360/Kj3nZK94hHMMPT0v.mp4?tag=14
1410153675163684867	pablocasado_	2021-06-30 08:30:10	0	130	populares	🔴 #ENDIRECTO: @pablocasado_ interviene en el debate sobre las últimas reuniones del Consejo Europeo y sobre la situación política y económica en España. https://t.co/nlzoqAx3Re					0	0	1	0
1410145860722233344	pablocasado_	2021-06-30 07:59:07	0	31	populares	🏛️ A partir de las 10:00h, @pablocasado_ interviene en el debate del @Congreso_Es sobre la situación política y económica. https://t.co/3pO4pDsj1k	http://pbs.twimg.com/media/E5HXWB7XEAEPaea.jpg				0	0	1	0
1409834789864083463	pablocasado_	2021-06-29 11:23:02	581	251		En la pandemia Sánchez pasó de la negación al cierre drástico, del triunfalismo a la alarma y dejación de responsabilidad. Un caos por no aceptar en un año la ley de pandemias, que sigue siendo imprescindible contra una inseguridad jurídica que arriesga salud, turismo y empleo. https://t.co/dXAeAzEXci	http://pbs.twimg.com/media/E5C9Q-dXMAEH539.jpg
1409811299974926338	pablocasado_	2021-06-29 09:49:41	0	128	mikel_iturgaiz	@pablocasado_ @elmundoes Presidente, siempre tan atento, te agradezco muchísimo todo el apoyo que recibo de ti, cada vez que me pasa algo así, no nos callarán Pablo... Ganaremos. Abrazo enorme.					-0.296	0.071	0.929	0
1409793204258578433	pablocasado_	2021-06-29 08:37:47	1589	583		Como te dije ayer, @mikel_iturgaiz, tienes todo nuestro apoyo frente a los miserables que te amenazan. Aunque nos insulten no dejaremos de defender a España y la libertad en País Vasco. Y espero que la Justicia les haga pagar su acoso. Estamos orgullosos de ti, como de tu padre. https://t.co/Fq5Ei0s0SJ	http://pbs.twimg.com/media/E5CXcg4X0AAELhz.jpg
1409618050190557184	pablocasado_	2021-06-28 21:01:47	501	202		El independentismo se disparó por el Estatut ilegal y ahora por las humillaciones de Sánchez para seguir en Moncloa. Fue acertado aplicar el 155 para garantizar ley y orden, y recurrir al Constitucional un Estatut que avalaba referéndums ilegales y excluía al Supremo de Cataluña https://t.co/0CfupQszCj	https://video.twimg.com/amplify_video/1409612256846008327/vid/1280x720/uu5PpQHcVla_a97a.mp4?tag=14
1409601959288520705	pablocasado_	2021-06-28 19:57:50	423	171		Sánchez pretende que aplaudamos que Aragonès no salude al Rey, mientras dice que "seguimos empecinados en la independencia". Y Junqueras afirma que se votará la independencia y que “la actitud del Gobierno es la mejor en décadas”. No nos hagan comulgar con ruedas de molino. https://t.co/hszbjkjkLX	https://video.twimg.com/amplify_video/1409590774883401729/vid/1280x720/NeEMu0s2ir2Bqo4m.mp4?tag=14
1409586445480771586	pablocasado_	2021-06-28 18:56:12	820	458		No toleraremos que además de ver cómo indultan a los condenados del procés, los españoles tengamos que pagar con impuestos su malversación para la secesión. Y encima el Gobierno no solo cree que la labor del Tribunal de Cuentas son piedras sino que quiere que deje de investigar. https://t.co/H50wg6v4GY	https://video.twimg.com/amplify_video/1409579581594550277/vid/720x720/UYt1xLAdSp_s175J.mp4?tag=14
1409553020392722434	pablocasado_	2021-06-28 16:43:22	1568	220		¡Vamos, España! ⚽️ 🇪🇸 #Euro2020 https://t.co/31oUBYv2LI	http://pbs.twimg.com/media/E4-8__iXoAwN7Xg.jpg
1409539650314813448	pablocasado_	2021-06-28 15:50:15	384	159		Sánchez prefiere cambiar el Sistema para seguir gobernando, que ser oposición en el Sistema que todos nos dimos democráticamente. Nosotros vamos a defender la unidad nacional y la igualdad de los españoles. Lo que sea España lo decidiremos todos los españoles. https://t.co/bTYSgnk9T7	https://video.twimg.com/amplify_video/1409537895036338183/vid/1280x720/o7RdUmDGbz8NS-o_.mp4?tag=14
1409531293826752515	pablocasado_	2021-06-28 15:17:02	366	160		Quien bloquea la renovación de los órganos constitucionales es el PSOE que incumple su programa, la Constitución y las resoluciones europeas. Que no cuenten con nosotros para seguir con su nepotismo y ahondar en la ilegalidad e impunidad de quienes mantienen a Sánchez en Moncloa https://t.co/bOJfKmDHUZ	https://video.twimg.com/amplify_video/1409528703386849286/vid/1280x720/oxpTW_T3P-0wF7Op.mp4?tag=14
1409457860115828743	pablocasado_	2021-06-28 10:25:14	344	120		🔵 Hoy inauguro en Córdoba una jornada de preparación de la Convención del PP sobre la independencia judicial y la regeneración institucional. 🎥 ¡Sigue mi intervención 𝐞𝐧 𝐝𝐢𝐫𝐞𝐜𝐭𝐨! 👇 https://t.co/Rx92Vsmyqo
1409449812446089219	pablocasado_	2021-06-28 09:53:16	0	41	populares	🎙️ A partir de las 12:00h, @pablocasado_ inaugura la jornada Independencia judicial y regeneración institucional. 📡 Puedes seguirlo en directo a través de nuestras redes sociales o a través de https://t.co/tx7WSWYHvg https://t.co/ZsJxZvaV0m	http://pbs.twimg.com/media/E49eZp1XwAQ-s4B.jpg				0	0	1	0
1409264388524097536	pablocasado_	2021-06-27 21:36:27	156	38		Félicitations à nos collègues des @lesRepublicains pour leur victoire aux élections régionales françaises face à la gauche et le populisme. @laurentwauquiez, @xabierbertrand et @vpecresse montrent que le PPE est la garantie pour améliorer la vie de nos citoyens 🇫🇷🇪🇸
1409245692204359680	pablocasado_	2021-06-27 20:22:10	753	228		Enhorabuena a nuestros compañeros de @lesRepublicains por su gran victoria en las elecciones regionales francesas frente a la izquierda y el populismo. @laurentwauquiez, @xavierbertrand y @vpecresse demuestran que el PPE es la garantía para mejorar la vida de los ciudadanos 🇫🇷🇪🇸
1409061298172841984	pablocasado_	2021-06-27 08:09:27	1689	611		En el Día de las Víctimas del Terrorismo exigimos memoria, dignidad y Justicia. Es inaceptable que Sánchez beneficie a presos etarras, pacte con los que no condenan 850 asesinatos y no colaboran a esclarecer 300 crímenes impunes. No todo vale para seguir en el poder. Basta ya. https://t.co/2I3YBDBv00	http://pbs.twimg.com/media/E439xNDXwAIZpiW.jpg	http://pbs.twimg.com/media/E439xOWXMAIUdWW.jpg
1408728261350338569	pablocasado_	2021-06-26 10:06:05	932	258		Mi rotunda condena al atentado que han sufrido el presidente de Colombia, @IvanDuque y dos ministros de su Gobierno. Como le he trasladado personalmente, cuenta con nuestra solidaridad y apoyo ante este ataque a las instituciones democráticas colombianas. https://t.co/oMP8ekA7JV
1408469455022309380	pablocasado_	2021-06-25 16:57:40	491	161		Mi sentido pésame y un fuerte abrazo a la familia de la cooperante María Hernández, amigos y compañeros de @MSF_Espana. Y mi rotunda condena por su asesinato y el de sus compañeros. Es desolador perder a quien dedica su vida a ayudar a los demás. https://t.co/JTjTeRVpi8
1408403917948567553	pablocasado_	2021-06-25 12:37:15	1435	747		Otro atropello de Sánchez a la separación de poderes y al Parlamento. La deriva antidemocrática del Gobierno es terrible, y no lo vamos a tolerar. https://t.co/FmYqtQt8Yz	http://pbs.twimg.com/media/E4un4pcXMAI0v5g.jpg	http://pbs.twimg.com/media/E4un4p8X0AYqJsV.jpg
1408395582343991300	pablocasado_	2021-06-25 12:04:08	792	433		Este Gobierno radical es la única piedra en el camino de la Justicia, el Estado de Derecho y los reguladores. Registramos su comparecencia en el Congreso para exigir responsabilidades. Es inadmisible que amenacen a los Tribunales. https://t.co/HnJilWVzc2 https://t.co/d8HYRQBZiW	http://pbs.twimg.com/media/E4ugUFDX0AI6YuJ.jpg
1408387028635602948	pablocasado_	2021-06-25 11:30:08	702	223		No vamos a tolerar que Sánchez premie a los delincuentes y abandone a los ciudadanos atacados por la violencia y la ruina del procés. Daremos la batalla jurídica hasta el final contra los autoindultos trampa que rompen la legalidad, la concordia y la igualdad de los españoles. https://t.co/CYFpSEDFkQ	http://pbs.twimg.com/media/E4uYc5BXEAIvBPj.jpg
1408369325652824065	pablocasado_	2021-06-25 10:19:48	0	40	SMuresan	I had a very fruitful discussion with @pablocasado_ , President of @populares during the @EPP Summit.We will together make sure that money from the EU #Recovery Fund is well spent in #Spain. Local&amp; regional authorities MUST be involved in the implementation of the plan. @ppegrupo https://t.co/Q63E0pxrxM	http://pbs.twimg.com/media/E4tOLyJWEAEJYkb.jpg				0.5267	0	0.903	0.097
1408126543184941073	pablocasado_	2021-06-24 18:15:04	328	113		Me he reunido con los vicepresidentes de la Comisión Europea @VDombrovskis y @MargSchinas, el Comisario de Presupuestos @JHahnEU y con el ponente del informe NextGenerationEU en el Parlamento Europeo @SMuresan para analizar la evolución del fondo de recuperación y resiliencia🇪🇺🇪🇸 https://t.co/8I9a9JfZQa	http://pbs.twimg.com/media/E4qrnhGWEAc57q1.jpg	http://pbs.twimg.com/media/E4qrn0VXwAUUMXC.jpg	http://pbs.twimg.com/media/E4qrn5bWUAUYMnG.jpg	http://pbs.twimg.com/media/E4qrn-TXMAMIJis.jpg
1408107064052826115	pablocasado_	2021-06-24 16:57:40	1050	486		La salida de la cárcel de los indultados por Sánchez fue una humillación a todos los españoles. Dicen que lo volverán a hacer, que España ha sido derrotada y liderarán otra secesión. Abandonen toda esperanza porque Europa no acepta amnistía, autodeterminación, ni independencia. https://t.co/YTpzFAHtZk	https://video.twimg.com/amplify_video/1408095595416506368/vid/848x464/Kxwf2z8Kf0LAepLZ.mp4?tag=14
1408076168998313987	pablocasado_	2021-06-24 14:54:54	997	354		Vengo a Bruselas a defender la independencia del Supremo y la calidad de nuestra democracia. Dar carta blanca al secesionismo es un problema para la UE, basada en la integridad territorial y la Justicia. A Sánchez le costará explicar los indultos a quien dio un golpe al Estado. https://t.co/zoo0kSavp7	https://video.twimg.com/amplify_video/1408049842815909890/vid/1280x720/BD2EUsFSeOkmlAhT.mp4?tag=14
1408044254476357639	pablocasado_	2021-06-24 12:48:05	401	147		Agradezco a @vonderleyen en la cumbre EPP el plan de recuperación, vacunación, turístico y defensa del Estado de derecho en la UE. Consideramos que hay que garantizar las reformas, transparencia y control de los fondos para crear empleo sin endeudar el futuro de nuestros hijos. https://t.co/IoZoN94UMo	http://pbs.twimg.com/media/E4pgx5WXwAUKlfv.jpg	http://pbs.twimg.com/media/E4pgx5WX0AQedaC.jpg
1407998666577793025	pablocasado_	2021-06-24 09:46:56	337	178		🔵 Declaraciones a los medios de comunicación tras la Cumbre del Partido Popular Europeo. 🎥 ¡Síguelo 𝐞𝐧 𝐝𝐢𝐫𝐞𝐜𝐭𝐨! 👇 https://t.co/Jz3rFvjBGo
1407988871963480067	pablocasado_	2021-06-24 09:08:00	0	39	populares	🔵 A partir de las 12:00h., @pablocasado_ atiende a los medios de comunicación tras la cumbre de líderes del @EPP. 📡 Síguelo en directo en nuestras redes y en https://t.co/GFK9ijC23K https://t.co/MhimiLn7IW	http://pbs.twimg.com/media/E4otvOOXEAExwvx.jpg				0	0	1	0
1407767254385713156	pablocasado_	2021-06-23 18:27:23	721	132		⚽️ ¡Enhorabuena a la selección española por la goleada con la que pasamos a octavos! Partidazo #Euro2020 #SomosEspaña 🇪🇸 https://t.co/otCLN4Sq7h	http://pbs.twimg.com/media/E4lk2baXMAkrxSo.jpg
1407722482707087364	pablocasado_	2021-06-23 15:29:28	1244	409		¿En qué lugar ha dejado Sánchez al Supremo, la Policía, la imagen internacional de España y a los catalanes constitucionalistas a los que abandona? El peso indiscutible del que habla su infame informe son los 13 escaños de ERC a cambio de subastar España en una mesa de despiece. https://t.co/Ezpq8ftQqc	https://video.twimg.com/amplify_video/1407629808109080578/vid/640x360/g7kayDpY1rihOf-q.mp4?tag=14
1407705939612950536	pablocasado_	2021-06-23 14:23:44	501	159		Sánchez debe respetar al Parlamento y no tratarlo como atrezo de su ópera bufa. Él no es quién para hablar de una nueva España con el peor resultado electoral de un presidente en nuestra historia democrática. A nosotros nos gusta esta España, lo que no nos gusta es Sánchez. https://t.co/gZTqmiy9GT	https://video.twimg.com/amplify_video/1407624492269060103/vid/640x360/d2jn1SnrgPc21cRG.mp4?tag=14
1407675150741422084	pablocasado_	2021-06-23 12:21:23	1068	576		Sánchez debe dimitir si le queda dignidad y convocar elecciones para someter los indultos al juicio de los españoles. Quema las naves y se pasa a la orilla del nacionalismo que aborrece a España Se coloca en el lado equivocado de la historia que no le absolverá #SánchezDimisión https://t.co/SdoCnVsQBC	https://video.twimg.com/amplify_video/1407661032873594885/vid/848x464/PKugJqYgKFWXjj6A.mp4?tag=14
1407659076905996289	pablocasado_	2021-06-23 11:17:31	1023	414		Sánchez habla de respetar la justicia, pero arranca su velo y su espada para clavársela por la espalda. De concordia, pero pisotea la ley y la Constitución que la garantiza. Y de utilidad pública para sacar de la cárcel a 9 delincuentes a cambio de que no le saquen de Moncloa. https://t.co/EpFnD7fyB1	http://pbs.twimg.com/media/E4kCd8JWUAIUMTq.jpg
1407615601049210884	pablocasado_	2021-06-23 08:24:46	947	346		Sánchez ha cruzado el Rubicón, ayer echó la suerte de España en manos de los que quieren destruirla. Ha pasado del pacto Frankenstein con Podemos al de Drácula con los separatistas: prefiere convertirse en uno de ellos por mantener el poder, aunque ya esté muerto electoralmente. https://t.co/mXQbl0MgnD	https://video.twimg.com/amplify_video/1407613975802568705/vid/640x360/--CT_nlAmDQodrSR.mp4?tag=14
1407590505257504770	pablocasado_	2021-06-23 06:45:02	0	34	populares	🔵 A partir de las 09:00h, @pablocasado_ interviene en la #SesiónDeControl al Gobierno. https://t.co/vTg3SO8vRQ	http://pbs.twimg.com/media/E4jD4NFXIAAPObN.jpg				0	0	1	0
1407409212762857475	pablocasado_	2021-06-22 18:44:39	940	419		Sánchez ha dado alas al independentismo, que estaba derrotado desde la aplicación del artículo 155 y ya sabía hasta dónde llegaba el Estado. Ni siquiera lo hace por una errónea convicción, solo por un puñado de lentejas para seguir en el poder con una agenda de ruptura. https://t.co/3KNEK0VUWK	https://video.twimg.com/amplify_video/1407399796147691525/vid/848x464/jK8DeKAgJWxZgJms.mp4?tag=14
1407378628594262019	pablocasado_	2021-06-22 16:43:07	590	234		Sánchez solo dialoga con los desleales: -Modifica la ley para los que no condenan 850 asesinatos de ETA. -Para los que les gusta la Venezuela de Chaves. -Y para los independentistas que incumplen la ley. Yo quiero dialogar con los españoles y gobernar para la España real. https://t.co/rq2Wx7yLgM	https://video.twimg.com/amplify_video/1407365128262139910/vid/1280x720/QDVCW4iR2DA2q6zF.mp4?tag=14
1407347896920465424	pablocasado_	2021-06-22 14:41:00	626	303		Los independentistas no mienten, Sánchez sí. Los indultos son el primer paso para la amnistía y la autodeterminación. Sánchez quiere la plurinacionalidad, Iceta una España federal y su delegada en Girona la república catalana. Del PSOE constitucional no quedan ni las raspas. https://t.co/8lK1ITG2WF	https://video.twimg.com/amplify_video/1407346075434991630/vid/1280x720/GSZHN91_By59IBIS.mp4?tag=14
1407315923569201156	pablocasado_	2021-06-22 12:33:57	2936	1263		Varias veces pregunté a Sánchez en el debate de 2019 si iba a indultar a los presos por sedición y a pactar con ellos. Y lo negó. Prometió recuperar como delito la convocatoria de referéndum ilegal y traer a Puigdemont. Mintió a los españoles y tendrá que responder en las urnas https://t.co/CnZe7C6P6R	https://video.twimg.com/amplify_video/1407307787219185666/vid/640x360/nl1iRay0d665e4yV.mp4?tag=14
1407290055559876609	pablocasado_	2021-06-22 10:51:10	687	294		Vamos a solicitar la legitimación para recurrir los indultos a los presos secesionistas. Somos parte afectada tras conocer que los CDR pretendían atentar contra mí y otros políticos del PP. Son la continuación del 1-O y reportaban a Torra, que les pedía apretar. https://t.co/FmQ9AlBKNj	https://video.twimg.com/amplify_video/1407288232174313472/vid/1280x720/UZEB-ZHlIqS93G-Y.mp4?tag=14
1407226682394742785	pablocasado_	2021-06-22 06:39:20	0	33	populares	📻 A las 9:00h. será entrevistado @pablocasado_ en @MasDeUno 👇🏻 Puedes seguirlo en directo a través de este enlace 👇🏻 https://t.co/eOx4E3FHYb https://t.co/6TlEaKJb2N	http://pbs.twimg.com/media/E4d3ZBAX0AA1dHn.jpg				0	0	1	0
1407064920940847107	pablocasado_	2021-06-21 19:56:33	1485	669		España es generosa, pero no ingenua. Tolerante, pero no débil. Magnánima, pero no cobarde. Sabe perdonar y defenderse. Pero ahora es tiempo de defender España, nuestra razón de ser. Estaremos a la altura de lo que construyeron nuestros padres y lo que merecen nuestros hijos. https://t.co/k00AuhgLqN	https://video.twimg.com/amplify_video/1407043879585656837/vid/848x464/tbH7y1gUoKRXLqZw.mp4?tag=14
1407049109454966785	pablocasado_	2021-06-21 18:53:44	1089	354		Cada vez somos más los españoles hartos del socialismo que blanquea al separatismo y de los falsos moderados que dan lecciones por servirse del delito. Y de que se nos insulte por cumplir la ley y la palabra. El sanchismo ha devorado como Saturno al socialismo constitucional. https://t.co/c0CLhi0uvk	https://video.twimg.com/amplify_video/1406999419556401165/vid/1280x720/Znz0KZte11tZwaEH.mp4?tag=14
1407033841953525765	pablocasado_	2021-06-21 17:53:04	440	218		Sánchez está entregando España a los nacionalistas y nosotros poniéndola de nuevo en manos de los españoles. Él está a lo suyo, nosotros con lo de todos. Él crea españoles de 2ª, nosotros haciendo posible una España de 1ª. Él sigue con sus mentiras, nosotros con la España real. https://t.co/YnWbRoM0hx	https://video.twimg.com/amplify_video/1407001042630463500/vid/1280x720/lpaGpRmronylf6ie.mp4?tag=14
1407018177855373318	pablocasado_	2021-06-21 16:50:49	503	246		Las decisiones del poder judicial deben prevalecer al ejecutivo y legislativo. La soberanía reside en el pueblo representado en las Cortes. Sánchez no puede hablar en nombre del consenso cuando excluye a medio país y se esconde en la supuesta sociedad civil que nadie ha votado. https://t.co/NwCFBjOMhI	https://video.twimg.com/amplify_video/1406997717205884928/vid/1280x720/boo4k8838bvqPgdy.mp4?tag=14
1407002636101079051	pablocasado_	2021-06-21 15:49:03	922	409		El Gobierno conocía que los CDR pretendían atentar contra mí y otros políticos del PP. No solo no nos informaron, lo negaron. No les hemos oído una condena como las que exigían en la campaña madrileña. Nos reservamos las acciones legales para determinar responsabilidades. https://t.co/g60dHQu7t7	https://video.twimg.com/amplify_video/1406989727941763077/vid/1280x720/NBZsnRjRX3MngkUY.mp4?tag=14
1406985994126172170	pablocasado_	2021-06-21 14:42:56	704	288		Sánchez presenta hoy el desacato a la legalidad y el desfalco a la soberanía en formato de ópera bufa en el Liceo de Barcelona. Y con platea subvencionada con fondos UE, palco virtual en Lledoners donde han escrito el libreto y fila 0 en Waterloo que en vez de aplaudir, patea. https://t.co/gpUhcgjZxP	https://video.twimg.com/amplify_video/1406981801399230464/vid/1280x720/ZEBnGP_T5TJiI6xb.mp4?tag=14
1406927902382477317	pablocasado_	2021-06-21 10:52:06	374	132		🔵 Hoy presido la reunión plenaria de los grupos parlamentarios del PP en el Congreso y el Senado. 🎥 ¡Sigue mi intervención 𝐞𝐧 𝐝𝐢𝐫𝐞𝐜𝐭𝐨! 👇 https://t.co/QGPDrs7xrY
1406674734553706502	pablocasado_	2021-06-20 18:06:06	2200	881		Os dan a elegir entre el conflicto y el deshonor. Elegís el deshonor y tendréis el conflicto. Lo dijo Churchill pero suena actual... https://t.co/tZP9qaz8lh	http://pbs.twimg.com/media/E4WDNcsXEAMMuaP.jpg	http://pbs.twimg.com/media/E4WDNcrWEAMm3el.jpg	http://pbs.twimg.com/media/E4WDNcrXMAAfUEB.jpg	http://pbs.twimg.com/media/E4WDNctWEAouQXx.jpg
1406575365787734018	pablocasado_	2021-06-20 11:31:14	1234	421		Los únicos accionistas para el PP son los españoles. Solo nos debemos a ellos. Me dan igual presiones o amenazas: no me desviaré un milímetro en defensa de la ley y la soberanía nacional. Estoy en política para defender España, la Constitución e igualdad de todos los españoles. https://t.co/s7hHNt2kKx	http://pbs.twimg.com/media/E4Uo00qXIAEC6yQ.jpg	http://pbs.twimg.com/media/E4Uo00rX0AEU-th.jpg	http://pbs.twimg.com/media/E4Uo00qWYAEtBvd.jpg
1406557797475573763	pablocasado_	2021-06-20 10:21:26	675	301		Sánchez está desarmando el Estado de derecho para seguir en el poder. Por primera vez se va a indultar para que alguien reincida. Y a quitar la legislación alternativa por si reinciden: quiere rebajar la sedición, quitar efectividad al Constitucional y permitir el referéndum. https://t.co/Tm18YmrXji	https://video.twimg.com/amplify_video/1406553410359500805/vid/1280x720/rgLF1-Kmyuv3Qz9o.mp4?tag=14
1406540178261528576	pablocasado_	2021-06-20 09:11:25	646	251		Si yo fuera empresario en Cataluña querría que se cumpliera la ley. Quien esté en contra de la secesión debe atacar a quienes promueven la independencia, no a quienes defendemos la unión. 🗞 Mi entrevista hoy en @abc_es 👇 https://t.co/MF1tTI6Ed5
1406311722286202887	pablocasado_	2021-06-19 18:03:37	1177	446		En Madrid ha empezado un ciclo imparable a favor del PP, como en 1995 cuando al Gobierno de Gallardón le siguió meses después el de Aznar en España. Somos la alternativa frente a Sánchez que vende a los separatistas la Justicia, la unidad nacional y la igualdad de los españoles https://t.co/rud5ht4RrX	https://video.twimg.com/amplify_video/1406308827264323584/vid/848x464/M-Nqbr0lMUaNerrC.mp4?tag=14
1406291003552808965	pablocasado_	2021-06-19 16:41:17	396	154		Sánchez solo acierta cuando rectifica aunque sea para tapar el escándalo de los indultos y usar la pandemia electoralmente. Tras meses pidiéndoselo retira la mascarilla en exterior con retraso, igual que la hizo obligatoria tras miles de fallecidos por no ser capaz de comprarlas https://t.co/clG9o4Yk5U	https://video.twimg.com/amplify_video/1406280644011909128/vid/1280x720/K8YTnK7JoqJ3oo3g.mp4?tag=14
1406227674356502533	pablocasado_	2021-06-19 12:29:38	2637	542		Es un orgullo asistir a la toma de posesión de @IdiazAyuso como presidenta de la Comunidad de Madrid. Tras dos años defendiendo la salud y el empleo de todos, anuncia un gobierno austero y eficaz para bajar impuestos, apoyar la maternidad y la libertad educativa. ¡Enhorabuena! https://t.co/WRqhHX4Gz4	http://pbs.twimg.com/media/E4PsmzdWQAU1_QN.jpg	http://pbs.twimg.com/media/E4PsmzZX0AE2wyu.jpg	http://pbs.twimg.com/media/E4PsmzWXEAU0FjW.jpg	http://pbs.twimg.com/media/E4PsmzbXEAQ0DS9.jpg
1406200150788292609	pablocasado_	2021-06-19 10:40:16	380	138		🎥 Mis declaraciones 𝐞𝐧 𝐝𝐢𝐫𝐞𝐜𝐭𝐨 con motivo de la toma de posesión de Isabel Díaz Ayuso 👇 https://t.co/qjIsefMTlM
1406163516910882819	pablocasado_	2021-06-19 08:14:42	1436	407		En el 7º aniversario de la proclamación de Felipe VI reivindico su impecable labor de servicio a España, recordando su histórico discurso del 3 de octubre de 2017: Sin respeto a la ley y la Constitución no hay concordia y convivencia democrática en paz y libertad. Viva el Rey. https://t.co/ekLPc5JTJE	http://pbs.twimg.com/media/E4OyQ5XWQAAniju.jpg
1405905387056996360	pablocasado_	2021-06-18 15:08:59	455	154		Me he reunido con Manuel Pérez-Sala, presidente del Círculo de Empresarios para abordar la situación económica en España. Coincidimos en que la Constitución y el Estado de derecho son esenciales para la recuperación del empleo y el sostenimiento de nuestro modelo de bienestar. https://t.co/7RSJOJmRgO	https://video.twimg.com/amplify_video/1405905009158639620/vid/848x464/EDRAMFtPKiolG5Wz.mp4?tag=14
1405639724258189323	pablocasado_	2021-06-17 21:33:20	382	130		Mi sentido pésame y un fuerte abrazo a las familias y compañeros de los dos marineros fallecidos hoy en Cedeira por el hundimiento del barco en el que faenaban. Y todo mi apoyo al sector pesquero que trabaja en condiciones tan duras. https://t.co/UGcKXafQua
1405626951818174464	pablocasado_	2021-06-17 20:42:35	638	335		Hay que ocuparse de los problemas reales. Los indultos no dan trabajo a 500000 catalanes parados, ni resuelven el 20% de fracaso escolar o la okupación. Solo sirven para seguir en el poder con quienes reclaman amnistía y autodeterminación. Tras la propaganda llega la frustración https://t.co/tZ1XcK0WPG	https://video.twimg.com/amplify_video/1405617583982776325/vid/720x720/bamSV256eKtKw_qG.mp4?tag=14
1405616771332255746	pablocasado_	2021-06-17 20:02:08	663	242		No vamos contra Cataluña sino a favor de todos los catalanes. Quiero que se recupere la prosperidad, la imagen internacional y la convivencia dentro de la Constitución. Contraponer democracia a la ley dio lugar a los regímenes más terribles de la historia. https://t.co/mqSU6Bp15E	https://video.twimg.com/amplify_video/1405616119428288516/vid/1280x720/Av-2hkHhJQ-T1tVY.mp4?tag=14
1405589066599522313	pablocasado_	2021-06-17 18:12:02	464	164		Creemos una Cataluña pujante en España como la Barcelona olímpica: Seguridad jurídica y ciudadana, libertad educativa y sanitaria, neutralidad mediática y pública, retorno de empresas, rebaja fiscal, nueva financiación, Corredor Mediterráneo, ampliación del aeropuerto y Hermitage https://t.co/IqlhrnLeeh	http://pbs.twimg.com/media/E4GnzV2XwAUaXS1.jpg	http://pbs.twimg.com/media/E4GnzV5WEAMoTTY.jpg	http://pbs.twimg.com/media/E4GnzV4WUAEyZo4.jpg	http://pbs.twimg.com/media/E4GnzV7WUA02RHa.jpg
1405509348470792194	pablocasado_	2021-06-17 12:55:16	1904	557		Quiero agradecer a los Cuerpos de Seguridad y a la Justicia la detención de los CDR que preparaban atentados terroristas y recababan información de políticos, entre ellos yo. Nadie va a evitar que siga viniendo a Cataluña que es tierra de concordia, ni enturbiará la convivencia https://t.co/ZT05yKU5YJ	http://pbs.twimg.com/media/E4FfTSOXEAME-0U.jpg
1405431906330714113	pablocasado_	2021-06-17 07:47:32	309	104		🔵 Hoy intervengo en el Cercle d'Economia de Barcelona. 🎥 ¡Síguelo 𝐞𝐧 𝐝𝐢𝐫𝐞𝐜𝐭𝐨! 👇 https://t.co/ixxRJXPmCx
1405423178609008645	pablocasado_	2021-06-17 07:12:51	0	34	populares	🔵 A partir de las 09:30h., @pablocasado_ interviene en la XXXVI reunión del @CdEconomia. 📡 Síguelo en directo en nuestras redes y en https://t.co/GFK9ijC23K https://t.co/eXLUke9eMw	http://pbs.twimg.com/media/E4EJ3RHWEAIZ-yU.jpg				0	0	1	0
1405281449650003968	pablocasado_	2021-06-16 21:49:41	445	135		En la inauguración de las jornadas del Cercle d’Economia en Barcelona el Rey ha reivindicado el importante papel que debe desempeñar Cataluña para la recuperación económica en toda España y Europa. https://t.co/jcOvUgIbbp	http://pbs.twimg.com/media/E4CQBtxVIAArM9d.jpg	http://pbs.twimg.com/media/E4CQBt0UYAAjqto.jpg
1405202319172571137	pablocasado_	2021-06-16 16:35:14	4312	1343		Con un 20% de fracaso escolar y un 40% de paro juvenil dejar pasar de curso a los alumnos sin aprobar es como dar de alta a enfermos sin curar para maquillar las cifras de hospitalización. https://t.co/cUvLpMr0mC
1405121200821579780	pablocasado_	2021-06-16 11:12:54	755	372		Decía Tarradellas que en política se puede hacer todo menos el ridículo. Pero el penoso monólogo de 29 segundos de Sánchez persiguiendo a Biden causa vergüenza ajena. Quedó desnudo ante todo el mundo, como el emperador del cuento. Ese es el respeto que merece en el extranjero. https://t.co/aWlgAETFtO	https://video.twimg.com/amplify_video/1405120328515436546/vid/848x464/j87Gxz0Q9wFOu5vM.mp4?tag=14
1405105703639998464	pablocasado_	2021-06-16 10:11:20	1053	381		Sánchez debe ser humilde y no presumir de lo ajeno: la cumbre de la OTAN la dejó acordada el PP para 2019 y no se pudo celebrar por la inestabilidad de este Gobierno. No tiene palabra. Miente siempre pero ya no engaña a nadie. En España le hemos calado y en el extranjero también https://t.co/Q6jalSyX4r	https://video.twimg.com/amplify_video/1405103157349433348/vid/640x360/QZy7tp9q0l5yzNzo.mp4?tag=14
1405074979302019072	pablocasado_	2021-06-16 08:09:14	1017	400		Para Sánchez la ley es castigo, la Justicia venganza y la Constitución revancha. Un golpe al Estado es concordia, liquidar la igualdad de los españoles convivencia y romper la unidad nacional reencuentro. Y acepta el referéndum que prometió hacer delito. No puede caer más bajo. https://t.co/DUYugH1xug	https://video.twimg.com/amplify_video/1405071435643731971/vid/640x360/yJpnVBfNbfecmHbW.mp4?tag=14
1405054861868216320	pablocasado_	2021-06-16 06:49:18	0	48	populares	🏛️ A partir de las 09:00h., @pablocasado_ interviene en la #SesiónDeControl al Gobierno. Preguntará al presidente del Gobierno si va a defender la Constitución, la unidad nacional y la igualdad de todos los españoles. https://t.co/Xr5qibufdu	http://pbs.twimg.com/media/E3_AqK9XwAQNgM7.jpg				0.1027	0	0.957	0.043
1404909222668685312	pablocasado_	2021-06-15 21:10:35	598	144		En la visita de Estado del presidente de Corea, el Rey ha destacado la importancia de nuestra relación en la revolución digital, el turismo y el comercio. España debe potenciar nuestra presencia en la Alianza del Pacífico y en Asia Oriental. https://t.co/7HYQUGpBsj	http://pbs.twimg.com/media/E389fN6WYAUCXps.jpg
1404759637623255042	pablocasado_	2021-06-15 11:16:11	1277	251		Hoy celebramos dos años de @AlmeidaPP_ como Alcalde, bajando impuestos, mejorando los servicios públicos y la proyección internacional de Madrid. Una referencia de cercanía y eficacia para defender a sus vecinos cuando peor lo pasan con la pandemia, la crisis y las catástrofes. https://t.co/IkIgss3OOP	http://pbs.twimg.com/media/E361b_LVEAQMi98.jpg	http://pbs.twimg.com/media/E361cVtWQAIQW4_.jpg
1404732202697560064	pablocasado_	2021-06-15 09:27:10	440	226		La Convención será una plaza mayor para los españoles que #creemos en la libertad, la concordia y la prosperidad. #Creemos un cinturón de seguridad al modelo de bienestar que ataca Sánchez. Ni hay atajos al futuro ni le quedan puertas de emergencia para escapar de sus errores. https://t.co/9LFbk1E2Bn	https://video.twimg.com/amplify_video/1404731254931664897/vid/848x464/XwUAe496vM9BjbCX.mp4?tag=14
1404544311329447939	pablocasado_	2021-06-14 21:00:33	306	79		⚽️ Todo nuestro ánimo y apoyo a la @SeFutbol en la #EURO2020 Un extraordinario equipo que nos va a dar grandes triunfos arropado por todo un país. ¡Vamos España! 🇪🇸 https://t.co/i98kuW5y8Y
1404483417505402882	pablocasado_	2021-06-14 16:58:35	1778	665		Sánchez nos ha hundido en la irrelevancia internacional. Devolveremos a España al lugar que se merece. https://t.co/XSRqA2KS9q	http://pbs.twimg.com/media/E326OPnXoAIS5qG.jpg
1404468457945579521	pablocasado_	2021-06-14 15:59:08	672	345		Para crear hay que creer. Creemos en España. Creemos un futuro en libertad. https://t.co/DuXX2Akhuw	https://video.twimg.com/amplify_video/1404467496468496384/vid/848x480/X33gF5TOQfDn9gY1.mp4?tag=14
1404381837846269960	pablocasado_	2021-06-14 10:14:56	400	172		🔵 Hoy presento la Convención Nacional del PP, prevista para el próximo otoño. 🎥 ¡Sigue mi intervención 𝐞𝐧 𝐝𝐢𝐫𝐞𝐜𝐭𝐨! 👇 https://t.co/tMPSZWvouv
1404375150913589248	pablocasado_	2021-06-14 09:48:22	0	39	populares	🔵 A partir de las 12:00h., @pablocasado_ presenta la #ConvenciónNacionalPP 📡 Síguelo en directo en nuestras redes y en https://t.co/hfb2Oi09Fz https://t.co/ohZnbqpSVC	http://pbs.twimg.com/media/E31Upu5XMAAWVxh.jpg				0	0	1	0
1404111472964349954	pablocasado_	2021-06-13 16:20:36	1062	557		Que Sánchez mire a la cara a los españoles y explique que quiere robar una parte de la Nación para seguir en Moncloa. No puede subastar en una cárcel lo que solo podemos decidir entre todos. Con libertad y sin ira, por la Constitución y la Justicia: ¡España sí, indultos no! https://t.co/4tsijMLnzh	https://video.twimg.com/amplify_video/1404110530273550336/vid/720x720/ZMSVTU_pfXqIneX8.mp4?tag=14
1404046558325248000	pablocasado_	2021-06-13 12:02:40	1920	701		No vamos a permitir que Sánchez ataque a la Justicia, a la soberanía, la unidad nacional y a la igualdad de los españoles por un puñado de votos. La concordia y la convivencia solo caben dentro de la ley. Y un presidente democrático no puede atacar una Justicia independiente. https://t.co/f0iwaXPvb9	http://pbs.twimg.com/media/E3ws5JkXEAI00dv.jpg	http://pbs.twimg.com/media/E3ws5JiWEAAkiyn.jpg	http://pbs.twimg.com/media/E3ws5f5XMAAm5um.jpg	http://pbs.twimg.com/media/E3ws5ifXwAEGpVw.jpg
1404011957020147716	pablocasado_	2021-06-13 09:45:10	754	271		🔵 Hoy estoy en la concentración convocada por Unión 78 contra la concesión de los indultos a los presos del procés que ultima Sánchez. #13JIndultosNO 🎥 ¡Sigue mi intervención 𝐞𝐧 𝐝𝐢𝐫𝐞𝐜𝐭𝐨! 👇 https://t.co/h9f3x4wFmQ
1403973272719527942	pablocasado_	2021-06-13 07:11:27	3556	1670		“Hay que acabar con los indultos políticos. Siento vergüenza y pido perdón a la ciudadanía por los del PSOE”. @sanchezcastejon, aún puedes recuperar esa vergüenza y la coherencia rechazando los indultos a los presos por sedición. Nos vemos en Colón a las 12h. #13JIndultosNO https://t.co/juORbboWZU	https://video.twimg.com/amplify_video/1403810911048044548/vid/848x480/UIbvakjlHZI7XZE0.mp4?tag=14
1403808911489175557	pablocasado_	2021-06-12 20:18:20	790	361		Sánchez está instalado en el síndrome de Estocolmo, ha sido secuestrado por el independentismo y la radicalidad. Y el pago que le piden a cambio de seguir en el poder es la Constitución, la unidad nacional y la igualdad de los españoles. No permitiremos que se pague ese rescate https://t.co/0jJsvzx0Zv	https://video.twimg.com/amplify_video/1403795289606135811/vid/848x464/i7WaKyZAIYBMPPSt.mp4?tag=14
1403793648915992581	pablocasado_	2021-06-12 19:17:41	477	182		Si Sánchez viese en lo que ha acabado se haría una moción de censura a sí mismo, pero prefiere ceder España a ceder el mando. Vende triunfalismo económico y agenda social con 6 millones de desempleados y 2 millones en colas del hambre. Miente a todos, pero ya no engaña a nadie. https://t.co/w04zJdwNBt	https://video.twimg.com/amplify_video/1403780472547811335/vid/1280x720/aPzLe2Ag2_iOOamN.mp4?tag=14
1403778263542009863	pablocasado_	2021-06-12 18:16:33	519	153		Los españoles estamos conmocionados por el drama de Olivia y Anna. Gracias a los profesionales que trabajan día y noche para localizarlas y todo nuestro ánimo a su madre, Beatriz. Aprobamos la prisión permanente revisable para que estos crímenes terribles tengan justo castigo. https://t.co/Ik2LHW33A1	https://video.twimg.com/amplify_video/1403770249560928257/vid/1280x720/mpxBdlj0OEsRTJ6N.mp4?tag=14
1403763120036798473	pablocasado_	2021-06-12 17:16:23	319	144		Hace ahora dos años calificamos de gobiernos de libertad los 2.800 ayuntamientos, 13 diputaciones y 6 autonomías populares. Nuestra buena gestión es la solución a los problemas que causa la izquierda y una esperanza de futuro cuando más nos necesitan los españoles. https://t.co/PJm0z0CPJ8	http://pbs.twimg.com/media/E3srGpyXIAQNXFL.jpg	http://pbs.twimg.com/media/E3srGpyXIAUssAC.jpg	http://pbs.twimg.com/media/E3srGp0XwAMlBKy.jpg	http://pbs.twimg.com/media/E3srHVdXEAMjW4h.jpg
1403675089242148867	pablocasado_	2021-06-12 11:26:34	268	89		🔵 Hoy clausuro en Cartagena el encuentro ‘2 años de Gobiernos por la Libertad’ con alcaldes del PP. 🎥 ¡Sigue mi intervención 𝐞𝐧 𝐝𝐢𝐫𝐞𝐜𝐭𝐨! 👇 https://t.co/jNZbMbGP6N
1403653483744616453	pablocasado_	2021-06-12 10:00:43	695	206		Enhorabuena @NoeliaArroyoHer por recuperar la alcaldía de Cartagena para el PP. Con @LopezMirasF seguimos reclamando el AVE, el pacto nacional del agua y un plan de vertido0 al MarMenor. Cuando lleguemos al Gobierno el aeropuerto de la Región de Murcia será el Juan de la Cierva https://t.co/a2ken4snDW	http://pbs.twimg.com/media/E3rHZv6WEAAS3DA.jpg	http://pbs.twimg.com/media/E3rHZv8XoAIkI8p.jpg
1403650154465529859	pablocasado_	2021-06-12 09:47:30	0	49	populares	📺 A partir de las 12:00h., podrás seguir en directo el acto “2 años de Gobiernos por la Libertad” con alcaldes del PP. 👉🏼 La mesa redonda estará moderada por @TeoGarciaEgea. 👉🏼 El acto será clausurado por nuestro presidente @pablocasado_ y @LopezMirasF. #GobiernosEnLibertad https://t.co/GyKyVCrX3d	http://pbs.twimg.com/media/E3q_BsMXMAoBNjn.jpg				0	0	1	0
1403427992303456260	pablocasado_	2021-06-11 19:04:42	595	178		Esta semana ha tenido lugar el Foro Expansión en el que el Rey ha vuelto a reivindicar la fortaleza de España y la necesidad de recuperar la economía. Enhorabuena por 35 años defendiendo el libre mercado, la propiedad privada y seguridad jurídica para crear empleo y prosperidad. https://t.co/XNXOLvC1Nv	http://pbs.twimg.com/media/E3n6UOjWYAERNSW.jpg	http://pbs.twimg.com/media/E3n6UOmXwAI0RzU.jpg
1403274038928158722	pablocasado_	2021-06-11 08:52:57	1243	645		“Nunca más indultos por motivos políticos, ni injerencia del poder ejecutivo en el judicial, sin petición del tribunal que emita sentencia”. @sanchezcastejon, por dignidad política deberías firmar contra los indultos a la sedición. Yo ya lo he hecho en https://t.co/jimYvBXr3a https://t.co/pJlZ8W7VyQ	https://video.twimg.com/amplify_video/1403273307147886595/vid/480x272/Q7sm95xMIhjz7FHo.mp4?tag=14
1403076156568518657	pablocasado_	2021-06-10 19:46:38	5012	982		Nos conmociona conocer el terrible desenlace tras la desaparición de Olivia y Anna. La esperanza ha cedido el paso a la desolación y al dolor más profundo por su pérdida. Todo mi cariño y apoyo a Beatriz, su madre, y al resto de su familia en este momento tan difícil.
1403003826995486731	pablocasado_	2021-06-10 14:59:13	501	289		Sigue el juego de trileros. https://t.co/mwb9xLZIps
1402959577277157376	pablocasado_	2021-06-10 12:03:23	436	179		Me reúno con la Mesa del Turismo para pedir al Gobierno ayudas directas, bajada de impuestos y el rechazo a la contrarreforma laboral. Celebramos la aprobación en la UE del certificado Covid que llevábamos pidiendo un año, y pedimos ya el nombramiento de Embajador en Reino Unido https://t.co/lOXj1lAgWD	http://pbs.twimg.com/media/E3hQS_MWEAA0RBB.jpg	http://pbs.twimg.com/media/E3hQS_QXIAEGZ9o.jpg
1402602917039910912	pablocasado_	2021-06-09 12:26:09	1008	364		El Gobierno no responde por qué negocia la autodeterminación con un condenado por sedición y malversación, delito que pedían excluir de indulto. Y por qué arremeten contra el Supremo por no avalar un fraude de ley. No es valentía, es convalidar delitos para seguir en el poder. https://t.co/xe43a0Nlr7	http://pbs.twimg.com/media/E3cL6b4XwAIJmol.jpg	http://pbs.twimg.com/media/E3cL6b3WQAAEjyH.jpg
1402274836441882627	pablocasado_	2021-06-08 14:42:28	541	186		Sánchez plantea autoindultos que legitiman un delito continuado. Es la canción de siempre de los independentistas que dicen que ésta es la legislatura de la independencia. Un error histórico que no resuelve nada, solo salvar la vida del Gobierno. Coincido con @FeijooGalicia. https://t.co/EiiSMjF1fY	http://pbs.twimg.com/media/E3XhhD4WQAQNVcu.jpg	http://pbs.twimg.com/media/E3XhhkCWYAA226o.jpg
1402150354792366084	pablocasado_	2021-06-08 06:27:49	817	303		Otro bandazo tras otro varapalo judicial. Sánchez solo acierta cuando rectifica. https://t.co/kCQntuThwP
1401991244801261570	pablocasado_	2021-06-07 19:55:35	912	359		Lo que sea España lo decidiremos todos los españoles, no los socios del Gobierno. Rechazamos el referéndum de autodeterminación a cambio de los indultos. No permitiremos que rompan la unidad nacional y la igualdad de los españoles por la puerta de atrás para seguir en el poder. https://t.co/rAyASKum84	https://video.twimg.com/amplify_video/1401990449116626946/vid/1280x720/8mzXNJMLRv9xz8m8.mp4?tag=14
1401860979227496451	pablocasado_	2021-06-07 11:17:57	865	409		Sánchez no deja de mentir. En campaña dijo “no va a haber más desahucios cuando haya un gobierno socialista”. Pero solo en tres meses ha habido más de 10.000, un 13% más que el año pasado. 72.300 ejecuciones hipotecarias de viviendas en 3 años. Pura hipocresía. https://t.co/N9mD36jd4R	https://video.twimg.com/amplify_video/1401848206435274755/vid/640x360/AYse83vx7iOviuJw.mp4?tag=14
1401827420752289792	pablocasado_	2021-06-07 09:04:36	643	274		Ante el caos y los vaivenes del Gobierno, seguimos planteando iniciativas en el Congreso: Proponemos que se levanten las barreras a la movilidad a España, y recuperar el turismo con Reino Unido para evitar la pérdida de la temporada de verano y que se siga destruyendo empleo 👇 https://t.co/QmwV6WvPVy	http://pbs.twimg.com/media/E3RKmkeXwAgy2ws.jpg	http://pbs.twimg.com/media/E3RKmkcWEAAxlyz.jpg	http://pbs.twimg.com/media/E3RKmkmXoAAsoxv.jpg	http://pbs.twimg.com/media/E3RKmmoX0AADX6n.jpg
1401601525420638208	pablocasado_	2021-06-06 18:06:58	1188	456		Estamos preparados para gobernar. https://t.co/W6RcLuxlWC
1401500082176995330	pablocasado_	2021-06-06 11:23:52	0	347	populares	🔵 Los españoles apuestan por la moderación, la concordia, la buena gestión y el empleo, apuestan por el proyecto del Partido Popular, liderado por Pablo Casado. Seguimos trabajando 💪🏻 https://t.co/RtLJ33x3RE					0.4215	0	0.906	0.094
1401465177783078916	pablocasado_	2021-06-06 09:05:11	1368	497		Avanza el cambio. https://t.co/Db4ztEc8ja	http://pbs.twimg.com/media/E3MBJNYWEAALLeb.jpg	http://pbs.twimg.com/media/E3MBJNbXEAAkvOC.jpg	http://pbs.twimg.com/media/E3MBJOgXwAYmlBY.jpg
1401143980268654595	pablocasado_	2021-06-05 11:48:51	1346	661		Sánchez nos sale muy caro a los españoles. Paro masivo, sablazo en impuestos y la mayor subida de luz de la historia. https://t.co/p4OvUoWarY	https://video.twimg.com/amplify_video/1401143724827099136/vid/720x720/aYglgmyMAqS70v3v.mp4?tag=14
1401124092078694403	pablocasado_	2021-06-05 10:29:49	621	202		El PP es pionero en la defensa del medioambiente con el primer ministerio y la firma de Kyoto, París y ODS. Hay que combatir el cambio climático sin disparar el precio de la energía ni destruir empleo y usar fondos europeos para impulsar un Plan Agua #DíaMundialDelMedioAmbiente https://t.co/XKZwjVR1ho	http://pbs.twimg.com/media/E3HK7udXIAMAg0p.jpg
1401092829355642881	pablocasado_	2021-06-05 08:25:36	0	150	populares	Proteger y cuidar nuestros espacios naturales es una tarea que requiere el esfuerzo de todos. De nosotros depende avanzar hacia un mundo más sostenible y que respete su naturaleza y patrimonio. #DiaMundialDelMedioAmbiente https://t.co/N3MLitPbQX	https://video.twimg.com/ext_tw_video/1401088194238689281/pu/vid/1280x720/dxjY24pLKfczl9Gc.mp4?tag=12				0	0	1	0
1400833207474532355	pablocasado_	2021-06-04 15:13:57	1154	387		Una crisis de gobierno no soluciona este caos porque el problema es Sánchez. Fuerza restricciones que nos arruinarían más. Es incapaz de coordinar una estrategia seria de vacunación. Mercadea con indultos contra el Supremo en vez de hacerle caso y legislar contra la pandemia
1400778988360962052	pablocasado_	2021-06-04 11:38:30	406	172		Me reúno con el editor Henrique Otero para condenar la expropiación de @ElNacionalWeb por Maduro. España debe liderar las sanciones UE a la dictadura venezolana, cubana y nicaragüense. Y exigimos la inmediata liberación de la líder de la oposición a Ortega, Cristiana Chamorro. https://t.co/zbsVMTPKat	http://pbs.twimg.com/media/E3CRD49X0AYUCt6.jpg
1400759931981139973	pablocasado_	2021-06-04 10:22:47	394	138		En el Puerto de Algeciras con su Alcalde reclamamos la construcción del Corredor Mediterráneo y el impulso de corredores ferroviarios de mercancías dentro de los fondos de reconstrucción europeos. https://t.co/WGxkG94Qq6	http://pbs.twimg.com/media/E3B_udaXIAUV530.jpg	http://pbs.twimg.com/media/E3B_udUX0AUCrT2.jpg	http://pbs.twimg.com/media/E3B_uiBWEAAT74k.jpg	http://pbs.twimg.com/media/E3B_ujgXMAkz5Nj.jpg
1400567621850906633	pablocasado_	2021-06-03 21:38:36	529	204		Propongo un Plan estratégico de Estado para Ceuta y Melilla, para crear un área de libre comercio y baja fiscalidad para atraer empresas online, mejorar las infraestructuras portuarias, aéreas y eléctricas, las instalaciones del Ejército, Policía y G.Civil, la valla y espigones. https://t.co/g5JCYvwEgT	https://video.twimg.com/amplify_video/1400561150664794119/vid/720x720/38upFDoyK9eQR9un.mp4?tag=14
1400552355641413634	pablocasado_	2021-06-03 20:37:57	575	278		El Gobierno debe proceder aún a la devolución a Marruecos de 3.000 personas que entraron en Ceuta irregularmente. Lo apoyamos para garantizar la soberanía nacional y la integridad de nuestras fronteras. Somos más leales que los ministros que agravan conflictos diplomáticos. https://t.co/KwxDu8yW3b	https://video.twimg.com/amplify_video/1400550488609787907/vid/848x464/P3NUvOOgUf3JhsFe.mp4?tag=14
1400530226027941892	pablocasado_	2021-06-03 19:10:01	463	172		En mi 8ª visita a Ceuta apoyamos al Presidente Vivas y a los ceutíes en esta crisis. Hay que actuar con firmeza y responsabilidad para garantizar con Marruecos el control de la inmigración, terrorismo, tráfico de personas y drogas. Defender Ceuta es defender España y Europa. https://t.co/JJCOewa8kT	http://pbs.twimg.com/media/E2-ut-7XIAQCeFy.jpg	http://pbs.twimg.com/media/E2-ut-7WEAA53d8.jpg	http://pbs.twimg.com/media/E2-ut_DWUAUqXXH.jpg	http://pbs.twimg.com/media/E2-ut_PWUAk0loN.jpg
1400460082190512136	pablocasado_	2021-06-03 14:31:17	427	177		Plantearemos en la UE que Ceuta y Melilla sean equiparadas a las regiones ultraperiféricas para su tratamiento preferencial. Y valorar el levantamiento de la exención de Schengen. Y coordinar con Frontex el control de la inmigración. https://t.co/pg637rQXJU	https://video.twimg.com/amplify_video/1400459257477156866/vid/1280x720/bTGJChiwMqOMV6g6.mp4?tag=14
1400401736196632586	pablocasado_	2021-06-03 10:39:26	840	256		🔵 Hoy vuelvo a visitar Ceuta. 🎥 ¡Mi intervención 𝐞𝐧 𝐝𝐢𝐫𝐞𝐜𝐭𝐨! 👇 https://t.co/e0BLs24U1l
1400105695278686211	pablocasado_	2021-06-02 15:03:05	475	133		Hoy he estado en @madridfusion apoyando la gastronomía española, un pilar económico e imagen internacional que ha sufrido mucho en la pandemia. Enhorabuena a J.Sanz y J.Sahuquillo de @canitasmaite por el Premio cocina revelación, y gracias a todo el sector por vuestra labor. https://t.co/ewugDLvh29	http://pbs.twimg.com/media/E24stANWEAcIaCb.jpg	http://pbs.twimg.com/media/E24stAIWQAUSPHz.jpg	http://pbs.twimg.com/media/E24stAMWQAAw5TR.jpg	http://pbs.twimg.com/media/E24stCHXoAYTpsW.jpg
1399986217446514694	pablocasado_	2021-06-02 07:08:19	4271	1282		Hipocresía. https://t.co/KIXgZa3V0K	http://pbs.twimg.com/media/E23ACy_X0AAX_ql.jpg	http://pbs.twimg.com/media/E23ACy4XMAEBKVN.jpg
1399824253189509130	pablocasado_	2021-06-01 20:24:44	556	305		Sánchez negocia la soberanía nacional y la hacienda con defensores del terrorismo, delincuentes y golpistas. Mientras, la crisis arrasa vidas, familias, trabajos y el futuro de los españoles. Los indultos no son el final sino el principio. Este desvarío debe acabar. https://t.co/NdmwB62G1S	https://video.twimg.com/amplify_video/1399822336770068489/vid/848x464/DxNUfEO1XK-x1yir.mp4?tag=14
1399795708094554121	pablocasado_	2021-06-01 18:31:18	764	289		Los catalanes pueden estar tranquilos: mientras la izquierda pretende que los españoles se fijen en el dedo y no en la luna, el PP seguirá defendiendo la unidad nacional. Y cuando gobernemos tipificaremos el referéndum ilegal y prohibiremos los indultos para sedición y rebelión. https://t.co/ZFkILuvGN7	https://video.twimg.com/amplify_video/1399789485416751105/vid/720x720/6bwbucOPvRjtMfAV.mp4?tag=14
1399724647982174216	pablocasado_	2021-06-01 13:48:56	406	179		El Gobierno convierte el derecho de gracia en un golpe de gracia a la democracia. Sería el primer indulto de la historia que no se hace por arrepentimiento sino por amenaza de reincidencia. No daremos regalos a quien amenaza con destruir nuestra Nación y menos porque amenacen. https://t.co/UmfhqNeqGV	https://video.twimg.com/amplify_video/1399720181274927104/vid/1280x720/mFOoUT0A5e7b7U34.mp4?tag=14
1399693955898515470	pablocasado_	2021-06-01 11:46:58	379	180		No se puede demonizar a la sociedad civil que defiende pacíficamente la Constitución. Los que saldremos a la calle para rechazar los indultos tendremos una cita en las urnas, para pasar de manifestarnos juntos a votar unidos a la única alternativa a Sánchez que ya solo es el PP. https://t.co/p0Is9YshpY	https://video.twimg.com/amplify_video/1399684528717848588/vid/1280x720/0GHDzNeP_1ldf-ey.mp4?tag=14
1399677821384105986	pablocasado_	2021-06-01 10:42:52	523	210		No hay foto más perversa que la de la subasta de la unidad nacional para amarrar una legislatura estéril. Ni la del pacto de los herederos de ETA con el partido de 14 de sus víctimas a cambio de votos. Ni con quien alaba dictaduras que torturan y asesinan a disidentes políticos https://t.co/5lYzrHSOPk	https://video.twimg.com/amplify_video/1399676476279173123/vid/1280x720/7Bhene7G0Velx_JO.mp4?tag=14
1399623972338143233	pablocasado_	2021-06-01 07:08:53	221	81		🔵 Hoy participo en los Desayunos Informativos de @europapress. 🎥 ¡Síguelo 𝐞𝐧 𝐝𝐢𝐫𝐞𝐜𝐭𝐨! 👇 https://t.co/PIbumHFEc0
1399618473194573824	pablocasado_	2021-06-01 06:47:02	0	36	populares	🔵 A partir de las 09:00h., nuestro presidente, @pablocasado_, interviene en los Desayunos Informativos de @europapress. 📡 Puedes seguirlo en directo a través de nuestras redes sociales o en https://t.co/tx7WSXgimO. https://t.co/eHPKqnKnzS	http://pbs.twimg.com/media/E2vFaR4X0AopDSG.jpg				0	0	1	0

## Sheet: SAbascal
id	screen_name	created_at	fav	rt	RTed	text	media1	media2	media3	media4
1421551118258221063	Santi_ABASCAL	2021-07-31 19:19:32	6070	2320		Años y años de presiones, amenazas, boicots y apartheids contra cualquier artista disidente han convertido a los artistas libres en una especie en peligro de extinción. Mi reconocimiento a @Sherpabaron por su dignidad y su valor. https://t.co/OJJxt81tdx
1421488109548707850	Santi_ABASCAL	2021-07-31 15:09:09	0	1227	vox_es	Vecinos de Almería denuncian que inmigrantes magrebíes se cuelan en sus urbanizaciones y que están atemorizados. Pero a Juanma Moreno le preocupa más su globalista "Estrategia Andaluza para la Inmigración" que proteger a los andaluces de la inseguridad. https://t.co/RprG6Cpnon					0	0	1	0
1421443336796315650	Santi_ABASCAL	2021-07-31 12:11:15	0	2036	Santi_ABASCAL	El bipartidismo, convertido en caciquismo autonómico, sigue sin entender que no puede recortar derechos fundamentales arbitrariamente. Lo que pretenden con el pasaporte covid es una salvajada que no van a aceptar ni los ciudadanos que voluntariamente eligen vacunarse. https://t.co/66Vglf540a	http://pbs.twimg.com/media/E7n6k7LXEAIaeLW.jpg				-0.7906	0.186	0.814	0
1421443189437784066	Santi_ABASCAL	2021-07-31 12:10:40	0	513	elentirvigo	Los más de 100 millones de muertos que causó el comunismo, divididos por países. Con la excepción de la dictadura camboyana, los responsables de estos genocidios han quedado impunes y en países democráticos aún se blanquea a ese movimiento totalitario: https://t.co/JF8f9Q9s2w					0	0	1	0
1421442677695041536	Santi_ABASCAL	2021-07-31 12:08:38	4622	2036		El bipartidismo, convertido en caciquismo autonómico, sigue sin entender que no puede recortar derechos fundamentales arbitrariamente. Lo que pretenden con el pasaporte covid es una salvajada que no van a aceptar ni los ciudadanos que voluntariamente eligen vacunarse. https://t.co/66Vglf540a	http://pbs.twimg.com/media/E7n6k7LXEAIaeLW.jpg
1421237181927116801	Santi_ABASCAL	2021-07-30 22:32:04	0	1648	vox_es	Dos magrebíes cortan el cuello a un joven en Gran Canaria para robarle: "lo tenía totalmente seccionado. Por pocos milímetros no falleció". Lo que llevamos viendo durante años en otros países europeos se está reproduciendo aquí. Y los medios de comunicación siguen callando. https://t.co/EbYsWbloDI					-0.296	0.051	0.949	0
1421105628274167818	Santi_ABASCAL	2021-07-30 13:49:19	0	855	vox_es	Están desesperados. No saben cómo combatir a VOX sin utilizar la violencia. No conseguirán amedrentarnos 💪🇪🇦 @JM_Kichi es uno de los responsable de que los gaditanos sufran un desempleo estructural y salarios precarios. Cadiz se liberará de él en cuanto se convoquen elecciones. https://t.co/2Ip7T5WX8D					-0.7906	0.17	0.83	0
1421094800388931592	Santi_ABASCAL	2021-07-30 13:06:17	0	780	vox_es	Lo dijimos en octubre de 2017 en las calles de Barcelona. Y no hemos dejado de decirlo ni un solo día desde entonces. ¡Puigdemont a prisión!, ¡Golpistas a prisión! España ni se vende ni se trocea; se defiende 💪🇪🇦 https://t.co/JL8KQtOkfM					-0.4184	0.072	0.928	0
1421078013639282689	Santi_ABASCAL	2021-07-30 11:59:35	0	599	solidaridad_esp	En Efficold, el monopolio sindical era de @CCOO. Se les acabó la buena vida, les obligáremos a justificar todas y cada una de las horas sindicales que usen. ✖️Acabáremos con la mafia sindical. https://t.co/s5HDSe5T83	http://pbs.twimg.com/media/E7iNIxFXEAINg08.jpg				0	0	1	0
1421031893361782791	Santi_ABASCAL	2021-07-30 08:56:19	7473	1969		Gracias por tu generosidad y reconocimiento, querida Rosa. @rosadiezglez https://t.co/lceRLUYk1J
1420778210678255619	Santi_ABASCAL	2021-07-29 16:08:16	8265	3835		23 de las 25 ciudades que más contaminan en el mundo están en la China comunista responsable del COVID Que llamen a sus puertas los inquisidores de la religión climática y dejen en paz a nuestros agricultores, nuestros ganaderos y nuestras industrias. https://t.co/yWXNrxMAOe
1420746745231777798	Santi_ABASCAL	2021-07-29 14:03:14	0	318	VOX_Valencia	📸 Hoy nuestro secretario general, @Ortega_Smith, ha inaugurado nuestra sede en la calle Navellos, junto a nuestro presidente @JoseMa_Llanos, afiliados y simpatizantes. 💪🇪🇦 Seguiremos dando la batalla ideológica a la izquierda, al pancatalanismo y a la corrupción. https://t.co/2KiTWUOgi5	http://pbs.twimg.com/media/E7dwnUGXMAYNtwA.jpg	http://pbs.twimg.com/media/E7dwoPzXEAQBzi0.jpg	http://pbs.twimg.com/media/E7dwo5hXIAYsRlC.jpg	http://pbs.twimg.com/media/E7dwpiXWYAoIonw.jpg	0.34	0	0.928	0.072
1420720483478212611	Santi_ABASCAL	2021-07-29 12:18:53	0	1348	vox_es	El PP andaluz a favor de imponer el pasaporte covid en espacios públicos y de implantar el toque de queda. ¿Cómo era eso de comunismo o libertad? En VOX no vamos a tolerar que en Andalucía se discrimine a los españoles y se les restrinjan sus libertades. https://t.co/t8B7DY76n3					0.128	0.049	0.891	0.06
1420720432055992326	Santi_ABASCAL	2021-07-29 12:18:41	0	1084	vox_es	✅ Las auditorías exigidas por VOX en Andalucía confirman que el PSOE montó un enorme entramado corrupto para enchufar y enriquecer a sus amigos. Exigimos a Juanma Moreno su desmantelamiento y un mejor uso de los recursos públicos. #VOXÚtil https://t.co/tGiaRTNONW					0	0	1	0
1420685654925664257	Santi_ABASCAL	2021-07-29 10:00:29	0	129	Javicortes_VOX	Nadie podrá decir q miento. El sr. Isidoro Moreno gracias a @JuanMa_Moreno y @populares adoctrinará en @canalsur a nuestra juventud sobre el DERECHO A DECIDIR, el AUTOGOBIERNO y la SOBERANÍA de #Andalucía contra #España Pasen y vean #FueraAutonomías https://t.co/jDYok7vImu					0	0	1	0
1420676108060700675	Santi_ABASCAL	2021-07-29 09:22:33	2018	1048		Los aliados del gobierno insultan al Rey y a España. Y el gobierno colabora para que el insulto se convierta en afrenta. No nos puede sorprender. Miembros de este gobierno han afirmado que asaltarían la Zarzuela para asesinar a la familia real. https://t.co/fyVnSak0eM https://t.co/XqdZklRxhU	http://pbs.twimg.com/media/E7dBYpgXsAMYf-h.jpg
1420665709449859077	Santi_ABASCAL	2021-07-29 08:41:14	0	2920	Santi_ABASCAL	Valoración de la comparecencia de Pedro Mentiras : No hace falta esperar a escuchar sus embustes, elude ir al Congreso para que no se los recordemos. El narciso solo se escucha a sí mismo y a sus aduladores.					-0.5267	0.124	0.876	0
1420665678147858434	Santi_ABASCAL	2021-07-29 08:41:07	0	628	gaceta_es	El PP vota, de nuevo, contra VOX: se coloca del lado del PSOE y rechaza el debate para revocar el nombramiento de Abascal como persona ‘non grata’ https://t.co/Tq9cMgfkpr					0	0	1	0
1420664862229860355	Santi_ABASCAL	2021-07-29 08:37:52	8219	2920		Valoración de la comparecencia de Pedro Mentiras : No hace falta esperar a escuchar sus embustes, elude ir al Congreso para que no se los recordemos. El narciso solo se escucha a sí mismo y a sus aduladores.
1420387330683179011	Santi_ABASCAL	2021-07-28 14:15:03	0	219	Javicortes_VOX	Un programa para el radical andalucista Isidoro Moreno en @CanalSurRadio, dispondrá de dos horas semanales para lavar el cerebro a los oyentes. Lo que nos faltaba, @JuanMa_Moreno se apunta al carro de la disgregación nacional de @FeijooGalicia. El PP... https://t.co/advlk4eAic					0	0	1	0
1420347347653988360	Santi_ABASCAL	2021-07-28 11:36:11	0	746	vox_es	La UE y el Gobierno siguen sin hacer nada en defensa de nuestro campo. Es inadmisible que nuestros agricultores estén desprotegidos ante la entrada masiva de productos de Marruecos que compiten en condiciones desiguales. Ni invasión migratoria ni comercial, #LoNuestroPrimero 🇪🇸 https://t.co/dTuPRxyAcR	http://pbs.twimg.com/media/E7YNSNYXMAEUGjX.jpg				-0.5574	0.083	0.917	0
1420311379509223425	Santi_ABASCAL	2021-07-28 09:13:15	0	639	elentirvigo	Ceuta sólo es la guinda: las otras zancadillas del PP que Vox ha soportado hasta ahora. El PP lleva dos años alimentando el cordón antidemocrático contra Vox, incluso pactando con PSOE, Podemos y los separatistas para marginar a Vox en las instituciones: https://t.co/I6Z4pZZTfB					0.34	0	0.943	0.057
1420107501576630272	Santi_ABASCAL	2021-07-27 19:43:07	0	2239	vox_es	🚨🚨🚨 @Macarena_Olona se planta ante los terroristas callejeros en Cádiz. Estas son las consecuencias de la estrategia de demonización y deshumanización impulsada por el bipartidismo político y mediático contra VOX. ¡NO OS TENEMOS MIEDO! 💪🇪🇸 https://t.co/kYhdO5S3W5	https://video.twimg.com/ext_tw_video/1420100233996947464/pu/vid/848x480/0VY7tdWQUmCyoOla.mp4?tag=12				0	0	1	0
1420102623596851200	Santi_ABASCAL	2021-07-27 19:23:44	0	1050	vox_es	La Mesa de la Asamblea de Ceuta no permite que mañana se debata durante el pleno revocar el nombramiento de Santiago Abascal como persona ‘non grata’. De nuevo el PP vota junto al PSOE contra el partido que más apoyo recibió de los ceutíes en las últimas elecciones generales. https://t.co/7OgVz0Pt6B					-0.296	0.043	0.957	0
1419710227864342540	Santi_ABASCAL	2021-07-26 17:24:29	0	600	gaceta_es	"El futuro pertenece a los patriotas". El mensaje esperanzador, de fuerza y de confianza en el futuro de Abascal a los españoles en el día de Santiago Apóstol, patrón de España. Por @rebecacrespo_ https://t.co/HfmlV1F5tS					0	0	1	0
1419710176710569989	Santi_ABASCAL	2021-07-26 17:24:17	0	1532	vox_es	‼ #URGENTE VOX da por rotas las relaciones con el PP mientras no enmiende la afrenta a @Santi_ABASCAL en la Asamblea de Ceuta: @Jorgebuxade "O repara el daño producido con esa votación o no nos va a poder seguir reclamando ayuda para aprobar sus propuestas". ⬇⬇⬇ https://t.co/WRFoVTQD0S	https://video.twimg.com/amplify_video/1419618340662808577/vid/1280x720/-ux2eURTDO1WZJBG.mp4?tag=14				-0.5267	0.097	0.903	0
1419710054698307589	Santi_ABASCAL	2021-07-26 17:23:48	0	2218	Jorgebuxade	Rechazamos que el certificado de vacunación sea motivo de discriminación entre españoles en la educación, el empleo, el uso de servicios públicos o el ejercicio de derechos y libertades. El único carnet que reconocemos es el que nos acredita en nuestra condición de españoles. https://t.co/b7RY6f3vnL	http://pbs.twimg.com/media/E7OIYCuWYAQnO6D.jpg				0	0	1	0
1419709909965344769	Santi_ABASCAL	2021-07-26 17:23:14	0	854	vox_es	El PP sigue insistiendo en demonizar a VOX. Almeida: "Necesitamos a más personas como Vivas y menos declaraciones incendiarias". ¿Qué declaración de @Santi_ABASCAL en Ceuta ha sido incendiaria para ser declarado "persona non grata" donde fue el más votado? https://t.co/ECBbUwAfHM					0.34	0	0.938	0.062
1419597915128008705	Santi_ABASCAL	2021-07-26 09:58:12	0	1082	vox_es	El PP es culpable de que el español se persiga en la Comunidad Valenciana y en las Islas Baleares, donde ha gobernado, y en Galicia, donde gobierna actualmente con mayoría absoluta. ¿Por qué unos padres no pueden escolarizar en español a sus hijos en Galicia @pablocasado_? https://t.co/p9NsBzxyn3					0.0516	0.047	0.901	0.052
1419030471468584974	Santi_ABASCAL	2021-07-24 20:23:23	0	1264	vox_es	‼️💡 España sufre un apagón nacional por nuestra dependencia con otros países. Sin soberanía energética, España seguirá siendo una nación débil. Sin soberanía energética, los españoles seguirán pagando la luz más cara de Europa. https://t.co/mrGkV2TopW	http://pbs.twimg.com/media/E7FhNTxWEAQ9QNH.jpg	http://pbs.twimg.com/media/E7FhNT4WQAIiTDr.jpg			-0.802	0.179	0.821	0
1418983684670214150	Santi_ABASCAL	2021-07-24 17:17:28	0	3507	Santi_ABASCAL	El PP colabora en la campaña de demonización de VOX. Una campaña que produce violencia contra nosotros, nuestros simpatizantes y nuestras familias Al mismo tiempo pretende nuestro apoyo para sus iniciativas en varios parlamentos O una cosa o la otra. Las dos no van a poder ser https://t.co/jEkLnLWGYR					-0.296	0.049	0.951	0
1418983076890398724	Santi_ABASCAL	2021-07-24 17:15:03	6900	1437		Gracias Carlos. https://t.co/l7FfrI2Nu3
1418896818646171656	Santi_ABASCAL	2021-07-24 11:32:18	3617	784		Gracias Luis. https://t.co/fEn4t8yMDw
1418894853186916352	Santi_ABASCAL	2021-07-24 11:24:29	8317	2017		Gracias Inés. Tú y yo sabemos que este tipo de demonización constituye la antesala de la violencia. Un abrazo. https://t.co/kV2zM5D35o
1418893480710049797	Santi_ABASCAL	2021-07-24 11:19:02	0	566	vox_es	Todo nuestro apoyo al equipo olímpico en #Tokyo2020 Nos vais a regalar grandes momentos que van a emocionar a España entera. ¡Muchas gracias por representarnos y a por el oro! 💪🇪🇸 https://t.co/1GRJ2b0udj	http://pbs.twimg.com/media/E7DHmnAXoAk5h3N.jpg				0	0	1	0
1418701145724399617	Santi_ABASCAL	2021-07-23 22:34:45	3687	852		Gracias Germán. https://t.co/SbIdHmfWRq
1418692407999225860	Santi_ABASCAL	2021-07-23 22:00:02	0	2549	ivanedlm	Con el apoyo del PSOE y la abstención del PP. Con el apoyo del PSOE Y LA ABSTENCIÓN DEL PP. «La Asamblea de Ceuta declara persona non grata a Santiago Abascal y le compara con Hitler» https://t.co/0CQHo5fWTI					0	0	1	0
1418674023064559616	Santi_ABASCAL	2021-07-23 20:46:59	0	1441	JOSEMANUELSOTO1	Nombrar persona non grata en #Ceuta al q más votos ha sacado no suena ni coherente ni democrático… https://t.co/IlEsxUN0W4	http://pbs.twimg.com/media/E6_jKsSWQAMkYJm.jpg				0.0516	0.107	0.777	0.117
1418652230073397249	Santi_ABASCAL	2021-07-23 19:20:23	0	2971	rosadiezglez	Los ciudadanos ceutíes ejerciendo su libre albedrío fueron a las urnas y declararon a @Santi_ABASCAL hijo predilecto. Hoy los políticos q perdieron en las urnas se han tomado la revancha; ojo, no contra @Santi_ABASCAL sino contra los ciudadanos. Ni respeto ni vergüenza. https://t.co/tABGMXPYdB					-0.296	0.055	0.945	0
1418625042620035075	Santi_ABASCAL	2021-07-23 17:32:21	0	1175	vox_es	‼ El PP ha dado hoy un paso más contra @Santi_ABASCAL Ha permitido, con su abstención, que el PSOE y el partido islámico MDyC declaren ‘persona non grata’ a Santiago Abascal en Ceuta. Una vez más el PP se une a la demonización de VOX. https://t.co/tPjDHhQWN6					0.5859	0	0.893	0.107
1418607538350661634	Santi_ABASCAL	2021-07-23 16:22:48	7855	3507		El PP colabora en la campaña de demonización de VOX. Una campaña que produce violencia contra nosotros, nuestros simpatizantes y nuestras familias Al mismo tiempo pretende nuestro apoyo para sus iniciativas en varios parlamentos O una cosa o la otra. Las dos no van a poder ser https://t.co/jEkLnLWGYR
1418586536027770886	Santi_ABASCAL	2021-07-23 14:59:20	14776	4459		https://t.co/BvAoXevL87	http://pbs.twimg.com/media/E6_U7vWWUAUKH5u.jpg
1418565066606190597	Santi_ABASCAL	2021-07-23 13:34:02	0	733	alonso_dm	Qué pandilla de traidores y vendepatrias, también los que se han abstenido. https://t.co/2V5ASOd8A5	http://pbs.twimg.com/media/E6-yAQuXEAEKd16.jpg				0	0	1	0
1418564000007311360	Santi_ABASCAL	2021-07-23 13:29:47	0	446	redondo_pacheco	👉🏻 Si con la concurrencia cobarde del @PP_Ceuta se aprueba, a propuesta de los promarroquíes, la declaración de persona non grata a @Santi_ABASCAL en la ciudad donde @vox_es es primera fuerza política. Es que la desesperación es abrumadora y ya no saben cómo parar lo imparable. https://t.co/1rDjqAuRYF					-0.296	0.049	0.951	0
1418512943424188416	Santi_ABASCAL	2021-07-23 10:06:55	3124	1031		Bonito homenaje de la Guardia Real al Regimiento Alcántara. Una gesta de la que hoy hace 100 años, y que nos recuerda que incluso en mitad del desastre hay que mantenerse en pie, aunque sea para salvar a los que huyen. https://t.co/S4a77Vmx6X	https://video.twimg.com/ext_tw_video/1418512340362924033/pu/vid/640x352/AsarP7lxgVq7yTzy.mp4?tag=12
1418510776701181954	Santi_ABASCAL	2021-07-23 09:58:18	0	1391	vox_es	‼ #URGENTE | VOX se querella contra Tezanos por malversación de caudales públicos y administración desleal del CIS para favorecer al PSOE. VOX aporta pruebas periciales que constatan la manipulación sistemática. 📰 Nota de prensa: https://t.co/jEA9VGc4MY https://t.co/Tb6kvSUFN5	https://video.twimg.com/ext_tw_video/1417815711926337536/pu/vid/1280x720/E2FM1hrYK9-mhSW6.mp4?tag=12				0	0	1	0
1418345714594238466	Santi_ABASCAL	2021-07-22 23:02:24	0	1101	gaceta_es	Abascal advierte al Gobierno tras aprobar la nueva ley de 'memoria': ‘Estamos preparados para volver a reconstruir todo lo que derriben, incluso la cruz más grande del mundo’ https://t.co/U0jTIhlcJD					0	0	1	0
1418312246422384648	Santi_ABASCAL	2021-07-22 20:49:25	4380	1364		Ánimo Carlos. No nos van a atemorizar ni los invasores ni sus cómplices. #CeutaEspañola https://t.co/EQStXscYp6
1418216140401123330	Santi_ABASCAL	2021-07-22 14:27:31	0	1557	vox_es	‼ #ÚLTIMAHORA Gracias a las actuaciones judiciales de VOX, se paraliza el pago de 34 millones de euros a la aerolínea chavista Plus Ultra. VOX seguirá luchando para que el Gobierno no haga un uso fraudulento del dinero de los españoles. Así lo explica @_Marta_Castro https://t.co/SB3j7ClxuN	https://video.twimg.com/ext_tw_video/1418173217823498244/pu/vid/1280x720/F0oOgJDjetYjzIc-.mp4?tag=12				-0.296	0.05	0.95	0
1418173593347895302	Santi_ABASCAL	2021-07-22 11:38:27	0	790	vox_es	❌📞 Que se olvide el gobierno de hacernos llamaditas telefónicas para cubrir el expediente y contarnos su ley de memoria totalitaria. Nos vemos con el Gobierno en las Cortes y en los tribunales. https://t.co/N7OnQJQYy5					0	0	1	0
1418168332579229696	Santi_ABASCAL	2021-07-22 11:17:33	0	421	vox_es	Somos el segundo país de la UE con la tarifa de la luz más alta. El verdadero drama que sufren todos los españoles y que el Gobierno no está dispuesto a solucionar. Estamos ante el Gobierno que da más la espalda a sus compatriotas. https://t.co/MG1DXV5J2B					-0.296	0.051	0.949	0
1418160648295440385	Santi_ABASCAL	2021-07-22 10:47:01	0	1829	vox_es	‼ #URGENTE Gracias a la querella de VOX, Echenique será juzgado en el Tribunal Supremo por el tuit donde alentaba a sus seguidores a realizar protestas violentas por Pablo Hasel. 📢 #VOXÚtil https://t.co/aDUByAJUAe					0.4404	0	0.903	0.097
1418145511568252928	Santi_ABASCAL	2021-07-22 09:46:52	0	813	vox_es	El PSOE y el PP son culpables de perpetuar un terrible efecto llamada. Hay que mandar el mensaje exactamente contrario: solo se queda en España el que entre legalmente y no delinca, y todo el que entre respetando la cultura que le acoge. Noticia de ayer (izq.) y de hoy (dcha.): https://t.co/9Tl8Xc67Ex	http://pbs.twimg.com/media/E648icvXMAEmn0_.png	http://pbs.twimg.com/media/E648jQSWYAIUdcL.png			-0.6486	0.103	0.897	0
1418134154408087552	Santi_ABASCAL	2021-07-22 09:01:44	5467	2149		La comunidad internacional debe exigir a China que permita la investigación, que explique lo que pasó y que pague el daño que ha provocado. https://t.co/EuRe9ueozX
1417817483705192452	Santi_ABASCAL	2021-07-21 12:03:24	0	2236	vox_es	‼ #URGENTE @Santi_ABASCAL "Estamos preparados para reconstruir todo lo que derriben, incluso la cruz más grande del mundo". ¡Derogaremos la totalitaria Ley de Memoria Democrática! 💪🇪🇸 https://t.co/kpLdIP8DE0	https://video.twimg.com/amplify_video/1417815673418489865/vid/1280x720/HpjPHR7R1HgVcvsy.mp4?tag=14				0	0	1	0
1417807484786552833	Santi_ABASCAL	2021-07-21 11:23:40	0	622	CMM_noticias	"Estamos preparados para reconstruir todo lo que derriben, incluso la cruz más grande del mundo [del Valle de los Caídos]" Santiago Abascal @Santi_ABASCAL, líder de Vox @vox_es, dice que "están preparados" para recurrir la Ley de Memoria Democrática https://t.co/8HWcQBZGSI	https://video.twimg.com/ext_tw_video/1417799243688030210/pu/vid/640x360/1WPQMtHjzW3RQ742.mp4?tag=12				0	0	1	0
1417807359016116224	Santi_ABASCAL	2021-07-21 11:23:10	3598	1621		Si el PP andaluz coloca a los que asaltan las fronteras por encima de los españoles, tendrá a VOX enfrente. Con nosotros que no cuenten para nada si van a animar el efecto llamada, la inseguridad, y la imposición del multiculturalismo en Andalucía. https://t.co/IsqutEoIwo
1417792744529989633	Santi_ABASCAL	2021-07-21 10:25:06	0	3310	Santi_ABASCAL	Hoy el PSOE de Pedro Mentiras, con el apoyo tácito del PP que se niega a derogar leyes semejantes en sus autonomías, vuelve a desenterrar el odio de otros siglos con una ley de memoria obligatoria, pisoteando los derechos, las libertades y la convivencia.					0	0	1	0
1417792667933683714	Santi_ABASCAL	2021-07-21 10:24:48	0	1060	VOX_Congreso	🔴 Los españoles sufren la factura de la luz más cara de la historia con el Gobierno del terror energético de PSOE y Podemos ➡️ Nuestra @Macarena_Olona acusa al Gobierno de imponer el terror energético: "Encender un interruptor se ha convertido en un lujo" HILO 👇 https://t.co/h5kdMx3Rx7	https://video.twimg.com/ext_tw_video/1417786219124215811/pu/vid/1280x720/CTU4QiYAkkD_EPYW.mp4?tag=12				-0.7717	0.177	0.777	0.047
1417792620114415617	Santi_ABASCAL	2021-07-21 10:24:36	0	729	vox_es	No somos la oposición pasiva. Hemos elegido ser la resistencia 💪🇪🇸 https://t.co/qFKFZGwAif	https://video.twimg.com/amplify_video/1417787199978885124/vid/1280x720/YAoThqGhX7SCwYHI.mp4?tag=14				-0.296	0.167	0.833	0
1417543711811121167	Santi_ABASCAL	2021-07-20 17:55:32	0	943	vox_es	Ya lo advertimos en 2019... Nos comprometemos a derogar la totalitaria Ley de Memoria Democrática. https://t.co/uRh2rfeORl	https://video.twimg.com/amplify_video/1417540481437818883/vid/1280x720/dm3UDWUgdD6Li4Lo.mp4?tag=14				0	0	1	0
1417526765208092675	Santi_ABASCAL	2021-07-20 16:48:11	0	467	vox_es	📗 El informe de la @fdisenso desmonta la ley de "Memoria Democrática". El estudio de la historia les corresponde a los historiadores, a los que no se puede amordazar y obligar a asumir la visión única de la izquierda. La recurriremos y la derogaremos lo antes posible 💪🇪🇸 https://t.co/xifuv3hnA8					-0.296	0.05	0.95	0
1417515668027580417	Santi_ABASCAL	2021-07-20 16:04:06	4432	1744		En realidad deberíamos hablar del récord del precio de la luz….de la pobreza que traen y de como la quieren camuflar con sus odios del pasado. https://t.co/eiAY2SPTdn
1417473400994504705	Santi_ABASCAL	2021-07-20 13:16:08	0	388	gaceta_es	El Grupo de Conservadores y Reformistas Europeos, en el que está encuadrado VOX, edita en inglés el libro definitivo que desmonta la ‘Memoria Histórica’ https://t.co/FxH8thuQam					0	0	1	0
1417473296631750663	Santi_ABASCAL	2021-07-20 13:15:43	0	809	VOX_Congreso	🔴🔴 Nuestro portavoz @ivanedlm se refiere a la totalitaria ley de "memoria democrática" aprobada hoy por el Consejo de Ministros ➡️“Si la ley de memoria histórica del PSOE consolidada por el PP era grave, esta ley es un paso más allá, un atropello a las libertades" HILO 👇 https://t.co/VzNnwnhk9m	https://video.twimg.com/amplify_video/1417464895533092865/vid/1280x720/75NfoYhmnk9BHCIq.mp4?tag=14				-0.3818	0.055	0.945	0
1417399835595005972	Santi_ABASCAL	2021-07-20 08:23:49	8164	3310		Hoy el PSOE de Pedro Mentiras, con el apoyo tácito del PP que se niega a derogar leyes semejantes en sus autonomías, vuelve a desenterrar el odio de otros siglos con una ley de memoria obligatoria, pisoteando los derechos, las libertades y la convivencia.
1417264631429672964	Santi_ABASCAL	2021-07-19 23:26:34	0	1045	vox_es	Un delincuente reincidente... como suele ser habitual. Es necesario endurecer las leyes para los delincuentes reincidentes. En este caso, expulsión y que cumpla la condena en su país. https://t.co/VHwEsCz3yt					0	0	1	0
1416881957749895170	Santi_ABASCAL	2021-07-18 22:05:57	0	2850	Santi_ABASCAL	Pisotean la constitución. Presionan a los tribunales. Señalan a los jueces. Son un peligro para la convivencia y para la separación de poderes, para la libertad y para la justicia. Son un peligro para España. https://t.co/E61gG7h7iu					0	0	1	0
1416881926581932040	Santi_ABASCAL	2021-07-18 22:05:50	0	753	VOX_Congreso	🔴🔴 VOX recurre el fondo catalán para las multas del Tribunal de Cuentas 👉 Presenta una querella ante el TSJ contra Pere Aragonès, Jaume Giró y Laura Vilagrà por prevaricación y malversación de caudales públicos #GolpistasAPrisión https://t.co/qOiMrNXTYR					0	0	1	0
1416870134493466624	Santi_ABASCAL	2021-07-18 21:18:58	4470	1877		España debe defender el derecho a la libertad de expresión de su pensamiento y su arte. Debemos legislar sobre nuestra soberanía digital y llevar ante la justicia los abusos esas grandes empresas digitales que pisotean nuestra soberanía, nuestra Constitución y nuestra Libertad. https://t.co/givavhSuPa
1416370281107664901	Santi_ABASCAL	2021-07-17 12:12:44	6300	2850		Pisotean la constitución. Presionan a los tribunales. Señalan a los jueces. Son un peligro para la convivencia y para la separación de poderes, para la libertad y para la justicia. Son un peligro para España. https://t.co/E61gG7h7iu
1416035975676014593	Santi_ABASCAL	2021-07-16 14:04:19	0	973	hermanntertsch	1. En ninguno de los Tratados se establece que la UE profesa una ideología obligatoria para todos los miembros que es socialista, globalista, anticristiana, antinacional, antifamiliar, y enemiga del derecho natural. Ni anuncia invasión o condena a quien defienda nación y familia.					0.3612	0	0.937	0.063
1415422420308185090	Santi_ABASCAL	2021-07-14 21:26:16	0	4002	Santi_ABASCAL	¡Viva Cuba libre de comunistas! #Cuba #PatriaYVida #CubaLibre #FueraComunistas https://t.co/ani6wRiAEH	https://video.twimg.com/ext_tw_video/1415419615048577033/pu/vid/1280x720/EjBRb_4Tq9HJQAjk.mp4?tag=12				0	0	1	0
1415422347859869700	Santi_ABASCAL	2021-07-14 21:25:59	0	5078	Santi_ABASCAL	La mayor vulneración de derechos de la historia fue inconstitucional. Solo VOX votó en contra. Solo VOX recurrió ante el Tribunal Constitucional para defender los derechos y libertades de los españoles. https://t.co/dmWjjga4lq					0.1027	0	0.955	0.045
1415422305170305024	Santi_ABASCAL	2021-07-14 21:25:49	0	1658	Santi_ABASCAL	Solo VOX presentó una moción de censura contra este gobierno ilegítimo que pisotea la constitución con el apoyo de todos los partidos. Solo VOX hace frente a un gobierno ilegítimo instalado ya en la ilegalidad y en el abuso de poder.					0	0	1	0
1415422272018554883	Santi_ABASCAL	2021-07-14 21:25:41	0	2330	vox_es	‼ #ÚLTIMAHORA @Santi_ABASCAL exige la dimisión inmediata del Gobierno, la convocatoria de elecciones y la anulación de todas las multas impuestas durante el estado de alarma: "El Gobierno ha llevado a cabo la mayor vulneración de derechos y libertades de la historia". ⬇⬇⬇ https://t.co/tVhhg5xzUs	https://video.twimg.com/amplify_video/1415335110463868930/vid/1280x720/aURk9S4IveH0xMFS.mp4?tag=14				0.34	0	0.942	0.058
1415422202841911300	Santi_ABASCAL	2021-07-14 21:25:25	0	470	Ortega_Smith	Esta tarde en Algeciras, en el homenaje al último héroe caído en la lucha contra el narcotráfico. Los agentes de Vigilancia Aduanera cuentan con todo nuestro apoyo y respaldo, sin medias tintas. #NiUnoMás #AlNarcotráficoElAltoOPlomo https://t.co/gCxYjX8YzH	http://pbs.twimg.com/media/E6SA3o0WUAgQQgb.jpg	http://pbs.twimg.com/media/E6SA3o0WQAEXU7_.jpg	http://pbs.twimg.com/media/E6SA3ozWQAMHUP-.jpg	http://pbs.twimg.com/media/E6SA3o6X0AY4P2C.jpg	-0.5574	0.098	0.902	0
1415419923564830723	Santi_ABASCAL	2021-07-14 21:16:21	9813	4002		¡Viva Cuba libre de comunistas! #Cuba #PatriaYVida #CubaLibre #FueraComunistas https://t.co/ani6wRiAEH	https://video.twimg.com/ext_tw_video/1415419615048577033/pu/vid/1280x720/EjBRb_4Tq9HJQAjk.mp4?tag=12
1415395301137993734	Santi_ABASCAL	2021-07-14 19:38:31	0	895	vox_es	VOX nunca dejará solo al pueblo español. #VOXÚtil 💪🇪🇸 https://t.co/R7w4E1lEtF	https://video.twimg.com/ext_tw_video/1415389141001555969/pu/vid/1280x720/wsywOVbt204-XNUH.mp4?tag=12				0	0	1	0
1415299582058172421	Santi_ABASCAL	2021-07-14 13:18:10	0	1215	vox_es	⚠️ Los medios ocultan que solo VOX defendió la Constitución. Los mismos medios que nos criticaron por votar en contra del estado de alarma ilegal. #SoloQuedaVOX #VOXÚtil https://t.co/BXecBloftN	http://pbs.twimg.com/media/E6QnU8mWYAU1ZlJ.jpg	http://pbs.twimg.com/media/E6QnWGmWEAYzYFJ.jpg	http://pbs.twimg.com/media/E6QnXBXX0AkNJ2C.jpg		0	0	1	0
1415299402227404806	Santi_ABASCAL	2021-07-14 13:17:27	0	868	Jorgebuxade	El Constitucional declara ilegal el estado de alarma decretado en la primera ola de la pandemia VOX no solo lo rechazó y lo impugnó ante el TC sino que @Santi_ABASCAL planteó moción de censura al gobierno. Todos se retrataron haciéndose cómplices políticos. https://t.co/uZ7Ihe17Ry https://t.co/6CrZrV6MMM	http://pbs.twimg.com/media/E6QmznYXsAIn9xp.jpg				-0.296	0.05	0.95	0
1415299257574232071	Santi_ABASCAL	2021-07-14 13:16:52	0	1322	vox_es	‼️ #ÚLTIMAHORA El Tribunal Constitucional declara ILEGAL el primer estado de alarma decretado por Pedro Sánchez. Solo VOX votó en contra de un Gobierno que vulneró la Constitución. La moción de censura de VOX fue la más justificada de la historia. https://t.co/mZrrrCPyIB					0	0	1	0
1415294428370046977	Santi_ABASCAL	2021-07-14 12:57:41	4651	1658		Solo VOX presentó una moción de censura contra este gobierno ilegítimo que pisotea la constitución con el apoyo de todos los partidos. Solo VOX hace frente a un gobierno ilegítimo instalado ya en la ilegalidad y en el abuso de poder.
1415292636005638149	Santi_ABASCAL	2021-07-14 12:50:33	11723	5078		La mayor vulneración de derechos de la historia fue inconstitucional. Solo VOX votó en contra. Solo VOX recurrió ante el Tribunal Constitucional para defender los derechos y libertades de los españoles. https://t.co/dmWjjga4lq
1415272754333507588	Santi_ABASCAL	2021-07-14 11:31:33	0	380	Jorgebuxade	#OtraEuropaEsPosible Y absolutamente necesario, imprescindible, dar un cambio de rumbo en la deriva globalista de las instituciones comunitarias. Por eso @Santi_ABASCAL ha liderado esa Declaración Conjunta sobre el futuro de Europa: nación, familia, protección fronteras. https://t.co/TADmU2crml	http://pbs.twimg.com/media/E6PyfE-XMAMEwRE.jpg				0.34	0	0.934	0.066
1415255617581748224	Santi_ABASCAL	2021-07-14 10:23:28	0	1133	AndaluciaVox	Juanma Moreno quiere dar pensiones vitalicias a los expresidentes de la @AndaluciaJunta, incluso a los corruptos socialistas. ‼️ Desde @AndaluciaVOX ya anunciamos que rechazamos esta absurda idea. El dinero debe destinarse a generar empleo y riqueza. https://t.co/ryX9arh2S9	https://video.twimg.com/ext_tw_video/1415235670130446336/pu/vid/1280x720/msKR4vPRLzUriPYf.mp4?tag=12				0	0	1	0
1414997936287670273	Santi_ABASCAL	2021-07-13 17:19:32	6384	2875		Vistos sus socios en España, no nos puede sorprender la actuación del gobierno ante los sucesos de Cuba. Sánchez ya es cómplice de la represión contra el pueblo cubano. https://t.co/fhxRtsuUHy	http://pbs.twimg.com/media/E6MVHlyWUAE1Mab.jpg
1414953573255892995	Santi_ABASCAL	2021-07-13 14:23:15	8889	3473		Hace 85 años el gobierno socialista asesinó al líder de la oposición, José Calvo Sotelo. Hoy promulgan leyes para ocultar ese crimen. Desde VOX recordamos a todos los que, desde cualquier bando, quisieron una España mejor.
1414931208765591571	Santi_ABASCAL	2021-07-13 12:54:22	5638	2371		Cuba es la prueba del algodón de todos los progres Bajo los colorines y las palabras cursis se esconde el mismo comunismo sanguinario y totalitario de siempre. https://t.co/WnKPEirtol
1414611796565110785	Santi_ABASCAL	2021-07-12 15:45:09	0	2382	vox_es	¡Por una Cuba libre! 🇪🇸🤝🇨🇺 Nos sumamos a esta protesta que se celebrará esta tarde frente a la Embajada de Cuba en España para acompañar al pueblo cubano en su lucha por la libertad. ⏰ 19:00 horas. 📍 Paseo de la Habana, 194. #SOSCuba 🔃 ¡DIFUNDE! https://t.co/YZ5W4qk0Yb	http://pbs.twimg.com/media/E6GWKwHXsAA5mvv.jpg				0	0	1	0
1414518441504083971	Santi_ABASCAL	2021-07-12 09:34:11	0	676	vox_es	📻 @Santi_ABASCAL en @eslamananadeFJL "Cometemos un error en analizar los cambios en el Gobierno, sigue tomado por comunistas, separatistas y terroristas". "Pedro Sánchez se apoya en todos los enemigos de España y del orden constitucional". ⬇ Hilo con sus intervenciones ⬇ https://t.co/3Rae6DSP9J	https://video.twimg.com/ext_tw_video/1414503427464437761/pu/vid/510x288/M0MH9Hk_0Q6qYdug.mp4?tag=12				-0.4019	0.07	0.93	0
1414518342820548615	Santi_ABASCAL	2021-07-12 09:33:48	0	303	vox_es	📻 @Santi_ABASCAL "El PP se conforma con ser un relevo y no una alternativa". https://t.co/PyNrYJUzSd	https://video.twimg.com/ext_tw_video/1414517158139375622/pu/vid/510x288/mGG_ixfbfHgmy4tT.mp4?tag=12				-0.296	0.155	0.845	0
1414518323086245892	Santi_ABASCAL	2021-07-12 09:33:43	0	248	vox_es	📻 @Santi_ABASCAL "Nosotros queremos una alternativa que lleve adelante la demolición de toda la legislación izquierdista y antinacional que se ha aprobado en España". https://t.co/om4PuMdfvz	https://video.twimg.com/ext_tw_video/1414516021906526208/pu/vid/510x288/Wb72mcJMAw5_swjv.mp4?tag=12				0.34	0	0.902	0.098
1414517785217142789	Santi_ABASCAL	2021-07-12 09:31:35	0	128	esRadio	🎙️@Santi_ABASCAL en @eslamananadeFJL: "La he vuelto a plantear. He recordado al principal partido de la oposición que tiene esa responsabilidad y, rápidamente, han declinado". "La moción de censura, como mínimo, serviría para retratarle (a Sánchez) con sus socios otra vez". https://t.co/7caOTVnLAp	http://pbs.twimg.com/media/E6FGdSvWUAAEzP0.jpg				0	0	1	0
1414517702299996165	Santi_ABASCAL	2021-07-12 09:31:15	0	148	esRadio	🗣️ @Santi_ABASCAL en @eslamananadeFJL: Lo esencial más allá de los nombres es que mantiene a los mismos socios y que el Gobierno está tomado por los comunistas, o por los terroristas, o por aquellos que son socios y atacan a su propio pueblo en Cuba". https://t.co/nltnW42Ogc					0	0	1	0
1414335795624824840	Santi_ABASCAL	2021-07-11 21:28:25	12289	5505		El comunismo siempre acaba combatiendo a su propio pueblo. Mucha fuerza para los cubanos dispuestos a derrocar al régimen. ¡Viva Cuba libre de comunistas! https://t.co/wLY7PmkVt8	http://pbs.twimg.com/media/E6C65tBXsAQalf_.jpg
1414328167699992580	Santi_ABASCAL	2021-07-11 20:58:06	0	759	vox_es	El País oculta un dato a sus lectores: el agresor "tenía acento árabe y aspecto magrebí". Los voceros de la izquierda van a tener muy difícil tapar esta violencia importada. Mujeres y homosexuales sufren especialmente las consecuencias de las políticas de fronteras abiertas. https://t.co/w6QbllF7XN https://t.co/FTs3myS5ta	http://pbs.twimg.com/media/E6CunoDXEAEF2d9.jpg	http://pbs.twimg.com/media/E6CunoDXoAE7XU0.jpg			0	0	1	0
1414193053364113410	Santi_ABASCAL	2021-07-11 12:01:13	0	2978	Santi_ABASCAL	Mi más sentido pésame a la familia y a los compañeros del servidor público que, tripulando un helicóptero, protegía nuestras fronteras de las mafias de los narcos. No podemos dejar de honrar a los que nos defienden, demasiadas veces olvidados y ocultados. Descanse en Paz.					-0.296	0.053	0.947	0
1414186165469597696	Santi_ABASCAL	2021-07-11 11:33:50	0	2045	vox_es	Los detenidos por el asesinato de Samuel son de extrema izquierda y cercanos a bandas latinas. Para VOX, sean quienes sean: que caiga sobre ellos todo el peso de la ley. Y que contraten buenos abogados los que han acusado a VOX, cuando tenían a los culpables tan cerca. https://t.co/CuAv3Xh8iu					0	0	1	0
1414186068732174341	Santi_ABASCAL	2021-07-11 11:33:27	0	604	vox_es	📻 Este lunes a las 9:20, @Santi_ABASCAL es entrevistado en @eslamananadeFJL de @esRadio ➡️ Síguelo aquí en directo: https://t.co/vjEQNYmP0A ¡No te lo pierdas! https://t.co/T48heHhuHo	http://pbs.twimg.com/media/E6AvaYCWUAEE8io.jpg				0	0	1	0
1414173801957531656	Santi_ABASCAL	2021-07-11 10:44:43	11563	2978		Mi más sentido pésame a la familia y a los compañeros del servidor público que, tripulando un helicóptero, protegía nuestras fronteras de las mafias de los narcos. No podemos dejar de honrar a los que nos defienden, demasiadas veces olvidados y ocultados. Descanse en Paz.
1413915421493841922	Santi_ABASCAL	2021-07-10 17:38:00	0	3635	Santi_ABASCAL	Sánchez es un trilero, permanentemente tratando de distraernos de la realidad: Preside el Gobierno de la mentira, la ruina, la muerte, y la división de España. No importa el relevo de sus secuaces. Mantiene los mismos cómplices.					-0.296	0.059	0.941	0
1413830295086845961	Santi_ABASCAL	2021-07-10 11:59:44	0	968	vox_es	¿Cómo está Ceuta tras la invasión migratoria orquestada por Marruecos? Nuestros diputados @TeresaGdVinuesa y @VerdejoCeuta denuncian que los campamentos de inmigrantes ilegales y la inseguridad se han apoderado de las calles. Esto no te lo contarán en las televisiones 👇 https://t.co/AZ0bRdp8jh	https://video.twimg.com/amplify_video/1413793711272697857/vid/854x480/H1WU8v6cP8pi2X-f.mp4?tag=14				-0.296	0.056	0.944	0
1413815643846193155	Santi_ABASCAL	2021-07-10 11:01:31	9674	3635		Sánchez es un trilero, permanentemente tratando de distraernos de la realidad: Preside el Gobierno de la mentira, la ruina, la muerte, y la división de España. No importa el relevo de sus secuaces. Mantiene los mismos cómplices.
1413457373000175616	Santi_ABASCAL	2021-07-09 11:17:53	0	2011	Santi_ABASCAL	Están atacando los fundamentos de la Unión Europea. Represalias contra Hungría y subvenciones a Marruecos. Pero cada vez más europeos están dispuestos a plantar cara a las oligarquías y a sus empleados https://t.co/XpzjiHss8u					0	0	1	0
1413457255828099085	Santi_ABASCAL	2021-07-09 11:17:25	0	267	solidaridad_esp	Nuestro Secretario General, @Rodrigo_AlonsoF, explica a la perfección, la imposibilidad de competir de nuestro sector primario ante la competencia desleal. ✖️El Globalismo ha destruido 3.000 empleos en el campo almeriense solo en 2021. https://t.co/AHU4v1Qfps https://t.co/fE5B3Fa248	https://video.twimg.com/ext_tw_video/1413455770763415552/pu/vid/640x360/WeFpigZtjiig5miN.mp4?tag=12				0.34	0	0.932	0.068
1413453645643845633	Santi_ABASCAL	2021-07-09 11:03:04	0	2555	hermanntertsch	La izquierda asalta en Austria una emisora por decir la verdad, que los cuatro jóvenes que cogieron a la niña Leonie, de 13 años, la secuestraron, drogaron, violaron y torturaron bestialmente hasta matarla eran afganos ilegales que tenían que haber sido deportados. https://t.co/GkD6IK7x3q					0	0	1	0
1413442854597234689	Santi_ABASCAL	2021-07-09 10:20:11	4912	2011		Están atacando los fundamentos de la Unión Europea. Represalias contra Hungría y subvenciones a Marruecos. Pero cada vez más europeos están dispuestos a plantar cara a las oligarquías y a sus empleados https://t.co/XpzjiHss8u
1413275584227160064	Santi_ABASCAL	2021-07-08 23:15:31	0	1205	gaceta_es	¡Únete a la Carta de Madrid! ¿Sabes qué es? Es una iniciativa auspiciada por la @FDisenso en defensa de la democracia y del Estado de Derecho frente a la amenaza comunista en la Iberosfera. https://t.co/1dHBUIk6l7					0	0	1	0
1413275541524860933	Santi_ABASCAL	2021-07-08 23:15:21	0	982	gaceta_es	Dos magrebíes detenidos en Lugo tras golpear con una barra de hierro a un hombre para robarle. La víctima perdió varias piezas dentales en la agresión https://t.co/VSPbtvhQtW					0	0	1	0
1413193294511804424	Santi_ABASCAL	2021-07-08 17:48:31	0	644	Santi_ABASCAL	Si ya sabemos que Pedro Sánchez va a seguir comiendo chuletones. Y Garzón también. El problema es que van a dificultar que la coman los españoles en nombre de su nueva religión. https://t.co/jNok0jgx37	http://pbs.twimg.com/media/E5yryGIWUAEyRFl.jpg				0	0	1	0
1413193268209270784	Santi_ABASCAL	2021-07-08 17:48:25	1688	644		Si ya sabemos que Pedro Sánchez va a seguir comiendo chuletones. Y Garzón también. El problema es que van a dificultar que la coman los españoles en nombre de su nueva religión. https://t.co/jNok0jgx37	http://pbs.twimg.com/media/E5yryGIWUAEyRFl.jpg
1413119697910906892	Santi_ABASCAL	2021-07-08 12:56:05	0	2102	Santi_ABASCAL	Clérigos de la siniestra imponiéndonos la nueva religión, oprimiendo al pueblo trabajador y condenando a los ganaderos. El ministro comunista, la señora Botín y Bill Gates de la mano. Ellos sí pueden comer carne y viajar en avión. Pero tú no https://t.co/3FxKU7Hpuq					-0.296	0.056	0.944	0
1413110195291574274	Santi_ABASCAL	2021-07-08 12:18:19	0	1374	vox_es	‼⚠ Twitter censura dos veces a VOX en las últimas 24 horas. En las dos ocasiones por mostrar imágenes reales. ¿Por qué @TwitterEspana no quiere que los españoles vean las consecuencias de la inmigración descontrolada que promocionan los políticos progres y las multinacionales? https://t.co/BvTGygz6F9	http://pbs.twimg.com/media/E5xTLyCWQAACHDM.png	http://pbs.twimg.com/media/E5xTLyCX0AEqaOO.png			-0.296	0.051	0.949	0
1413110162462855169	Santi_ABASCAL	2021-07-08 12:18:11	0	580	VOX_Congreso	Nuestra economía depende en gran parte del turismo. No hay saturación hospitalaria y, por lo tanto, no existe motivo para restringir la llegada a España de turistas extranjeros, cerrar el ocio nocturno o impedir la movilidad. https://t.co/NFhUiKOZtw	https://video.twimg.com/amplify_video/1413098273557078016/vid/1280x720/9uKqCJRmvvDnxkXd.mp4?tag=14				-0.5267	0.118	0.882	0
1413110117239775242	Santi_ABASCAL	2021-07-08 12:18:00	0	3339	vox_es	‼ Esto acaba de ocurrir en Bilbao. Para esto les traen. Para convertirlos en sus mercenarios contra VOX. https://t.co/Vo0DzppPZF	https://video.twimg.com/ext_tw_video/1413096360866459649/pu/vid/1280x720/gWlwi8FZDYwK_bst.mp4?tag=12				0	0	1	0
1413083228668301313	Santi_ABASCAL	2021-07-08 10:31:10	0	554	vox_es	‼️ VOX inicia acciones legales contra la Generalidad catalana por ayudar a los golpistas: 1️⃣ Recurso ante el Constitucional. 2️⃣ Querella ante TSJC por prevaricación y malversación. 3️⃣ Instar a la fiscalía del Tribunal de Cuentas a actuar contra Aragonés.https://t.co/HLuGj2QpYc					0	0	1	0
1413082696331452416	Santi_ABASCAL	2021-07-08 10:29:03	4748	2102		Clérigos de la siniestra imponiéndonos la nueva religión, oprimiendo al pueblo trabajador y condenando a los ganaderos. El ministro comunista, la señora Botín y Bill Gates de la mano. Ellos sí pueden comer carne y viajar en avión. Pero tú no https://t.co/3FxKU7Hpuq
1412902939505664000	Santi_ABASCAL	2021-07-07 22:34:45	0	841	vox_es	‼️ VOX llevará al Constitucional el fondo creado por el gobierno catalán para pagar las multas del Tribunal de Cuentas a los golpistas. Pretenden que los catalanes honrados y trabajadores les financien su fiesta separatista. ¡No lo vamos a permitir! 💪🇪🇸 https://t.co/3PiQPZ7Hxd					0.5255	0	0.918	0.082
1412902835205939200	Santi_ABASCAL	2021-07-07 22:34:21	0	4381	ivanedlm	Qué ‘sorpresa’ que sean siempre los mismos… Policía identifica en los disturbios por Samuel a los cabecillas del ataque a Vox en Vallecas: https://t.co/oY9iI6ZYK9					0	0	1	0
1412795485765648384	Santi_ABASCAL	2021-07-07 15:27:46	0	0	vox_es	¡Estas son las consecuencias de la invasión migratoria! Barrios tomados por la inmigración ilegal que son fuente de conflictos y radicalización islámica. El Puche, en Almería, es sólo un ejemplo de lo que puede ocurrir en muchos otros barrios españoles. #StopInvasión https://t.co/kEh0W5BuTF					0	0	1	0
1412795443830984709	Santi_ABASCAL	2021-07-07 15:27:36	0	626	vox_es	Para esto ha quedado la izquierda. Para hablar en lenguaje inclusivo, disfrazarse de colorines y demonizar el consumo de carne. ¿Y los políticos progres se preguntan cómo perdieron la confianza de la España que madruga? Nuestros ganaderos tienen claro que #MenosComunismoMásVida https://t.co/PZx45rmaEL					0.34	0	0.943	0.057
1412795409139916805	Santi_ABASCAL	2021-07-07 15:27:28	0	1280	vox_es	La Ley de Seguridad Nacional habilita a Sánchez para abolir derechos fundamentales de los españoles sin control y cuando le convenga. Es la medida más tirana de toda la democracia. https://t.co/J5coz5nmMu					-0.5574	0.114	0.886	0
1412774146585604099	Santi_ABASCAL	2021-07-07 14:02:59	0	398	VOX_Cataluna	🔝 @Igarrigavaz: “A todos aquellos que tengan la voluntad de subvertir el orden constitucional les doy un consejo: vayan haciendo las maletas, cojan buenos libros porque acabarán todos en prisión, que es donde no deberían haber salido algunos”. #SoloquedaVOX #Los11deVOX https://t.co/Z5vtTJ12eL	https://video.twimg.com/ext_tw_video/1412748308045611010/pu/vid/1280x720/oURiC7IgLZHGydWp.mp4?tag=12				-0.296	0.053	0.947	0
1412693029253693440	Santi_ABASCAL	2021-07-07 08:40:39	0	258	vox_es	🔴 En DIRECTO | @Igarrigavaz interviene en el Parlament para anunciar la querella contra el gobierno catalán por financiar las causas judiciales de los golpistas. ➡️ Síguelo aquí a las 12:15 horas: https://t.co/DXs8B2kXkr ¡Recuperemos Cataluña! 💪🇪🇸 https://t.co/05HIegMZ8B	http://pbs.twimg.com/media/E5rZV7TXwAEo_HO.jpg				0	0	1	0
1412676104440193024	Santi_ABASCAL	2021-07-07 07:33:24	0	443	gaceta_es	VOX anuncia acciones penales contra Monedero y contra la socialista Martu Garrote por demonizar al partido tras la muerte del joven Samuel en La Coruña https://t.co/BPyJtElC14					0	0	1	0
1412676062451019777	Santi_ABASCAL	2021-07-07 07:33:14	0	1603	hermanntertsch	Quién es capaz de publicar esto sobre un español víctima del terrorismo como Ortega Lara no solo comete un delito de odio, es un ser despreciable que merece que se le hunda el negocio y que los miserables de sus lacayos se pudran en el paro. https://t.co/Q86ep5SmDd	http://pbs.twimg.com/media/E5ou8JgWYAAOUiU.jpg				-0.296	0.047	0.953	0
1412661778958503938	Santi_ABASCAL	2021-07-07 06:36:28	0	1067	gaceta_es	El editor de ‘El Jueves’, Ricardo Rodrigo Amar, aceptó dos años de cárcel y pagó 4,8 millones a Hacienda tras admitir fraude fiscal https://t.co/tCruukzxC1					0	0	1	0
1412547091897913345	Santi_ABASCAL	2021-07-06 23:00:45	0	448	VOX_Europa_	🔴📰 ÚLTIMA HORA: @VOX_Europa_ denuncia el fondo del gobierno catalán para pagar las fianzas de los golpistas. 🗨️ "Es un nuevo ataque a la legalidad y un robo a los contribuyentes españoles". https://t.co/WHDSCJttMi					0	0	1	0
1412547054044389379	Santi_ABASCAL	2021-07-06 23:00:36	0	0	vox_es	Queremos una España segura para todos los españoles, sin distinción. No como la izquierda, empeñada en traer a España el islam radical que apalea y asesina a los homosexuales. https://t.co/Z085vbrbqj	https://video.twimg.com/amplify_video/1412479122488627206/vid/1280x720/yoaf5NhqfKBpeJiY.mp4?tag=14				-0.7003	0.188	0.812	0
1412543501619843077	Santi_ABASCAL	2021-07-06 22:46:29	0	552	vox_es	Orgullosos de vosotros y de cómo nos habéis representado en la #Euro2020 👏👏👏 ¡Volveremos más fuertes! ¡Viva España! 💪🇪🇸 https://t.co/8SUDD51YNq					0	0	1	0
1412436862195671041	Santi_ABASCAL	2021-07-06 15:42:44	0	3879	Santi_ABASCAL	La izquierda siempre trata de sacar rédito político de los crímenes más abyectos. A veces incluso utilizan a sus propias víctimas. Mi más sincero pésame a la familia de Samuel y mi respeto a la intimidad de su dolor. Que todo el peso de la ley caiga sobre los asesinos.					0	0	1	0
1412436726807678981	Santi_ABASCAL	2021-07-06 15:42:12	0	1547	Santi_ABASCAL	Sánchez y sus socios querían amordazarnos y silenciar a millones de españoles que sufren en sus barrios inseguridad, abandono y problemas de convivencia. Nunca les dejaremos solos. Nunca nos callaremos ante la injusticia que padecen. https://t.co/eI69qtO9l7					0	0	1	0
1412389983600746504	Santi_ABASCAL	2021-07-06 12:36:27	12054	3879		La izquierda siempre trata de sacar rédito político de los crímenes más abyectos. A veces incluso utilizan a sus propias víctimas. Mi más sincero pésame a la familia de Samuel y mi respeto a la intimidad de su dolor. Que todo el peso de la ley caiga sobre los asesinos.
1412379531709763585	Santi_ABASCAL	2021-07-06 11:54:55	0	4212	vox_es	Antes la izquierda asesinaba a los homosexuales. Ahora trata de manipularlos. https://t.co/nz94GnPHF9	http://pbs.twimg.com/media/E5mwhwFXIAE96FV.jpg				0	0	1	0
1412354068799016961	Santi_ABASCAL	2021-07-06 10:13:44	0	382	FDisenso	La @fdisenso se suma a la Free Speech Alliance impulsada por @theMRC en defensa de la libertad de expresión frente a la ofensiva totalitaria de las grandes corporaciones tecnológicas. Más información en https://t.co/YPHbPEP2Bu https://t.co/hfg8PsmrZI	https://video.twimg.com/ext_tw_video/1412350752161505286/pu/vid/1280x720/Z_23BrRT0uNHxbME.mp4?tag=12				0.5106	0	0.904	0.096
1412354042492239877	Santi_ABASCAL	2021-07-06 10:13:38	0	1493	vox_es	La izquierda manipula las causas de trágicos asesinatos para alimentar su agenda ideológica. Estos días lo estamos viendo con el caso de Samuel. Son tan sociópatas que incluso insultan a la familia de Samuel por pedir que no se politice su muerte. https://t.co/EZQjNt51Bz	http://pbs.twimg.com/media/E5msLO7X0AQnS-U.jpg				-0.296	0.051	0.949	0
1412039309104930818	Santi_ABASCAL	2021-07-05 13:23:00	4123	1547		Sánchez y sus socios querían amordazarnos y silenciar a millones de españoles que sufren en sus barrios inseguridad, abandono y problemas de convivencia. Nunca les dejaremos solos. Nunca nos callaremos ante la injusticia que padecen. https://t.co/eI69qtO9l7
1412013984639750145	Santi_ABASCAL	2021-07-05 11:42:22	0	2737	vox_es	La familia del chico agredido brutalmente en Terrassa confirma que los autores fueron unos marroquíes armados con pistolas taser y porras extensibles. Lo hicieron para robarle. ¿Cuántas víctimas más necesitan los progres para reconocer el fracaso del multiculturalismo? https://t.co/jwFrXZ7hhP	https://video.twimg.com/amplify_video/1412001794511847425/vid/1282x720/aTPKR3hNMSPM2UY5.mp4?tag=14				0	0	1	0
1411934305241153544	Santi_ABASCAL	2021-07-05 06:25:45	0	2696	Santi_ABASCAL	España no necesita leyes para requisar bienes y para dar más poder a Sánchez sino empleo para los españoles, seguridad en las calles y control de las fronteras. Pedro Mentiras, lárgate y devuelve el voto a los españoles. https://t.co/1CEYXvVUvU					-0.296	0.062	0.937	0
1411658465991446529	Santi_ABASCAL	2021-07-04 12:09:40	0	158	IakiArtetaOrbea	¿De verdad eres de los que creen que hay que contribuir a la memoria de las víctimas? Hazte de nuestro equipo. Participa en el crowdfunding. “SIN LIBERTAD, 20 años después” https://t.co/jxhAmJloeo https://t.co/4O1kSiLPMQ	https://video.twimg.com/ext_tw_video/1411638430539386884/pu/vid/960x540/p6Oki9014Cxt23zc.mp4?tag=12				0	0	1	0
1411361735789928449	Santi_ABASCAL	2021-07-03 16:30:34	5760	2696		España no necesita leyes para requisar bienes y para dar más poder a Sánchez sino empleo para los españoles, seguridad en las calles y control de las fronteras. Pedro Mentiras, lárgate y devuelve el voto a los españoles. https://t.co/1CEYXvVUvU
1411360543890456579	Santi_ABASCAL	2021-07-03 16:25:50	7422	3900		Ya advertimos de la deriva totalitaria de Sánchez. El gobierno de la ruina, de la muerte y de los confinamientos ilegales, el gobierno de las amnistías a golpistas, prepara una ley para requisar y suspender actividades. Otra Ley para protegerse ellos y quitarnos libertades. https://t.co/kCoxIwJ6UW	http://pbs.twimg.com/media/E5Yo7fBWYAAKtJd.jpg
1410904455512535042	Santi_ABASCAL	2021-07-02 10:13:30	2197	880		VOX firma la Declaración Conjunta sobre el Futuro de Europa. Una iniciativa que reúne a grandes líderes de todos los países de nuestro entorno en defensa del espíritu fundacional de la Unión Europea y de la cooperación voluntaria entre naciones. https://t.co/h1jH2JQDX1
1410900677048651780	Santi_ABASCAL	2021-07-02 09:58:29	0	742	vox_es	Los sindicalistas de colorines celebrando el despido de 6.000 trabajadores de CaixaBank y el recorte de las pensiones. ¿Con cuánto les habrán untado para permitir semejante tropelía? Frente a los sindicatos de clase vendidos a la subvención estatal, sólo queda @solidaridad_esp https://t.co/EkrchQObqs https://t.co/t3M4n7LHIO	http://pbs.twimg.com/media/E5Rze5NWQAIvEOB.jpg				0	0	1	0
1410889296794599427	Santi_ABASCAL	2021-07-02 09:13:16	8148	2768		Pedro Mentiras. #PedroMentiras https://t.co/A5jgvRy4IB	http://pbs.twimg.com/media/E5R8VpaWYAARaF1.jpg
1410888734996942850	Santi_ABASCAL	2021-07-02 09:11:02	0	842	vox_es	📝 Artículo de @Santi_ABASCAL en @elmundoes: "La Ley Trans, una amenaza para mujeres y niños". VOX luchará para que se deroguen todas estas leyes que atentan contra la biología y el sentido común 💪 ⬇️⬇️⬇️ https://t.co/kjYuBTIhVZ	http://pbs.twimg.com/media/E5RkIcYXMAU4k10.jpg				0	0	1	0
1410843552964300807	Santi_ABASCAL	2021-07-02 06:11:29	5097	1901		La Ley Trans, una amenaza para mujeres y niños. https://t.co/v974jOW6ey
1410611845996572680	Santi_ABASCAL	2021-07-01 14:50:46	0	477	gaceta_es	VOX denuncia su exclusión de la Conferencia de Europa: "Se está vulnerando el derecho de participación de cuatro millones de personas". https://t.co/9iQPz1oZj1					0	0	1	0
1410570174185590786	Santi_ABASCAL	2021-07-01 12:05:11	0	1587	vox_es	Hace 24 años, la @guardiacivil liberó a Ortega Lara tras un secuestro inhumano de 532 días a manos del terrorismo separatista de ETA. Nuestro mayor referente, y un ejemplo de lucha y resistencia. No olvidemos que quienes justificaron su secuestro están hoy en las instituciones. https://t.co/Zq9iKMxhD2	http://pbs.twimg.com/media/E5M9ERlXMAQqI4J.jpg				-0.296	0.051	0.949	0
1410544405258412034	Santi_ABASCAL	2021-07-01 10:22:47	3567	1616		El Gobierno va poco a poco domesticando todas las instituciones Aunque nos quedemos solos, no nos cansaremos de repetirlo: no hay Estado de Derecho sin Justicia independiente ni sin control del poder España no merece sufrir a Sánchez por más tiempo https://t.co/cI73i7TE6O
1410260594515660805	Santi_ABASCAL	2021-06-30 15:35:01	0	288	rtvenoticias	Abascal afirma que los indultos son "una amnistía encubierta": "Sr. Sánchez, pasará a la historia como alguien que traicionó a los españoles, a España y su Constitución y al rey" https://t.co/icHe2Skye4 https://t.co/XGWxYSzaoF	https://video.twimg.com/amplify_video/1410157730845716483/vid/1024x576/lGXR7dDa_oNDW0kz.mp4?tag=14				0	0	1	0
1410239948373073921	Santi_ABASCAL	2021-06-30 14:12:59	0	2987	vox_es	‼ Pedro Sánchez acusa a @Santi_ABASCAL de homófobo y esta es su rotunda respuesta. ⬇⬇⬇ https://t.co/MQIBiCupQR	https://video.twimg.com/ext_tw_video/1410237907143643145/pu/vid/1280x720/QtzxZ9x0H5ALpBV5.mp4?tag=12				0	0	1	0
1410239918207557633	Santi_ABASCAL	2021-06-30 14:12:52	0	1476	vox_es	⚡ Réplica de @Santi_ABASCAL a Pedro Sánchez: "Acabará sentado en el banquillo de un tribunal" https://t.co/HwWVEZBORO	https://video.twimg.com/ext_tw_video/1410236891790729220/pu/vid/1280x720/K3WX3HQQbpk5IkY_.mp4?tag=12				0	0	1	0
1410227350281859074	Santi_ABASCAL	2021-06-30 13:22:55	0	726	vox_es	⚡ @Santi_ABASCAL desmonta al separatismo golpista y al Gobierno colaboracionista de Sánchez: "Con este acuerdo ni gana Cataluña ni ganan los catalanes ni la concordia, gana la impunidad y el Estado se debilita". ⬇⬇⬇ https://t.co/x5f9Cbew9R	https://video.twimg.com/amplify_video/1410182588145319942/vid/1280x720/5tIonKK1hGCqQdQ8.mp4?tag=14				0	0	1	0
1410222632843231232	Santi_ABASCAL	2021-06-30 13:04:10	0	1069	vox_es	📹 El Gobierno de la mentira, la ruina y la traición se merece todos los días una moción de censura. https://t.co/NTrw38JiRP	https://video.twimg.com/amplify_video/1410218670698151938/vid/1280x720/H_HI4I7uehzmAh3T.mp4?tag=14				0	0	1	0
1410203667114954754	Santi_ABASCAL	2021-06-30 11:48:49	0	641	vox_es	⚡ Mensaje contundente de @Santi_ABASCAL a Sánchez y sus socios golpistas: "Nosotros también lo volveremos a hacer; volveremos a ser el escudo de los españoles ante cada nueva embestida del separatismo". ⬇⬇⬇ https://t.co/e61ZQn7BN3	https://video.twimg.com/amplify_video/1410171756434935808/vid/1280x720/nIW-HXAgePGxaQaj.mp4?tag=14				0	0	1	0
1410203646827053065	Santi_ABASCAL	2021-06-30 11:48:44	0	756	vox_es	⚡ Repaso de @Santi_ABASCAL al felón Sánchez: "Pasará a la Historia como alguien que traicionó a España, a la Constitución y al Rey". ⬇⬇⬇ https://t.co/R82DnfHsGY	https://video.twimg.com/amplify_video/1410171750617395200/vid/1280x720/K5bFJI96d9kIvsyi.mp4?tag=14				0	0	1	0
1410203626904113159	Santi_ABASCAL	2021-06-30 11:48:39	0	1520	vox_es	⚡ @Santi_ABASCAL responde a Pedro Sánchez: "La verdad y usted son incompatibles. Da igual lo que diga. Su palabra no vale nada". ⬇⬇⬇ https://t.co/1Wchon1SMI	https://video.twimg.com/amplify_video/1410171746003656705/vid/1280x720/e1EdiHBCcPxOOvTJ.mp4?tag=14				-0.296	0.099	0.901	0
1410169310597849088	Santi_ABASCAL	2021-06-30 09:32:17	0	2182	vox_es	‼ #URGENTE 🏛 @Santi_ABASCAL anima a Pablo Casado a presentar una moción de censura contra el Gobierno de Pedro Sánchez. "Les apoyaremos sin reproches". https://t.co/K4sEQe6tev	https://video.twimg.com/amplify_video/1410164195333742592/vid/1280x720/_fEg-guU7wsBZSfX.mp4?tag=14				-0.5574	0.153	0.847	0
1409937654372880388	Santi_ABASCAL	2021-06-29 18:11:46	0	1644	vox_es	Las grandes empresas que llenan de colorines sus logos y los ministerios que reparten subvenciones ocultan los verdaderos problemas de los homosexuales en España. Menos orgullo y más dignidad. https://t.co/msqM2CM38e	https://video.twimg.com/amplify_video/1409926500900605955/vid/1280x720/8lmr6_engAUdJCrV.mp4?tag=14				0	0	1	0
1409887812502048777	Santi_ABASCAL	2021-06-29 14:53:43	1957	677		Ya llega a España la biblia conservacionista de Roger Scruton con introducción de @quintanapaz y prólogo de un servidor. #FilosofíaVerde @BHLegens https://t.co/E5Qu3d04cY	http://pbs.twimg.com/media/E5DtfCcWUBAVgeQ.jpg
1409846886731857929	Santi_ABASCAL	2021-06-29 12:11:06	6294	2542		No hay semana sin su dosis de atropello de derechos en la distopía sanchista. Si los indultos arrasaron el Estado de Derecho, el secuestro de menores en Baleares y la Ley Trans acaban con la seguridad jurídica, los plazos y procedimientos legales y la tutela de los padres.
1409846565993320451	Santi_ABASCAL	2021-06-29 12:09:49	0	670	Igarrigavaz	Han robado millones a TODOS los catalanes, pero las élites siguen obcecadas en insistir en el relato lacrimógeno de concordia y convivencia. Son cómplices de su malversación y del desprecio a los catalanes leales. https://t.co/PdvKqMsoo4					0	0	1	0
1409539355308343304	Santi_ABASCAL	2021-06-28 15:49:04	0	386	Igarrigavaz	No nos vamos sentar con quienes promueven un cordón sanitario contra nosotros, con los socios del separatismo y con los enemigos de España. https://t.co/KK11ouGLni					-0.296	0.091	0.909	0
1409133576285720578	Santi_ABASCAL	2021-06-27 12:56:39	0	654	VOX_Congreso	👉 @Jorgebuxade rechaza el falso homenaje del Congreso a las víctimas del terrorismo: "VOX jamás participará en este acto de cinismo del Gobierno y los herederos de ETA; nuestro sitio está en la calle, con las víctimas". ⬇⬇⬇ https://t.co/nysh3F94xb	https://video.twimg.com/amplify_video/1409130571922657284/vid/1280x720/BuCkNc-PF0hwxo9s.mp4?tag=14				0	0	1	0
1409115691962273792	Santi_ABASCAL	2021-06-27 11:45:35	0	2566	Santi_ABASCAL	El régimen chino, culpable de la pandemia, enriquecido por la pandemia, ahora secuestra a ciudadanos españoles. Y el gobierno de Sánchez, como siempre, cobardemente paralizado. ¡Hay que liberar inmediatamente a esos españoles ! https://t.co/wbOveyfPc2 https://t.co/Fpff63YkQB	http://pbs.twimg.com/media/E41baEZXwAA9Hxi.jpg	http://pbs.twimg.com/media/E41bbJJXEAMLriu.jpg			0	0	1	0
1409112978461364228	Santi_ABASCAL	2021-06-27 11:34:48	0	419	gaceta_es	VOX rechaza el falso homenaje del Congreso a las víctimas del terrorismo: "Estamos con ellas, no con quienes las han traicionado" https://t.co/5meAuoPGJO					-0.296	0.099	0.901	0
1409112867446693889	Santi_ABASCAL	2021-06-27 11:34:22	0	714	VOX_Congreso	Hace 9 meses, llevamos al Congreso la ilegalización de los partidos separatistas y proetarras. En ese momento, nos quedamos solos. Hoy, en el día de las Víctimas del Terrorismo, reiteramos nuestro compromiso de sacarlos de las instituciones. #SóloQuedaVOX https://t.co/W2v6ZhB74S https://t.co/UTFPmp2Qr2	http://pbs.twimg.com/media/E44himPXIAUiV80.jpg				0	0	1	0
1409112813457584134	Santi_ABASCAL	2021-06-27 11:34:09	0	665	VOX_Congreso	📰 Al igual que el pasado año, VOX rechaza el falso homenaje del Congreso a las víctimas del terrorismo y estará en la calle, con las asociaciones. Nuestro sitio está en la calle, con las víctimas, y no con el Gobierno que las ha traicionado. https://t.co/iuV27ZzQf0					0.0516	0.049	0.897	0.054
1408891758323326976	Santi_ABASCAL	2021-06-26 20:55:45	1969	858		Y mientras Hungría es atacada por defender a los menores, el gobierno de Sánchez trata de arrebatar a los padres su derecho a educar, dejando a los niños indefensos a merced de los lobbys desaprensivos. https://t.co/Y419WQ6ibF
1408891216385748997	Santi_ABASCAL	2021-06-26 20:53:36	6088	2345		Todo mi apoyo y cariño al pueblo húngaro y a Viktor Orbán frente a las oligarquías que les persiguen y señalan. Los padres tienen derecho a elegir la educación de sus hijos. Ni un paso atrás en la defensa de la soberanía nacional. https://t.co/f5pjlZ6pGC
1408882791492861956	Santi_ABASCAL	2021-06-26 20:20:07	4890	2566		El régimen chino, culpable de la pandemia, enriquecido por la pandemia, ahora secuestra a ciudadanos españoles. Y el gobierno de Sánchez, como siempre, cobardemente paralizado. ¡Hay que liberar inmediatamente a esos españoles ! https://t.co/wbOveyfPc2 https://t.co/Fpff63YkQB	http://pbs.twimg.com/media/E41baEZXwAA9Hxi.jpg	http://pbs.twimg.com/media/E41bbJJXEAMLriu.jpg
1408513967883014146	Santi_ABASCAL	2021-06-25 19:54:33	0	954	vox_es	⚡ Mensaje final de @Santi_ABASCAL en la conferencia sobre el Futuro de Europa: "No habrá futuro para Europa alejado de la tradición". #OtraEuropaEsPosible ⬇⬇⬇ https://t.co/nEwkNZjoiq	https://video.twimg.com/amplify_video/1408505324592566275/vid/1280x720/1aVVOPFc5hJe7Jpu.mp4?tag=14				-0.296	0.087	0.913	0
1408513930251624448	Santi_ABASCAL	2021-06-25 19:54:24	0	531	vox_es	🌍 El Futuro de Europa | @Santi_ABASCAL "Tenemos un deber desde nuestra posición conservadora y conservacionista de plantear una alternativa al discurso de la izquierda que quiere dejar de producir, de comer carne, de volar en avión". #OtraEuropaEsPosible https://t.co/vypfvof2rD	https://video.twimg.com/amplify_video/1408505593246240769/vid/1280x720/RLjYIaLbDgw7OpM1.mp4?tag=14				0	0	1	0
1408513906033709063	Santi_ABASCAL	2021-06-25 19:54:18	0	408	vox_es	🌍 El Futuro de Europa | @Santi_ABASCAL "No puede haber patriotismo sin amor por la herencia natural que hemos recibido". "El marxismo cultural busca dividir a la sociedad de otra manera porque ya no puede hacerlo con la lucha de clases". #OtraEuropaEsPosible https://t.co/ZGgvzoaZPo	https://video.twimg.com/amplify_video/1408505593183227904/vid/1280x720/1NANJ0AMygD7XQii.mp4?tag=14				-0.128	0.162	0.707	0.131
1408513882423955460	Santi_ABASCAL	2021-06-25 19:54:13	0	410	vox_es	🌍 El Futuro de Europa | @Santi_ABASCAL denuncia la invasión migratoria: "Las oligarquías y la izquierda globalista han abierto las fronteras europeas a una inmigración masiva, incompatible con nuestro modo de vida y que es de sustitución". #OtraEuropaEsPosible https://t.co/tSCRzgS0lW	https://video.twimg.com/amplify_video/1408505592671526916/vid/1280x720/0boCQk03_OOIM2vZ.mp4?tag=14				0	0	1	0
1408482576818491398	Santi_ABASCAL	2021-06-25 17:49:49	0	381	VOX_Europa_	🔴 EN DIRECTO | @Jorgebuxade desde la Conferencia para el Futuro de Europa. 🌎 "No sabemos quién ni qué hay detrás de la Agenda 2030. Corrección política, censura, inmigracionismo, climatismo, ideología de género, y culto a la igualdad". ▶️ Síguelo aquí: https://t.co/jQboeKhQuK https://t.co/km8hD9qDvW	https://video.twimg.com/ext_tw_video/1408478167338192898/pu/vid/1280x720/hGZgqszAoyUOE4y_.mp4?tag=12				-0.296	0.056	0.944	0
1408392289827835907	Santi_ABASCAL	2021-06-25 11:51:03	0	404	vox_es	🌍 Este viernes 25 de junio sigue en DIRECTO la conferencia organizada por @ecrgroup sobre el futuro de Europa. Con la participación de @Santi_ABASCAL 🇪🇸 y @MarionMarechal 🇫🇷 ➡️ Síguelo aquí a partir de las 19:00 horas: https://t.co/2JVfjNE2PD #OtraEuropaEsPosible https://t.co/dte0I4YCKm	http://pbs.twimg.com/media/E4tiFmwX0AAt3No.jpg				0	0	1	0
1408119541805223938	Santi_ABASCAL	2021-06-24 17:47:15	0	316	lazaroelmundo	Vox recurre los indultos porque "privilegian de forma injustificada y arbitraria al gobernante desleal y corrupto" https://t.co/D2w1syY4jr					0	0	1	0
1408074025234993161	Santi_ABASCAL	2021-06-24 14:46:23	6427	2456		Ni Sánchez ni sus aliados golpistas van a pasar por encima de la Constitución, de la Justicia y de la unidad de nuestra Patria. ¡Volveremos a pararlos! ¡Y sentaremos a todos en el banquillo! https://t.co/hlIaAj5Lv6	https://video.twimg.com/ext_tw_video/1408073598368063491/pu/vid/1280x720/iv18L5FI3RQDWW9y.mp4?tag=12
1408058136921923593	Santi_ABASCAL	2021-06-24 13:43:14	0	1258	vox_es	🚨🚨🚨 ¡PAREMOS LOS INDULTOS! @Santi_ABASCAL advierte a los golpistas ante el Tribunal Supremo: "Si ellos lo vuelven a hacer, nosotros también. Los volveremos a sentar en el banquillo" 💪🇪🇸 #GolpistasEnPrisión https://t.co/2dQ41puDgx	https://video.twimg.com/amplify_video/1408037290904072192/vid/1364x720/4-YpZtXLSQIVeuns.mp4?tag=14				0.4926	0	0.894	0.106
1407799407215624199	Santi_ABASCAL	2021-06-23 20:35:08	0	1684	vox_es	¡PAREMOS LOS INDULTOS! ‼️ Declaración de @Santi_ABASCAL para anunciar la batalla judicial que VOX impulsará contra los indultos. ⏰ Jueves 24 de junio, a las 13:00 horas. 📍 Frente al Tribunal Supremo. ¡ACOMPÁÑANOS! 🔃 RT si quieres a los #GolpistasEnPrisión https://t.co/faxgxnfsdr	http://pbs.twimg.com/media/E4jYRyUWQAciJUr.jpg				0.5399	0	0.909	0.091
1407799349061488648	Santi_ABASCAL	2021-06-23 20:34:55	0	863	vox_es	📺 @Santi_ABASCAL en @eltorotv "Los partidos políticos que ponen en cuestión la democracia y la existencia de la Nación española deberían ser ilegalizados". ⬇ Hilo con sus intervenciones ⬇ https://t.co/kfuCByOizz	https://video.twimg.com/amplify_video/1407667259410112517/vid/1282x720/5ySLQa1E84qAqvYl.mp4?tag=14				0	0	1	0
1407799301124857856	Santi_ABASCAL	2021-06-23 20:34:43	0	3541	Santi_ABASCAL	Este gobierno merecía aquella moción de censura. Sigue mereciéndola. Cada segundo que pasa la merece más. #Indultos #Traición https://t.co/CQXcHK1A0Y	https://video.twimg.com/ext_tw_video/1407268685090365444/pu/vid/1280x720/8ago08tUhvAJv0km.mp4?tag=12				0	0	1	0
1407799162029195264	Santi_ABASCAL	2021-06-23 20:34:10	0	271	VOX_Europa_	💰 Las oligarquías políticas y económicas unidas contra Hungría por osar proteger a los menores. Pero mañana votarán en tropel para convertir el aborto en un "derecho humano". El mundo al revés progre. https://t.co/rSCItUtec7					0	0	1	0
1407755158826672133	Santi_ABASCAL	2021-06-23 17:39:19	0	693	solidaridad_esp	Garamendi: tú sí, pero España no se vende.🇪🇸 https://t.co/bSfrqFqE2B	https://video.twimg.com/ext_tw_video/1407716829699661826/pu/vid/1280x720/f16yA2sYeq8aW4O-.mp4?tag=12				-0.296	0.216	0.784	0
1407641986019086336	Santi_ABASCAL	2021-06-23 10:09:36	0	329	vox_es	📺 Este miércoles a las 12:00, @Santi_ABASCAL es entrevistado en @eltorotv para comentar nuestra batalla contra los indultos. ➡️ Síguelo aquí en directo: https://t.co/REkvlnd4P0 ¡No te lo pierdas! #GolpistasEnPrisión https://t.co/zoVGrt37Jj	https://video.twimg.com/ext_tw_video/1407447111000547334/pu/vid/640x360/ZlS5MzoRGUJ6MAEV.mp4?tag=12				0	0	1	0
1407458881018728455	Santi_ABASCAL	2021-06-22 22:02:01	0	596	VOX_Cataluna	📍 Plaza Artós, Barcelona. Concentración contra los indultos a los golpistas separatistas. @Igarrigavaz: "España no se rompe, España no se negocia". 💪🏼🇪🇸👏🏼👏🏼👏🏼 #SoloQuedaVox https://t.co/sZZZGgGiyz	https://video.twimg.com/ext_tw_video/1407431262348980230/pu/vid/1280x720/NBYrEO9rfiOQcl3W.mp4?tag=12				-0.5267	0.18	0.82	0
1407428096165351435	Santi_ABASCAL	2021-06-22 19:59:41	0	740	lanochededieter	🗣️@Santi_ABASCAL en #LaNochedeDieter: 👉"No tengo ninguna duda de que cada día que pasa este gobierno merece una moción de censura aún más contundente. Creo que es una responsabilidad del principal partido de la oposición. Si no la ejerce, no tendríamos ninguna duda en hacerlo" https://t.co/DPQo5gTQ6l	http://pbs.twimg.com/media/E4ghrE1WUA8ek2k.jpg				-0.5267	0.093	0.907	0
1407413162287276037	Santi_ABASCAL	2021-06-22 19:00:21	0	1421	vox_es	¡PAREMOS LOS INDULTOS! ‼ Declaración de @Santi_ABASCAL para anunciar las iniciativas jurídicas que VOX impulsará contra los indultos. ⏰ Jueves 24 de junio, a las 13:00 horas. 📍 Frente al Tribunal Supremo. #GolpistasEnPrisión https://t.co/kGxSEpKxc8	https://video.twimg.com/amplify_video/1407394216288870404/vid/1280x720/D8wOHfh0Md0kKcy0.mp4?tag=14				0.4926	0	0.901	0.099
1407373693941129227	Santi_ABASCAL	2021-06-22 16:23:31	4361	1895		El Gobierno y sus socios siguen con su proyecto golpista El único camino es el imperio de la ley, la ilegalización de partidos separatistas, el cierre de TV3 y embajadas, el fin del apartheid lingüístico y una afirmación nacional sin complejos. https://t.co/ADXkOIGTeZ
1407290865257795589	Santi_ABASCAL	2021-06-22 10:54:23	0	422	vox_es	📻 Hoy a las 20:00, @Santi_ABASCAL es entrevistado en @lanochededieter de @esRadio ➡ Síguelo aquí en directo: https://t.co/vjEQNYmP0A ¡No te lo pierdas! https://t.co/lBysYXQ3FQ	http://pbs.twimg.com/media/E4ekD4sWYAEikqg.jpg				0	0	1	0
1407269385606156292	Santi_ABASCAL	2021-06-22 09:29:01	0	425	gaceta_es	'Defiende España. No al indulto': Dolça Catalunya convoca una manifestación en Barcelona respaldada por VOX contra la traición de Sánchez. El partido de Abascal ya trabaja en una querella contra el Consejo de Ministros https://t.co/x6QoK7vrxq					-0.296	0.061	0.939	0
1407269192798199809	Santi_ABASCAL	2021-06-22 09:28:16	9341	3541		Este gobierno merecía aquella moción de censura. Sigue mereciéndola. Cada segundo que pasa la merece más. #Indultos #Traición https://t.co/CQXcHK1A0Y	https://video.twimg.com/ext_tw_video/1407268685090365444/pu/vid/1280x720/8ago08tUhvAJv0km.mp4?tag=12
1407245936317845508	Santi_ABASCAL	2021-06-22 07:55:51	0	969	VOX_Congreso	‼️ #URGENTE VOX trabaja ya en la querella contra el Consejo de Ministros por los indultos: https://t.co/m3RjNXlugI Frente a un Gobierno arrodillado ante el golpismo, el separatismo y la barbarie, sólo queda VOX 💪🇪🇸 #GolpistasEnPrisión https://t.co/4ZSEMsDkvQ					0	0	1	0
1407076726555955207	Santi_ABASCAL	2021-06-21 20:43:28	0	5937	Santi_ABASCAL	El espíritu de la Constitución es su fundamento, es decir la "indisoluble unidad de la Nación Española, patria común e indivisible de todos los españoles" Debilitar esa unidad indultando a los golpistas es pisotear la Constitución y, aún más grave, traicionar a España. #TRAIDOR					-0.3818	0.061	0.939	0
1407076674135638017	Santi_ABASCAL	2021-06-21 20:43:15	0	1673	Santi_ABASCAL	El Consejo de Europa aprueba un informe lleno de mentiras Otra vez Sánchez tolera que nuestras instituciones queden a los pies de los caballos Propagandistas de la Leyenda Negra: ni ayer ni nunca podréis con España Con nuestra soberanía no se juega. https://t.co/VjsA5CUTlK					-0.296	0.051	0.949	0
1407076645635248130	Santi_ABASCAL	2021-06-21 20:43:09	0	855	Igarrigavaz	Cataluña no es de los separatistas. No son sus instituciones, sus símbolos, su idioma o sus calles. La minoría privilegiada lleva décadas señalando y agrediendo a una mayoría que rechaza sus dogmas ideológicos. Sánchez está con los delincuentes. ¡Mañana, todos a la calle! https://t.co/IjCSDb8SWD					-0.5707	0.11	0.89	0
1407069027827130374	Santi_ABASCAL	2021-06-21 20:12:52	3807	1673		El Consejo de Europa aprueba un informe lleno de mentiras Otra vez Sánchez tolera que nuestras instituciones queden a los pies de los caballos Propagandistas de la Leyenda Negra: ni ayer ni nunca podréis con España Con nuestra soberanía no se juega. https://t.co/VjsA5CUTlK
1406939981118164993	Santi_ABASCAL	2021-06-21 11:40:05	14047	5937		El espíritu de la Constitución es su fundamento, es decir la "indisoluble unidad de la Nación Española, patria común e indivisible de todos los españoles" Debilitar esa unidad indultando a los golpistas es pisotear la Constitución y, aún más grave, traicionar a España. #TRAIDOR
1406592081519337474	Santi_ABASCAL	2021-06-20 12:37:40	0	1353	vox_es	Pedro Sánchez es capaz de arrastrar a España por el lodazal hasta este límite para mantenerse en el poder. Pagará por todo el daño que está ocasionando y deseamos que lo haga ante un Tribunal. https://t.co/hZN1eEGGvm					0	0	1	0
1406515805303549954	Santi_ABASCAL	2021-06-20 07:34:34	0	3361	Santi_ABASCAL	Nos tacharon de suicidas por querer acabar con las mascarillas en exteriores Ahora nos dan la razón para tapar la vergüenza de los indultos, el saqueo de la luz y el robo de la gasolina Para Sánchez nuestras libertades son mercancía con la que traficar. https://t.co/l05WkqaCd3					0	0	1	0
1406284390389452801	Santi_ABASCAL	2021-06-19 16:15:00	0	151	lazaroelmundo	La peña del 'coherente' PSánchez, que le da igual blanco o negro... El Gobierno en febrero: 'La reducción del IVA de la luz y el gas no garantiza una reducción del recibo y sí tendría un fuerte impacto en los ingresos públicos' https://t.co/Zb6TOX0l44					-0.296	0.053	0.947	0
1406233547556507652	Santi_ABASCAL	2021-06-19 12:52:58	0	1665	vox_es	⚫️ Se cumplen 34 años de la matanza de Hipercor, uno de los atentados más sangrientos de la banda terrorista ETA. Hoy, sus herederos se sientan en el Congreso y el Gobierno se apoya en ellos. Lucharemos hasta el final para que se haga justicia. Ni olvido, ni perdón. https://t.co/BcE5ZlQG1d	http://pbs.twimg.com/media/E4PhHmHXwAQxnx8.jpg				0	0	1	0
1406215465605685252	Santi_ABASCAL	2021-06-19 11:41:07	5229	1289		V.E.R.D.E https://t.co/VXfFVqcKX0
1406187626630103040	Santi_ABASCAL	2021-06-19 09:50:30	0	484	vox_es	📰 @Santi_ABASCAL habla en @IsraelHayomEng de la guerra de civilizaciones entre el islam radical y la sociedad occidental: "El islamismo es una amenaza para Europa, los extremistas han tomado calles y barrios donde el Estado ha desaparecido". ⬇⬇⬇ https://t.co/b9NrEmbCXl					0.34	0	0.936	0.064
1406162763962015744	Santi_ABASCAL	2021-06-19 08:11:42	0	307	vox_guipuzcoa	Las nuevas medidas de gracia a etarras y golpistas en Cataluña indican que @PSOE iniciará "negociaciones"con secesionistas, avanzando en la ruptura de España. @vox_es siempre defenderá a los españoles de estos criminales. @vox_guipuzcoa Ni un paso atrás https://t.co/xC3xgEw2UM					0	0	1	0
1406153797311897600	Santi_ABASCAL	2021-06-19 07:36:05	0	172	gaceta_es	#LoMásLeído Abascal, Meloni y María Corina clausuran el ECR-Eurolat, un histórico Foro por la libertad y la democracia en la Iberosfera. Por @agusbenito https://t.co/AckSIK16gM					0	0	1	0
1405969559715262473	Santi_ABASCAL	2021-06-18 19:23:59	4162	1876		La Gran Cruz del Mérito Militar es una distinción al honor, al valor y al servicio a España. Sánchez la ha convertido en una prebenda con la que comprar voluntades. Todo lo que toca lo ensucia. Todo el que se acerca a él se deshonra. https://t.co/3XGe1I7ozq
1405855110454988800	Santi_ABASCAL	2021-06-18 11:49:12	7351	3361		Nos tacharon de suicidas por querer acabar con las mascarillas en exteriores Ahora nos dan la razón para tapar la vergüenza de los indultos, el saqueo de la luz y el robo de la gasolina Para Sánchez nuestras libertades son mercancía con la que traficar. https://t.co/l05WkqaCd3
1405583084985147392	Santi_ABASCAL	2021-06-17 17:48:16	0	503	solidaridad_esp	Mientras miles de empresas huyen de Cataluña, y cientos de miles de trabajadores se van al paro, Garamendi dándole alas al separatismo. Sabiendo que la CEOE ha recibido más de 100mill de € en 4 años, y que él cobra más de 300.000€/año, entendemos sus palabras. Quien paga manda https://t.co/cQwh2YNLrK					0.0772	0.043	0.907	0.049
1405582661339467777	Santi_ABASCAL	2021-06-17 17:46:35	0	707	vox_es	🌎 Mensaje de @Santi_ABASCAL en la clausura de la I Cumbre de ECR-#Eurolat: "Ganaremos esta batalla. No está escrito que Iberoamérica tenga que sufrir el narco-comunismo a perpetuidad ni que en Europa estemos condenados a padecer la dictadura progre". ➡ https://t.co/u7vMhzFkKB https://t.co/SnfkxmtvcM	https://video.twimg.com/amplify_video/1405561351053922305/vid/848x480/392I-xl70lco6qWm.mp4?tag=14				-0.296	0.058	0.942	0
1405526463290384390	Santi_ABASCAL	2021-06-17 14:03:16	0	602	VOX_Europa_	🔴 DIRECTO: Último panel de la Primera Cumbre #ECREurolat en defensa de la democracia y la libertad frente a la amenaza narcosocialista en Iberoamérica. 🇪🇸🇮🇹 Con la participación de @Santi_ABASCAL y @GiorgiaMeloni. 📺👉 Síguelo en directo aquí: https://t.co/1fr1uBQjPK https://t.co/MLckqE5qz9	https://video.twimg.com/amplify_video/1404814436255383563/vid/1280x720/M2jdYrSHs1PXAgqw.mp4?tag=14				0	0	1	0
1405487683850452993	Santi_ABASCAL	2021-06-17 11:29:11	3161	1377		Es evidente que el presidente de la patronal no representa a los empresarios españoles. Como es evidente que los sindicatos de la siniestra no representan a los trabajadores españoles. Ambos traicionan a sus "representados" con el dinero de todos los españoles. https://t.co/x9GCtpKfkx
1405473313250492418	Santi_ABASCAL	2021-06-17 10:32:04	0	106	VOX_Europa_	📢 Hoy finaliza la I Cumbre del ECR Eurolat. Contaremos con intervenciones de @Santi_ABASCAL y @GiorgiaMeloni, entre otros. ⚡️ Podréis seguirla a partir de las 16:00 (hora española) en este enlace 👇🏻 https://t.co/1fr1uByIYc					0	0	1	0
1405466970661789698	Santi_ABASCAL	2021-06-17 10:06:52	4193	1827		El jefe de la patronal comparte opinión con Otegi, Echenique y Sánchez. A Garamendi no le preocupan las empresas que salieron de Cataluña. A Garamendi lo que le preocupa es que los golpistas salgan de la cárcel. Qué indigna manera de representar a tantos empresarios honrados. https://t.co/4oSapOMUEb
1405450574590582788	Santi_ABASCAL	2021-06-17 09:01:43	3169	1416		Ni escudo social, ni defensa de los trabajadores, ni protección de las familias No hay operación de marketing ni relato alguno que oculte el daño que el gobierno de Sánchez está haciendo a los españoles https://t.co/RnNTdcjYbg
1405199983385714690	Santi_ABASCAL	2021-06-16 16:25:58	0	2559	vox_es	Pedro Sánchez pagará por el daño que le está haciendo a España y deseamos que lo pague ante un Tribunal. https://t.co/1mBTcp4J1x	https://video.twimg.com/amplify_video/1405104959755018244/vid/1280x720/ZaVv-rn7IYJrnDt6.mp4?tag=14				0	0	1	0
1405199915291234305	Santi_ABASCAL	2021-06-16 16:25:41	0	1219	VOX_Congreso	‼ @Santi_ABASCAL pulveriza a Pedro Sánchez en el Congreso: "Los indultos a los golpistas lo sitúan a usted en la ilegalidad". ⬇⬇⬇ https://t.co/tefb105ghL	https://video.twimg.com/amplify_video/1405068472518852609/vid/1280x720/X7VvYgkP-eZ1PTRa.mp4?tag=14				0	0	1	0
1405199860786249729	Santi_ABASCAL	2021-06-16 16:25:28	0	952	vox_es	Menas protegidos, españoles abandonados. No lo decimos nosotros, lo reconocen ellos mismos. 📹 Interesante reportaje de @cakealatake en Canarias que muestra las consecuencias de la invasión migratoria https://t.co/L1y1IJwgAE https://t.co/YPcGRRYCGU	https://video.twimg.com/ext_tw_video/1405185348544598016/pu/vid/1280x720/RZv1aL0R-GBq-eCB.mp4?tag=12				-0.296	0.075	0.925	0
1405199371625435145	Santi_ABASCAL	2021-06-16 16:23:32	5313	2395		Suprimen el español de los colegios, persiguen la educación especial, adoctrinan en las aulas y ahora también acaban con la cultura del esfuerzo y la excelencia. El proyecto de Sánchez es el desguace de España. ¡Por una educación exigente y de calidad! https://t.co/yj6ysOpGGP
1405171865547640835	Santi_ABASCAL	2021-06-16 14:34:14	0	962	Igarrigavaz	"Ningún delincuente representa a Cataluña" "¿Va a explicar usted a los miles de catalanes, que llenan las colas del hambre, que van a continuar despilfarrando cientos de millones de euros en su farsa separatista?" No tienen vergüenza. #RecuperemosCataluña https://t.co/OAswbaUsvQ	https://video.twimg.com/ext_tw_video/1405132658208772096/pu/vid/1280x720/0z8ui_OcXudX_Pq7.mp4?tag=12				-0.296	0.061	0.939	0
1405159533211795458	Santi_ABASCAL	2021-06-16 13:45:13	0	262	vox_guipuzcoa	.@sanchezcastejon @eajpnv @PSOE preparan nuevas concesiones al secesionismo, el primer paso son indultos a los golpistas en Cataluña y medidas de gracia a los etarras. No hay Libertad cuando los crímenes quedan impunes. Ven con nosotros a recuperar la Libertad @vox_guipuzcoa https://t.co/CMHah7z0ey	http://pbs.twimg.com/media/E4Ab4RNVUAE86_m.jpg				-0.296	0.056	0.944	0
1405139729683734529	Santi_ABASCAL	2021-06-16 12:26:32	0	1071	vox_es	‼ #ÚLTIMAHORA VOX cumple y presenta un recurso ante el Constitucional contra la ley de la muerte del Gobierno. @Santi_ABASCAL "Vamos a continuar defendiendo la vida desde su concepción hasta la extinción natural". #LaDerogaremos ⬇⬇⬇ https://t.co/0rqJ0aoVdk	https://video.twimg.com/amplify_video/1405129369383849984/vid/848x480/dVrv6PbuJ71cFzh0.mp4?tag=14				0	0	1	0
1405129431304314881	Santi_ABASCAL	2021-06-16 11:45:37	3307	1185		Muchos socialistas honrados, estafados por el gobierno, están despertando al ver las felonías de Sánchez. Espero, de todo corazón , que sepamos representarlos con dignidad y acierto. https://t.co/CkRLF2XIf5	https://video.twimg.com/ext_tw_video/1405128894479364109/pu/vid/480x848/xjjXdJCeTy38qMmd.mp4?tag=12
1405118181442793480	Santi_ABASCAL	2021-06-16 11:00:54	2696	1079		Efectivamente Y con ejecutivo del PSOE tenemos relatores, presupuestos acordados en prisión e indultos a corruptos y golpistas Unos y otros han cedido a la amenaza separatista Solo VOX garantiza unidad, la legalidad constitucional, la igualdad y la convivencia. https://t.co/RRQxry3Usz
1405043170480689156	Santi_ABASCAL	2021-06-16 06:02:50	0	2124	VOX_Congreso	El PP se une al PSOE, Podemos y PNV en un nuevo pacto contra VOX en el Congreso: Excluyen al tercer partido más votado de una conferencia europea y en su lugar ponen al PNV, el octavo partido más votado. No habrá una voz que disienta del aquelarre globalista. https://t.co/GYblAtKV0H	https://video.twimg.com/ext_tw_video/1404744817544892418/pu/vid/1280x720/yqTeALY9XDirdbdc.mp4?tag=12				-0.296	0.045	0.955	0
1404904901960945668	Santi_ABASCAL	2021-06-15 20:53:25	7232	2651		Ni ayer nos arrodillamos ante los caprichos de las oligarquías globalistas ni hoy bajamos la cerviz ante un asesino internacional, comunista y homófobo reivindicado por las mismas oligarquías globalistas. https://t.co/0aGM9spppl
1404880469561315328	Santi_ABASCAL	2021-06-15 19:16:20	0	699	vox_es	‼️ Acompaña este miércoles 16 de junio a @Santi_ABASCAL y al resto de diputados de VOX a interponer el recurso contra la ley de eutanasia. ⏰ A las 12:00. 📍 Frente al Tribunal Constitucional. Calle de Domenico Scarlatti 6, Madrid. ¡Te esperamos! 💪🇪🇸 #LaDerogaremos https://t.co/KPCHe0yXAm	http://pbs.twimg.com/media/E38akJwXEAYAnQx.jpg				0	0	1	0
1404839192467755009	Santi_ABASCAL	2021-06-15 16:32:18	0	1087	VOX_Europa_	📢 Mensaje de @Santi_ABASCAL en la I Cumbre ECR EuroLat 2021. ⚡️ "Vamos a ganar esta batalla porque somos los buenos, por nuestras naciones, por nuestras familias, por nuestra libertad y nuestra vida, ya no hay vuelta atrás". 1er día completo ▶️ https://t.co/6MrIV4V9rx https://t.co/twvqNjDH7K	https://video.twimg.com/amplify_video/1404814436255383563/vid/1280x720/M2jdYrSHs1PXAgqw.mp4?tag=14				-0.296	0.053	0.947	0
1404767344321257479	Santi_ABASCAL	2021-06-15 11:46:48	3432	1503		El gobierno que no iba a dejar a nadie atrás desmantela los cuidados paliativos y legaliza el homicidio exprés de los más vulnerables. Frente a la cultura de la muerte, levantamos la bandera de la esperanza y la dignidad. ¡Mañana recurriremos en el TC la ley de eutanasia! https://t.co/GWkH0dQHYr
1404499061722472453	Santi_ABASCAL	2021-06-14 18:00:45	0	3120	Santi_ABASCAL	Disfrazado de gesto contra el racismo , algunos se empeñan en arrodillar a las naciones, lo estamos viendo en el deporte. España no se debe arrodillar ante quienes insultan nuestra historia y el legado de una nación que nunca miró por el color de la piel. #EspanaNoSeArrodilla https://t.co/BQX0m0VDGu	http://pbs.twimg.com/media/E33HzrXXwAQGEVG.jpg				-0.296	0.048	0.952	0
1404499026557517829	Santi_ABASCAL	2021-06-14 18:00:36	0	487	gaceta_es	¿Se arrodillará España en su debut en la Eurocopa? La afición española muestra su rechazo a la sumisión a Black Lives Matter con los hashtags #SiSeArrodillanApagaLaTele y #EspañaNoSeArrodilla https://t.co/jlH1pFwuEj					0.0258	0	0.958	0.042
1404498908005404674	Santi_ABASCAL	2021-06-14 18:00:08	0	156	gaceta_es	'Una herramienta para acabar con los narco-regímenes'. Este martes arranca en Bruselas el primer gran Foro anticomunista organizado por el ECR-Eurolat. Participan @Santi_ABASCAL, @GiorgiaMeloni, @AndresPastrana_ y @MariaCorinaYA, entre otros https://t.co/Do5RdBtWlL					0	0	1	0
1404498356815138817	Santi_ABASCAL	2021-06-14 17:57:57	9326	3120		Disfrazado de gesto contra el racismo , algunos se empeñan en arrodillar a las naciones, lo estamos viendo en el deporte. España no se debe arrodillar ante quienes insultan nuestra historia y el legado de una nación que nunca miró por el color de la piel. #EspanaNoSeArrodilla https://t.co/BQX0m0VDGu	http://pbs.twimg.com/media/E33HzrXXwAQGEVG.jpg
1404473273216344068	Santi_ABASCAL	2021-06-14 16:18:16	0	478	vox_es	📺 @Santi_ABASCAL "Yo estoy convencido que hay muy buena gente de izquierdas que está absolutamente avergonzada con la decisión del Gobierno". https://t.co/DnHtrtl0IP	https://video.twimg.com/ext_tw_video/1404362389030584320/pu/vid/1280x720/-tXpoDs8ap_8KMWl.mp4?tag=12				0	0	1	0
1404448819337732096	Santi_ABASCAL	2021-06-14 14:41:06	0	1148	vox_es	Condenamos toda la violencia y queremos la cadena perpetua para los peores criminales. Nos da igual si es hombre o mujer. Seguimos diciéndolo aunque al consenso progre y a La Sexta no les guste. ¡Grande @Ortega_Smith! 👏👏👏 https://t.co/pZ08RznavL	https://video.twimg.com/ext_tw_video/1404447999107997697/pu/vid/1280x720/Og2XesPvNeeKr_nT.mp4?tag=12				-0.3595	0.07	0.93	0
1404427875000983552	Santi_ABASCAL	2021-06-14 13:17:53	0	3369	vox_es	Nos sumamos al clamor de los españoles. #EspañaNoSeArrodilla ¡Ni hoy, ni nunca! https://t.co/DBtflRN4zR	http://pbs.twimg.com/media/E318sZEXIAMVul1.jpg				0	0	1	0
1404401548139114505	Santi_ABASCAL	2021-06-14 11:33:16	0	146	vox_es	La @FDisenso reafirma su compromiso con la formación y el liderazgo lanzando un programa de becas con @IssepMadrid. 📝 Puedes inscribirse en el siguiente enlace: https://t.co/OI7bxNKPS5 https://t.co/UHuBPVQLGI	http://pbs.twimg.com/media/E31qdyOX0AQiRVF.jpg				0	0	1	0
1404397122636685312	Santi_ABASCAL	2021-06-14 11:15:41	0	221	gaceta_es	Abascal denuncia que la "foto más horrenda es la de Sánchez con terroristas, golpistas y comunistas" e insiste sobre los indultos: "Vamos a actuar en el Congreso, en la calle y en los tribunales". https://t.co/9EnrKnex1U					0	0	1	0
1404386504894562308	Santi_ABASCAL	2021-06-14 10:33:29	0	636	libertaddigital	Abascal: "La izquierda es incapaz de protagonizar una movilización tan gigantesca como la de Colón" Por @Santi_ABASCAL https://t.co/p9iKzwrU4C					0	0	1	0
1404377023863197701	Santi_ABASCAL	2021-06-14 09:55:49	0	428	vox_es	📺 @Santi_ABASCAL "Nosotros decimos que no hay ninguna salida fuera de la Ley. Vamos a oponernos firmemente contra los indultos en el Congreso, en las calles y en los tribunales". https://t.co/KGG96Zff7c	https://video.twimg.com/ext_tw_video/1404366477575307265/pu/vid/1280x720/-sPu2DoBbA8gUsUb.mp4?tag=12				-0.296	0.075	0.925	0
1404376985288183809	Santi_ABASCAL	2021-06-14 09:55:40	0	2643	hermanntertsch	¿Qué les parece el G7 señalando la responsabilidad de China en la catastrófica pandemia y exigiendo a Pekin información sobre su origen real y su expansión, que es lo que exigía @Santi_ABASCAL el 22.10.2020 desde la tribuna del Congreso de los Diputados? ¿Y a los que se reían?					0	0	1	0
1404376935740891138	Santi_ABASCAL	2021-06-14 09:55:28	3030	1335		Un año esperando ayudas a quienes se ha prohibido trabajar. Un día para poner alfombra roja a los golpistas, los insolidarios y los xenófobos https://t.co/pgdyKwuYle
1404375347974524930	Santi_ABASCAL	2021-06-14 09:49:09	0	1191	vox_es	📺 @Santi_ABASCAL habla en @elprogramadear sobre manifestación en Colón contra los indultos: "Fue una gigantesca movilización, los españoles se sienten traicionados por el Gobierno". ⬇ HILO ⬇ https://t.co/lAbLEoYzd2	https://video.twimg.com/ext_tw_video/1404355944071544832/pu/vid/1280x720/GMo1hbEA1QYjxqeT.mp4?tag=12				0	0	1	0
1404184249301975052	Santi_ABASCAL	2021-06-13 21:09:48	0	702	vox_es	📺 Este lunes a las 9:30, @Santi_ABASCAL con Ana Rosa en @telecincoes ➡️ Síguelo aquí en directo: https://t.co/F0GK7Vc0lX ¡No te lo pierdas! https://t.co/3j13dhqF3A	http://pbs.twimg.com/media/E3yZ7ZuWEA0gg1s.jpg				0	0	1	0
1404087465632280580	Santi_ABASCAL	2021-06-13 14:45:13	6487	2555		Los españoles en Colón contra la foto de la vergüenza, la del gobierno sanchista gobernando ilegítimamente con todos los enemigos de España; comunistas totalitarios, separatistas y terroristas. https://t.co/zy124qIot6	https://video.twimg.com/ext_tw_video/1404086308071481346/pu/vid/1280x720/i1um40hf9Hnxj55Z.mp4?tag=12
1404073830369406989	Santi_ABASCAL	2021-06-13 13:51:02	7299	2361		La Plaza de Colón desbordada contra la traición. Miles de españoles unidos bajo una solo bandera contra los que quieren robarnos la soberanía y la justicia para entregársela al golpismo separatista. ¡Viva España! 🇪🇸 https://t.co/ZcrZNzzcqH	http://pbs.twimg.com/media/E3xFo4VWQAgrAMj.jpg	http://pbs.twimg.com/media/E3xFrIOXwAMfzmx.jpg	http://pbs.twimg.com/media/E3xFr0aXMAoEMRo.jpg	http://pbs.twimg.com/media/E3xFshzXwAER2e1.jpg
1404071122056982528	Santi_ABASCAL	2021-06-13 13:40:16	0	864	gaceta_es	Abascal, en la Plaza de Colón: ‘Los indultos son una traición a todos los españoles, una decisión arbitraria, ilegitima e ilegal’ https://t.co/Iiu7pnuWRX					0	0	1	0
1404058403954216960	Santi_ABASCAL	2021-06-13 12:49:44	0	1638	vox_es	‼ @Santi_ABASCAL en Colón: "Los indultos son una traición a todos los españoles que respetan la legalidad y la Constitución. Pedro Sánchez es capaz de hacer mucho daño". #13JIndultosNO https://t.co/ZA29uyxT9L	https://video.twimg.com/amplify_video/1404050811097919490/vid/848x480/_VIBmtBFMhO7YPTa.mp4?tag=14				0	0	1	0
1404037305925578753	Santi_ABASCAL	2021-06-13 11:25:54	7650	2476		Gracias por vuestro cariño. Hoy todos juntos por encima de siglas. Enhorabuena @rosadiezglez por la convocatoria. https://t.co/cvQmVGGEsY
1404036891637321729	Santi_ABASCAL	2021-06-13 11:24:15	0	4016	vox_es	‼️ Masiva movilización del pueblo español en Colón contra los indultos del Gobierno a los golpistas separatistas 💪🇪🇸 No vamos a permitir que Sánchez venda la unidad y concordia nacionales por ganar tiempo en el poder. #13JIndultosNO https://t.co/hVqJATIqte	https://video.twimg.com/ext_tw_video/1404032244621135880/pu/vid/1280x720/9i2iwG9kPgthMNpq.mp4?tag=12				-0.296	0.061	0.939	0
1403724182119239681	Santi_ABASCAL	2021-06-12 14:41:39	0	1892	Santi_ABASCAL	Este domingo #13J nos vemos en la Plaza de Colón de #Madrid para denunciar a un gobierno que está dispuesto a entregar la soberanía y la justicia a los golpistas separatistas. #13JIndultosNO https://t.co/IB2uV5oUiV					0	0	1	0
1403724147344252929	Santi_ABASCAL	2021-06-12 14:41:31	0	1913	Santi_ABASCAL	Iván Duque se equivoca tratando de aplacar a los bárbaros. ¿También va a cambiarle el nombre a Colombia? Hay que combatir la barbarie y el totalitarismo sin ceder un milímetro. @IvanDuque https://t.co/cgcWqizOH3					-0.5574	0.118	0.882	0
1403724122350362627	Santi_ABASCAL	2021-06-12 14:41:25	0	1126	Santi_ABASCAL	Los marxistas dicen que la historia se repite dos veces: primero como tragedia, después como farsa Con VOX han pinchado en hueso. No repetirán de ninguna forma. Los aprendices de Zapatero nos encontrarán siempre enfrente. https://t.co/FSKv1ncJgc					-0.296	0.059	0.941	0
1403629545333432320	Santi_ABASCAL	2021-06-12 08:25:36	0	1534	VOX_Congreso	📺 @ivanedlm en @Lanoche_24h "Solo VOX pide la cadena perpetua para asesinos, violadores, pederastas y terroristas". "Debe caer todo el peso de la ley, con independencia de que sea hombre o mujer". ⬇ Hilo con sus intervenciones ⬇ https://t.co/flLuNb7cvI	https://video.twimg.com/ext_tw_video/1403299332506402818/pu/vid/1024x576/QI-CwDTgXArJTisf.mp4?tag=12				0	0	1	0
1403629500949221376	Santi_ABASCAL	2021-06-12 08:25:25	0	1429	vox_es	‼️ Detenidos dos menas marroquíes por cortar la cara y el cuello a un chico para robarle el móvil en Moncloa. La izquierda calla porque es cómplice de la inseguridad en nuestros barrios. Solo VOX pide detención y expulsión, que cumplan pena en su país. https://t.co/6zUlJ6MbEh					0	0	1	0
1403629404383629313	Santi_ABASCAL	2021-06-12 08:25:02	0	840	vox_es	La Guardia Civil halla el plan oculto de ERC: vuelta al golpe separatista tras los indultos. Sánchez nos pide "magnanimidad"... Magnánima va a ser la respuesta a este atentado contra el estado de derecho y la unidad nacional. ¡El domingo todos a Colón! https://t.co/3vNYRHQbre					0	0	1	0
1403425736292249603	Santi_ABASCAL	2021-06-11 18:55:44	4332	1913		Iván Duque se equivoca tratando de aplacar a los bárbaros. ¿También va a cambiarle el nombre a Colombia? Hay que combatir la barbarie y el totalitarismo sin ceder un milímetro. @IvanDuque https://t.co/cgcWqizOH3
1403338751946985475	Santi_ABASCAL	2021-06-11 13:10:05	0	332	gaceta_es	📹Ignacio Garriga reitera que VOX jamás aceptará un indulto a quienes son responsables de los delitos más graves de la historia reciente de España: "Es un insulto al conjunto de los españoles". HILO sobre la entrevista realizada por @joseafuster. ⬇️ https://t.co/zJDwdUU2zl	https://video.twimg.com/ext_tw_video/1403278526430785536/pu/vid/1280x720/h_tVwDow_p-jRPvq.mp4?tag=12				-0.296	0.053	0.947	0
1403284595706142722	Santi_ABASCAL	2021-06-11 09:34:54	2811	1126		Los marxistas dicen que la historia se repite dos veces: primero como tragedia, después como farsa Con VOX han pinchado en hueso. No repetirán de ninguna forma. Los aprendices de Zapatero nos encontrarán siempre enfrente. https://t.co/FSKv1ncJgc
1403242925849460739	Santi_ABASCAL	2021-06-11 06:49:19	3671	1503		Suma y sigue.... con la complicidad de medios y partidos. #SoloQuedaVox https://t.co/BgB6iGSjMq
1403098480634122240	Santi_ABASCAL	2021-06-10 21:15:20	0	695	Santi_ABASCAL	La Ley Rider no soluciona los problemas de los trabajadores. En lugar de protegerlos, los condena a la precariedad. Los riders necesitan una ley que proteja sus derechos. Ni falsos autónomos ni víctimas de la mafia sindical. #StopLeyRider https://t.co/56iAztEFfu https://t.co/gAwhoFqGyy	https://video.twimg.com/ext_tw_video/1403020989739438081/pu/vid/1280x720/OPw883GKjlPH9Tsh.mp4?tag=12				-0.296	0.055	0.945	0
1403098429933359113	Santi_ABASCAL	2021-06-10 21:15:08	0	910	Ortega_Smith	Melilla solo puede ser España, y ni va a olvidar su pasado, ni va a renunciar a su futuro dentro de la Nación. #MelillaEsEspaña https://t.co/ML9hTDSSWf	https://video.twimg.com/amplify_video/1403088930438791171/vid/1280x720/s7o1OoAxwTIoSNhm.mp4?tag=14				0	0	1	0
1403091771782053897	Santi_ABASCAL	2021-06-10 20:48:41	0	1015	VOX_Europa_	🔴📰 ÚLTIMA HORA: Duro revés del Parlamento Europeo a Josep Borrell por su complicidad con la dictadura de Cuba. https://t.co/HkPd5zhGFk					0	0	1	0
1403083391466147843	Santi_ABASCAL	2021-06-10 20:15:23	0	823	vox_es	‼ Melillense y sevillanos se ponen en pie con VOX. @Ortega_Smith en Melilla y @monasterioR en Sevilla exigen junto a cientos de vecinos poner fin al descontrol migratorio y acabar con la inseguridad en sus barrios. ¡Fronteras seguras, barrios seguros! https://t.co/L32C5qdjpM	http://pbs.twimg.com/media/E3i8q0CXMAoXiih.jpg	http://pbs.twimg.com/media/E3i8q0pXEAAm2aW.jpg	http://pbs.twimg.com/media/E3i8sA7XEA8BoF7.jpg	http://pbs.twimg.com/media/E3i8sBZXwAMNhKW.jpg	0	0	1	0
1403032665419300864	Santi_ABASCAL	2021-06-10 16:53:49	0	1208	Santi_ABASCAL	Eso esperamos, que algún día respondan al recurso de VOX. Y si no lo hacen será por presiones políticas. Porque es evidente que este gobierno pisoteó la ley (y aún lo hace) Lo peor: que esta ilegalidad la apoyaron todos los grupos del Congreso a pesar de nuestras advertencias. https://t.co/BiJxHXJC4P					-0.296	0.045	0.955	0
1403032548830330882	Santi_ABASCAL	2021-06-10 16:53:21	0	340	solidaridad_esp	🚲Hoy hemos estado con los riders para protestar contra una ley que les deja a merced de la precariedad. Por una ley que les proteja de verdad. Siempre con los trabajadores. https://t.co/1rff2zzs5I	http://pbs.twimg.com/media/E3g4vXrXMAISjm_.jpg	http://pbs.twimg.com/media/E3g4vXqWYAAWQ92.jpg	http://pbs.twimg.com/media/E3g4vXrWQAIe4fQ.jpg	http://pbs.twimg.com/media/E3g4vYWXMAAcQCw.jpg	0	0	1	0
1403032403371868166	Santi_ABASCAL	2021-06-10 16:52:46	0	479	vox_es	🚲 La Ley Rider del Gobierno está negociada a espaldas de la mayoría de asociaciones y trabajadores. Los riders necesitan una ley que les regule, les proteja y que no les deje a merced de la precariedad. ¡En VOX estamos con ellos! 💪🇪🇸 #StopLeyRider https://t.co/4wwofLbT3U	https://video.twimg.com/amplify_video/1403016219276546048/vid/1280x720/HvPaFZvxsIVIBKY1.mp4?tag=14				-0.3595	0.06	0.94	0
1403022042685923338	Santi_ABASCAL	2021-06-10 16:11:36	4606	1892		Este domingo #13J nos vemos en la Plaza de Colón de #Madrid para denunciar a un gobierno que está dispuesto a entregar la soberanía y la justicia a los golpistas separatistas. #13JIndultosNO https://t.co/IB2uV5oUiV
1403021339112480768	Santi_ABASCAL	2021-06-10 16:08:48	1599	695		La Ley Rider no soluciona los problemas de los trabajadores. En lugar de protegerlos, los condena a la precariedad. Los riders necesitan una ley que proteja sus derechos. Ni falsos autónomos ni víctimas de la mafia sindical. #StopLeyRider https://t.co/56iAztEFfu https://t.co/gAwhoFqGyy	https://video.twimg.com/ext_tw_video/1403020989739438081/pu/vid/1280x720/OPw883GKjlPH9Tsh.mp4?tag=12
1403001477040263169	Santi_ABASCAL	2021-06-10 14:49:53	0	300	Jorgebuxade	📢 Mi intervención de hoy en el Pleno de Estrasburgo sobre Ceuta y la inmigración ilegal. Al final, el consenso progre se traga el relato oficial, acaban pidiendo más dinero para MENAS, aplaudiendo a Sánchez y mendigando acuerdos. #VOXConCeuta. #FronterasSeguras #BarriosSeguros https://t.co/EiNQz3ITX7	https://video.twimg.com/ext_tw_video/1402999364759347213/pu/vid/1280x720/JECWbvih4dBS-gOM.mp4?tag=12				0	0	1	0
1402933674715357190	Santi_ABASCAL	2021-06-10 10:20:27	0	1014	Santi_ABASCAL	El Gobierno de la amnesia histórica. Cuando no piden perdón por el pasado, lo reinventan, lo tergiversan o lo borran conforme a sus delirios Para ellos, su “memoria” hemipléjica. Para nosotros, nuestra Historia total. https://t.co/rc7g6PtUOb					-0.296	0.064	0.936	0
1402933598253092866	Santi_ABASCAL	2021-06-10 10:20:09	0	390	vox_es	📣 Actos de este jueves en defensa de las fronteras y la seguridad de nuestros barrios 💪🇪🇸 📍 En la Plaza de España de MELILLA a las 19:00 con @Ortega_Smith 📍 En la Plaza de la Constitución de San Juan de Aznalfarache en SEVILLA a las 20:00, con @monasterioR ¡Te esperamos! https://t.co/GZZs6J9LZq	http://pbs.twimg.com/media/E3b-LFqWQAAfaMz.jpg	http://pbs.twimg.com/media/E3b-LIEWUAkw_3E.jpg			0	0	1	0
1402922277793116162	Santi_ABASCAL	2021-06-10 09:35:10	2068	1014		El Gobierno de la amnesia histórica. Cuando no piden perdón por el pasado, lo reinventan, lo tergiversan o lo borran conforme a sus delirios Para ellos, su “memoria” hemipléjica. Para nosotros, nuestra Historia total. https://t.co/rc7g6PtUOb
1402899453971939331	Santi_ABASCAL	2021-06-10 08:04:29	2777	1208		Eso esperamos, que algún día respondan al recurso de VOX. Y si no lo hacen será por presiones políticas. Porque es evidente que este gobierno pisoteó la ley (y aún lo hace) Lo peor: que esta ilegalidad la apoyaron todos los grupos del Congreso a pesar de nuestras advertencias. https://t.co/BiJxHXJC4P
1402887723099303937	Santi_ABASCAL	2021-06-10 07:17:52	0	426	_patricia_rueda	Las Fuerzas y Cuerpos de Seguridad del Estado necesitan más medios, garantías legales y respaldo real en sus intervenciones. No hay libertad sin seguridad. No puede haber bienestar sin imperio de la ley. https://t.co/YUzsgW8FZJ	https://video.twimg.com/ext_tw_video/1402757457185804290/pu/vid/320x400/DE89u3hM_1dA1z2g.mp4?tag=12				-0.891	0.293	0.707	0
1402885808437276677	Santi_ABASCAL	2021-06-10 07:10:15	6688	2762		Sánchez, si quieres pagar alguna factura a tus socios golpistas hazlo con algo que te pertenezca, los adoptas en tu casa una vez cumplan su pena, por ejemplo. Pero no pagues tus deudas de poder entregando la legalidad y la justicia que corresponden a todos los españoles. https://t.co/c4GdmSYtpO
1402667963900170246	Santi_ABASCAL	2021-06-09 16:44:37	3741	1423		Hoy en el Tribunal Constitucional presentando el recurso de amparo para obtener el senador autonómico que el separatismo y la siniestra nos han robado. Vamos a defender los derechos políticos vulnerados de los miles de catalanes que nos votaron. https://t.co/uZJkUHThYq	http://pbs.twimg.com/media/E3dHCbaXoAUVlcs.jpg	http://pbs.twimg.com/media/E3dHDMhWUAgH1p9.jpg	http://pbs.twimg.com/media/E3dHD6pXoAIKnbE.jpg	http://pbs.twimg.com/media/E3dHEl1WUAATN-I.jpg
1402661838819573760	Santi_ABASCAL	2021-06-09 16:20:17	0	1245	vox_es	¡China debe pagar! Llevamos un año diciéndolo, mientras los demás partidos callaban y algunas redes sociales nos censuraban por ello. Ahora es evidente que Pekín es culpable de la expansión del virus y que se ha enriquecido con ello. ⬇ HILO ⬇ https://t.co/NNT83HuupK	https://video.twimg.com/ext_tw_video/1402656907450535937/pu/vid/1280x720/-eDJa9LFD72-YKmO.mp4?tag=12				0.4003	0	0.934	0.066
1402633236245798916	Santi_ABASCAL	2021-06-09 14:26:37	0	516	VOX_Cataluna	🔝 @Igarrigavaz, acompañado de @Santi_ABASCAL y @Macarena_Olona, ante el Tribunal Constitucional tras presentar un recurso de amparo por el senador que ha arrebatado el separatismo y la izquierda a VOX: "Pervierten las instituciones a su antojo" "Vamos a plantar cara" 💪🏼🇪🇦 https://t.co/ETl1QWNbkG	https://video.twimg.com/ext_tw_video/1402623892460556294/pu/vid/1280x720/4vIGsvIaY0Cje01r.mp4?tag=12				0.34	0	0.936	0.064
1402551288924147713	Santi_ABASCAL	2021-06-09 09:01:00	0	1642	VOX_Congreso	"Han desprotegido a los trabajadores". @Macarena_Olona destroza a Yolanda Díaz en la #SesiónDeControl por abandonar a los despedidos por CaixaBank 👇 https://t.co/obUzsepgZN	https://video.twimg.com/amplify_video/1402527709494923264/vid/1280x720/2AH-yKZL2MzkpepQ.mp4?tag=14				0	0	1	0
1402367033346494467	Santi_ABASCAL	2021-06-08 20:48:50	10634	4569		Lo vistan como lo vistan... ...estamos ante un acto de traición a este español y a todos los demás españoles que respetamos las leyes y defendemos la Nación. https://t.co/ubETt5Zxw1	http://pbs.twimg.com/media/E3Y1YQbWYAwWpW9.jpg
1402346883599810562	Santi_ABASCAL	2021-06-08 19:28:46	3721	1736		Una vez más...solo VOX ha votado en contra de este ataque a la presunción de inocencia y a la familia. Una aberración jurídica y moral más de la que todos los demás partidos se han convertido en artífices o cómplices. #SoloQuedaVox https://t.co/s0PhpDAbA5	http://pbs.twimg.com/media/E3YjDQyWEA00dH4.jpg
1402331620078755842	Santi_ABASCAL	2021-06-08 18:28:06	4561	2302		Lo dijimos desde el principio. Y lo reiteramos en el discurso de la moción de censura. TODOS los partidos nos despreciaron y ridiculizaron, y corrieron a proteger a sus amigos del Partido Comunista Chino. Lo seguiremos diciendo: China debe pagar. https://t.co/UxSMIZn760
1402281353169747978	Santi_ABASCAL	2021-06-08 15:08:22	0	2639	Santi_ABASCAL	Los dos grandes partidos llevan décadas blanqueando el separatismo, aplaudiendo cualquier gesto tramposo para poder legitimar sus pactos de gobierno. Seguimos igual. Los españoles debemos terminar con esa dinámica que pone el futuro de España en manos de los que odian a España.					0	0	1	0
1402281205052198922	Santi_ABASCAL	2021-06-08 15:07:47	0	868	VOX_Congreso	Sánchez vende España a los separatistas por un plato de lentejas. ¡Todos los españoles saldremos a la calle este domingo para exigir su dimisión! https://t.co/q8MAZhxT3u	https://video.twimg.com/amplify_video/1402241172542722059/vid/1280x720/m2QPE7sMmvdYYxj2.mp4?tag=14				0	0	1	0
1402281164585508864	Santi_ABASCAL	2021-06-08 15:07:37	0	980	Jorgebuxade	Que dice ahora la VP Kamala que los inmigrantes ilegales no han de ir a EEUU, que están en reforzar sus fronteras y que pierdan toda esperanza los ilegales. Pero si lo decimos en VOX, los medios se rasgan vestiduras y somos el coco. Alguien ha decir lo que todo el mundo sabe. https://t.co/dy7I8T9zIw					0.0516	0.041	0.914	0.045
1402281069509021706	Santi_ABASCAL	2021-06-08 15:07:14	0	574	gaceta_es	VOX pide la ruptura del acuerdo agrícola entre la Unión Europea y Marruecos por su grave perjuicio a los agricultores españoles al acentuar aún más la competencia desleal https://t.co/wPtEsiW6SA					-0.3818	0.091	0.909	0
1402280972075347979	Santi_ABASCAL	2021-06-08 15:06:51	6512	2639		Los dos grandes partidos llevan décadas blanqueando el separatismo, aplaudiendo cualquier gesto tramposo para poder legitimar sus pactos de gobierno. Seguimos igual. Los españoles debemos terminar con esa dinámica que pone el futuro de España en manos de los que odian a España.
1402244849366093825	Santi_ABASCAL	2021-06-08 12:43:19	0	2715	ivanedlm	Y seguimos con las ‘sorpresas’! Trump era un xenófobo por decir cosas así, pero Kamala Harris, como cada vez más izquierdistas en todo el mundo, lo va entendiendo... A los progres en España les va a explotar la cabeza! 🤯 https://t.co/RVgvZW30uY https://t.co/ygppnjTzKD	http://pbs.twimg.com/media/E3URaasWYAwEvbT.jpg				0	0	1	0
1401918652182630401	Santi_ABASCAL	2021-06-07 15:07:07	0	1256	vox_es	‼️ Detenido un tunecino de 18 años por abusar sexualmente de una anciana de 80 en Tarragona. Con estos salvajes, ¡expulsión inmediata y que cumpla pena en su país! Mientras otros callan, nosotros seguiremos denunciando los problemas del multiculturalismo.https://t.co/m5yXFs5qHL					0	0	1	0
1401906584188559365	Santi_ABASCAL	2021-06-07 14:19:10	0	1054	vox_es	😷 La obligatoriedad del uso de mascarillas en espacios al aire libre no es una cuestión sanitaria, sino un mecanismo confiscatorio y de control de este Gobierno. Apoyaremos cualquier medida que impulse su retirada en exteriores. #NoALaMascarillaAlAireLibre https://t.co/2MErOb1hgQ	https://video.twimg.com/amplify_video/1401870389811286018/vid/1280x720/uX4ChkIHcs_KYSZE.mp4?tag=14				-0.296	0.059	0.941	0
1401854859905744900	Santi_ABASCAL	2021-06-07 10:53:38	0	1446	vox_asambleamad	Mañana se vota y se constituye la mesa de la Asamblea de Madrid. VOX ofrece al PP un acuerdo para la mesa si se compromete a reducir los diputados de la Asamblea de 136 a 69. Estamos aquí para garantizar el bienestar de los ciudadanos, no de los políticos. https://t.co/Ca9ihOyVic	https://video.twimg.com/ext_tw_video/1401847105036095489/pu/vid/1280x720/B6bqWRWLcdqQ8qxm.mp4?tag=12				-0.296	0.046	0.954	0
1401645063353122826	Santi_ABASCAL	2021-06-06 20:59:59	0	936	madrid_vox	📰Entrevista a Ortega Lara, fundador de @vox_es, en @elmundoes, tras la foto de Sánchez en el zulo: 👉Un presidente que ha humillado mucho a las víctimas, que ha estado beneficiando a los terroristas y que gobierna con el brazo político de los terroristas https://t.co/R2IbYEbFQs					0.5859	0	0.888	0.112
1401492538368925705	Santi_ABASCAL	2021-06-06 10:53:54	0	1247	vox_es	Ya lo advirtió @Santi_ABASCAL hace un año en el Congreso. Solo VOX puso en duda la versión oficial de la dictadura comunista de China sobre el nacimiento y la propagación del coronavirus. ¡China debe pagar! https://t.co/n3Cgbc1Mu3 https://t.co/ZUJQrQeiqk	https://video.twimg.com/ext_tw_video/1401274847259410434/pu/vid/1280x720/uBqOj4_519sWg-_J.mp4?tag=12				0	0	1	0
1401308200167788545	Santi_ABASCAL	2021-06-05 22:41:24	0	1766	elentirvigo	Una torpeza al enviar un email desvela que el PSOE hace de chivato de la dictadura cubana. Un episodio escandaloso que se añade a la ya larga lista de favores del PSOE a ese régimen comunista: https://t.co/I5T0kKiI1m					0	0	1	0
1401307957275643909	Santi_ABASCAL	2021-06-05 22:40:26	0	552	gaceta_es	#Editorial | "La decisión de PSOE, PP, UP y PNV de excluir a VOX, la tercera fuerza nacional, de la Conferencia sobre Europa evita que una voz disidente exponga ideas que (...) son esenciales para generar debate, exigencia de una sociedad democrática". https://t.co/2CRTxHwj8p					0	0	1	0
1400899155787198467	Santi_ABASCAL	2021-06-04 19:36:00	0	200	LeandroVizcaya	@hermanntertsch Hay que llegar a la conclusión de que el PSOE hoy es tan de extrema izquierda como PODEMOS. La única diferencia es que visten otra piel para engañar a los ciudadanos. Y, en cierto modo, un poco a todos nosotros.					0	0	1	0
1400552932718919680	Santi_ABASCAL	2021-06-03 20:40:14	0	862	libertaddigital	La Carta de Madrid promovida por Vox contra el comunismo suma 8.000 adhesiones Por @Maiteloureiro_ https://t.co/9gqgTdrhcK					0	0	1	0
1400552897499238400	Santi_ABASCAL	2021-06-03 20:40:06	0	667	gaceta_es	Pablo Casado viaja a Ceuta para validar el acuerdo de Juan Vivas (PP) con el PSOE contra VOX y reitera su ‘lealtad’ a Pedro Sánchez. Los populares elogiaron la actitud de los socialistas por aprobarles los Presupuestos en la Ciudad Autónoma. https://t.co/n54OfkRXvC					0	0	1	0
1400552790225784832	Santi_ABASCAL	2021-06-03 20:39:40	0	746	hermanntertsch	¡Qué barbaridades no dijeron después de que @Santi_ABASCAL acusara a China como culpable y encubridora como lo hace ahora el presidente Biden y la Casa Blanca! Nadie pedirá perdón por las burlas. Una vez más, VOX se adelantó. Porque no tiene miedo a la verdad. Es la diferencia. https://t.co/qzrrgwkxKZ					-0.5707	0.098	0.902	0
1400520998198431753	Santi_ABASCAL	2021-06-03 18:33:21	0	860	VOX_Congreso	🔴 Con PSOE y Podemos: Paro, desindustrialización y subida de la luz. 🟢 Con VOX: Soberanía energética, reindustrialización y justicia social. Tú eliges: Globalismo o Patria. https://t.co/BGUNaVPezs https://t.co/kVgC4WMJpc	http://pbs.twimg.com/media/E29bFMsXwAIRW-X.jpg	http://pbs.twimg.com/media/E29bFMzXoAI3jJ-.jpg			0	0	1	0
1400232629887287301	Santi_ABASCAL	2021-06-02 23:27:28	0	296	gaceta_es	El líder de VOX, Santiago Abascal, en el debate 'Europa sin censura' organizado por la Fundación para una Hungría Cívica: "Las naciones europeas no deben perder las riendas de su futuro frente a las oligarquías desaprensivas de Bruselas" https://t.co/UFErOQsCwJ					-0.7003	0.139	0.861	0
1400200980852056068	Santi_ABASCAL	2021-06-02 21:21:42	0	779	vox_es	Pablo Casado quizá va a Ceuta a ver cómo va su pacto con el PSOE y a ver si lo puede replicar a nivel nacional. O quizás va a ver a los energúmenos del PP de Ceuta que el otro día atacaron a VOX por hacer un acto en defensa de nuestras fronteras. https://t.co/rv3aIwKotJ					0	0	1	0
1400144281868943375	Santi_ABASCAL	2021-06-02 17:36:24	0	1002	VOX_Congreso	No es la primera vez, ni la segunda, ni la tercera... El presidente de la Comisión de Seguridad Nacional, Carlos Aragonés del PP, interrumpe y corta arbitrariamente a los portavoces de VOX. Como le ha dicho @MariscalZabala se ha convertido en el mayordomo de la izquierda. https://t.co/JYFY253GFl	https://video.twimg.com/amplify_video/1400128025707036680/vid/640x360/-lgD-pb67OTj7uBW.mp4?tag=14				0.3818	0.045	0.857	0.098
1400060443331371009	Santi_ABASCAL	2021-06-02 12:03:16	0	1921	vox_es	Nos tacharon de conspiranoicos... pero la verdad siempre se abre paso y ahora los que se burlaron tienen que callar. Una dictadura comunista no puede causar tanto daño y salir impune. ¡China debe pagar! https://t.co/3uIixxJ8BZ	https://video.twimg.com/amplify_video/1400031129239969797/vid/1280x720/SVu1TIldO2egTXCy.mp4?tag=14				-0.3595	0.072	0.928	0
1399995797228376068	Santi_ABASCAL	2021-06-02 07:46:23	0	1979	Santi_ABASCAL	El señor Casado debería hacer algo en política que no tuviese que ver con su miedo a VOX. Si encima fuera algo que llegue a preocupar a Sanchez&amp;Cómplices, ya sería estupendo. Mientras tanto, basta con que no ofenda la inteligencia de los que irán al 13J, voten lo que voten. https://t.co/3GhflwZOrZ					-0.5267	0.087	0.913	0
1399995780312748033	Santi_ABASCAL	2021-06-02 07:46:19	0	1558	Santi_ABASCAL	Las víctimas están sufriendo mucho por culpa de este gobierno que excarcela terroristas y recibe el apoyo sus cómplices. Por eso debemos agradecer a todas la instituciones los gestos de Memoria y Dignidad. V.E.R.D.E 🇪🇸 https://t.co/W5hD2k1idV					0	0	1	0
[truncated: 14 more rows]

## Sheet: Ione Belarra
id	screen_name	created_at	fav	rt	RTed	text	media1	media2	media3	media4
[truncated: 446 more rows]

## Sheet: Pablo Iglesias
id	screen_name	created_at	fav	rt	RTed	text	media1	media2	media3	media4
[truncated: 3,200 more rows]

## Sheet: Oriol Yunqueras
id	screen_name	created_at	fav	rt	RTed	text	media1	media2	media3	media4
[truncated: 124 more rows]

## Sheet: Gabriel Rufián
id	screen_name	created_at	fav	rt	RTed	text	media1	media2	media3	media4
[truncated: 493 more rows]

## Sheet: Ines Arrimadas
id	screen_name	created_at	fav	rt	RTed	text	media1	media2	media3	media4
[truncated: 363 more rows]

[truncated: 4 more sheets: Carles Puigdemon, Andonio Ortuzar, Arnaldo Otegi, Iñigo Errejón]
