# Supplementary material for: Positioning analysis of Spanish politicians through their Twitter posts versus Spanish public opinion
Source: Humanit Soc Sci Commun. 2023 Jun 8;10(1):307. doi: 10.1057/s41599-023-01805-9 (PMC10248327; doi:10.1057/s41599-023-01805-9)
Supplement: Supplementary file 4 — Dataset 2 [file 41599_2023_1805_MOESM4_ESM.xlsx]

## Sheet: 3332
ESTUDIO	CUES	CCAA	PROV	MUN	CAPITAL	TAMUNI	ENTREV	TIPO_TEL	SEXO	EDAD	P0	P1_1	P1_2	P1_3	P1_4	ESCAFELI	ESCACONFIANZA	P4_1	P4_2	P4_3	P4_4	P4_5	P4_6	P5	P6_1	P6_2	P6_3	P6_4	P6_5	P6_6	P6_7	P6_8	P6_9	P7	P8_1	P8_2	P8_3	P8_4	P8_5	P8_6	P8_7	P8_8	P8_9	P8_10	P8_11	P8_12	P8_13	P8_14	P8_15
3332	1	1	4	0	3	1	0	2	1	68	1	7	8	8	7	9	6	9	10	10	8	10	10	2	2	2	2	4	2	2	2	4	2	3	2	3	2	1	2	3	3	2	2	2	2	3	3	3	2
3332	2	1	4	0	3	1	0	1	1	79	1	8	7	4	8	8	7	9	0	10	10	10	10	2	2	4	5	4	2	4	2	2	5	3	2	2	3	1	2	2	3	3	2	3	2	3	2	3	3
3332	3	1	4	0	3	2	0	2	1	52	1	10	10	10	8	10	5	5	8	10	10	10	10	2	2	2	4	4	2	4	2	4	4	3	3	2	2	2	3	3	2	2	1	3	2	3	2	3	3
3332	4	1	4	13	2	5	0	2	1	58	1	10	8	7	7	6	5	7	10	10	10	7	8	2	2	2	2	4	3	2	2	4	4	3	8	2	2	2	8	2	2	3	3	2	2	2	2	3	3
3332	5	1	4	13	2	5	0	2	1	56	1	10	7	9	8	8	7	10	10	10	10	10	10	1	5	2	5	5	4	4	8	5	5	3	3	3	3	3	3	3	3	3	3	3	3	3	1	3	3
3332	6	1	4	13	2	5	0	2	1	56	1	10	10	10	10	10	8	9	6	10	10	10	10	3	1	1	1	3	3	3	3	3	2	3	2	2	1	1	3	2	3	3	3	2	3	3	3	3	3
3332	7	1	4	13	2	5	0	2	1	34	1	8	5	3	5	5	6	8	8	5	10	10	10	3	2	2	2	4	1	1	1	2	2	3	2	2	2	2	2	2	3	2	2	2	2	2	2	3	2
3332	8	1	4	13	2	5	0	2	1	51	1	9	9	7	7	8	5	7	9	0	7	9	9	3	4	2	5	2	2	3	2	3	3	9	3	3	2	3	3	3	1	1	3	2	2	1	1	3	2
3332	9	1	4	13	2	5	0	2	2	56	1	10	10	10	10	10	10	10	10	10	10	10	10	1	3	2	4	5	4	4	2	2	4	3	2	2	3	2	3	3	2	3	3	3	2	2	3	3	3
3332	10	1	4	13	2	5	0	2	2	51	1	10	10	10	8	7	7	10	9	10	9	10	10	1	4	2	4	4	2	2	2	2	4	3	3	2	2	1	2	3	3	3	3	3	2	3	3	3	3
3332	11	1	4	13	2	5	0	2	1	40	1	10	8	10	10	9	8	9	7	10	10	10	10	1	2	2	1	4	2	1	4	2	2	1	2	2	2	3	3	2	2	3	3	2	3	3	3	3	2
3332	12	1	4	13	2	5	0	1	2	47	1	8	8	8	6	8	5	8	9	9	9	10	10	3	4	4	4	4	4	4	4	4	4	3	3	3	3	1	3	3	3	3	3	3	3	3	3	3	3
3332	13	1	4	13	2	5	0	2	1	44	1	9	9	9	7	9	7	8	8	9	9	9	9	1	4	3	4	4	3	2	4	4	4	3	3	3	1	2	3	3	3	3	3	2	3	3	2	3	3
3332	14	1	4	13	2	5	0	2	1	41	1	9	8	6	7	7	8	8	6	8	5	8	6	2	2	2	2	4	2	4	4	2	4	3	3	2	2	2	2	3	3	3	3	2	3	3	3	3	3
3332	15	1	4	13	2	5	0	2	2	74	1	8	7	7	8	6	5	9	6	9	9	9	9	1	2	2	2	2	2	3	2	2	2	3	2	2	3	2	2	2	3	3	3	2	3	3	3	3	3
3332	16	1	4	13	2	5	0	2	1	25	1	10	10	8	8	9	3	10	0	9	8	8	10	3	2	4	4	4	4	4	4	4	4	2	3	3	3	3	3	3	3	3	3	3	3	3	3	3	3
3332	17	1	4	0	3	2	0	2	2	55	1	10	10	10	10	10	5	8	10	10	10	10	10	2	1	1	4	3	3	3	2	4	3	1	3	3	3	3	2	3	3	3	3	3	2	3	2	3	3
3332	18	1	4	0	3	2	0	2	2	20	1	8	9	10	10	9	6	7	10	7	5	10	5	1	5	5	5	4	4	5	1	4	2	2	3	2	3	2	2	2	3	2	3	3	1	1	1	2	2
3332	19	1	4	0	3	3	0	2	2	63	1	5	2	0	5	10	0	8	10	10	10	10	10	3	8	2	3	5	2	2	3	3	2	3	8	8	3	8	8	3	8	3	8	3	8	8	8	2	3
3332	20	1	4	0	3	3	0	2	2	74	1	9	4	7	5	6	1	8	8	9	10	9	10	2	2	2	3	3	2	2	3	4	4	3	2	3	3	2	3	2	3	3	3	3	1	3	3	3	3
3332	21	1	4	0	3	3	0	2	2	47	1	9	8	5	6	7	8	8	9	10	10	9	10	2	2	4	2	2	2	4	4	4	2	3	3	2	3	2	2	3	2	3	3	3	3	3	3	3	3
3332	22	1	4	0	3	2	0	2	2	53	2	7	9	5	7	5	5	10	10	10	10	10	10	1	4	1	4	4	1	1	5	1	8	3	3	1	3	1	3	3	3	3	1	3	3	8	8	3	3
3332	23	1	4	0	3	3	0	2	2	63	1	8	9	8	8	9	9	10	7	10	8	10	10	2	4	1	2	2	2	4	2	4	4	1	3	3	2	8	3	2	3	2	2	2	3	3	3	3	3
3332	24	1	4	0	3	2	0	2	2	25	1	9	10	8	9	8	6	8	7	8	9	8	9	2	4	1	2	2	2	2	1	2	4	3	3	2	3	2	2	3	2	3	2	3	2	3	2	3	3
3332	25	1	4	0	3	4	0	1	2	45	1	3	3	2	4	8	0	5	5	10	8	9	10	3	4	4	4	4	4	4	4	4	4	2	3	3	3	3	3	3	3	3	3	3	3	3	3	3	3
3332	26	1	4	0	3	4	0	2	2	61	1	7	4	0	5	6	2	9	10	10	10	10	10	2	3	2	5	3	3	4	5	5	5	3	8	8	3	8	3	3	3	8	8	3	8	3	8	3	3
3332	27	1	4	0	3	1	0	2	1	37	1	8	8	7	8	6	4	9	0	9	9	9	8	1	4	2	5	4	2	2	2	2	8	3	2	2	2	2	2	2	2	3	3	3	2	2	2	2	2
3332	28	1	4	0	3	3	0	2	2	55	1	10	8	9	9	9	5	10	10	10	10	10	10	1	4	2	4	4	2	4	2	2	1	3	3	2	2	2	2	3	2	2	2	3	3	3	3	3	2
3332	29	1	4	0	3	2	0	1	2	57	1	8	8	9	9	8	7	9	7	9	10	10	10	1	2	2	4	2	2	2	2	1	2	3	2	2	2	2	2	2	2	2	2	3	2	2	2	2	1
3332	30	1	4	0	3	3	0	2	2	25	2	10	10	7	9	10	5	10	10	7	10	10	10	3	2	2	8	2	2	2	2	2	2	3	2	2	2	2	2	2	2	3	2	2	2	2	2	2	2
3332	31	1	4	0	3	3	0	1	1	70	1	10	5	9	8	10	5	10	10	0	10	10	10	2	4	1	5	5	5	1	8	5	4	2	2	3	3	3	3	2	3	3	3	3	3	3	3	3	3
3332	32	1	4	0	3	4	0	2	2	25	1	8	10	7	6	8	7	10	10	7	10	10	10	2	4	2	4	4	2	2	4	4	2	3	2	1	2	1	2	2	3	3	3	2	3	3	3	3	3
3332	33	1	4	0	3	4	0	2	1	35	1	8	5	2	8	5	6	8	10	10	8	10	10	2	2	4	8	4	4	4	4	4	4	3	2	3	2	2	3	3	3	3	3	2	3	3	3	3	3
3332	34	1	4	0	3	4	0	1	2	67	1	10	5	8	8	10	0	10	10	5	10	10	10	3	8	5	8	4	5	2	2	8	1	1	2	2	9	2	3	3	8	8	3	2	8	3	8	8	3
3332	35	1	4	0	3	4	0	2	1	32	1	10	10	10	5	10	3	10	10	10	10	10	10	3	4	5	4	4	4	3	3	3	3	2	3	3	3	3	3	3	3	3	3	3	3	3	3	3	3
3332	36	1	4	0	3	4	0	2	2	28	1	8	9	6	6	6	7	10	10	7	10	10	10	3	2	2	4	4	4	2	2	2	4	2	3	3	3	2	2	3	3	1	1	3	2	3	3	3	3
3332	37	1	4	0	3	4	0	2	1	76	1	9	9	7	6	6	3	8	10	10	10	10	10	2	4	2	5	4	4	4	3	3	2	1	3	2	3	3	3	2	3	3	3	3	3	3	3	3	3
3332	38	1	11	0	3	2	0	2	1	45	1	8	8	6	5	8	5	10	6	8	9	10	10	2	2	4	8	2	2	2	2	4	2	3	2	2	3	2	2	2	2	3	8	2	3	3	8	3	2
3332	39	1	11	4	3	5	0	1	1	76	1	9	9	9	6	10	3	8	5	9	9	9	9	1	3	1	2	5	3	2	2	2	8	2	3	8	1	1	1	1	1	2	2	2	2	3	3	3	3
3332	40	1	11	4	3	5	0	2	1	26	1	10	10	9	10	8	8	10	5	7	8	10	10	3	4	2	4	2	1	2	5	8	8	3	3	3	3	2	2	3	2	2	3	3	3	3	3	3	3
3332	41	1	11	4	3	5	0	2	2	20	1	9	9	9	9	8	5	10	9	10	10	10	10	2	4	2	4	4	2	2	2	4	4	3	3	3	3	2	2	2	3	3	3	2	3	3	2	3	3
3332	42	1	11	4	3	5	0	2	2	45	1	5	6	3	5	6	6	7	6	7	5	7	6	3	8	4	8	8	3	3	3	2	2	3	3	2	8	3	8	3	2	3	3	8	3	8	2	3	8
3332	43	1	11	4	3	5	0	2	2	26	1	8	10	8	4	10	0	10	10	5	10	10	10	2	5	5	5	4	5	5	4	5	5	3	3	3	3	3	3	3	2	3	3	3	3	3	3	2	3
3332	44	1	11	4	3	5	0	2	1	56	1	8	6	7	9	7	6	7	7	8	8	10	9	2	2	2	4	4	2	4	2	2	4	3	2	2	2	2	2	3	3	2	2	3	2	3	3	3	3
3332	45	1	11	4	3	5	0	2	2	33	1	9	7	10	10	10	7	10	10	7	8	10	10	1	4	2	2	4	1	1	4	2	1	2	2	1	3	3	2	2	2	3	2	2	3	3	2	2	1
3332	46	1	11	4	3	5	0	2	2	39	1	8	10	10	8	8	7	10	10	10	10	10	10	2	4	4	4	4	4	4	4	3	8	3	3	3	3	1	3	3	3	3	3	3	3	3	3	1	3
3332	47	1	11	4	3	5	0	1	1	46	1	10	9	9	10	10	3	10	8	10	10	10	10	3	8	8	8	4	4	1	5	5	5	3	8	3	3	8	3	8	1	8	3	3	3	8	2	1	3
3332	48	1	11	4	3	5	0	2	2	28	1	10	10	10	8	10	7	9	10	10	10	8	10	2	2	4	5	5	4	5	4	5	5	2	3	3	3	3	3	3	3	3	3	3	3	3	3	3	3
3332	49	1	11	0	3	3	0	2	1	42	1	10	10	10	10	10	0	5	5	10	10	10	10	3	2	2	5	5	2	4	4	5	4	2	3	3	3	3	3	2	3	3	8	3	3	3	3	3	3
3332	50	1	11	0	3	3	0	2	1	48	1	9	8	8	9	8	6	9	10	9	10	10	9	3	4	2	4	4	4	2	4	2	8	3	2	3	2	3	3	2	1	3	3	3	3	1	2	3	8
3332	51	1	11	0	3	3	0	2	2	25	1	10	10	10	8	8	6	8	10	10	10	5	10	2	4	4	4	4	2	2	2	2	4	3	3	2	3	2	2	3	3	2	2	3	2	3	2	3	3
3332	52	1	11	0	3	2	0	2	1	57	1	9	5	5	4	8	7	10	10	10	7	10	10	3	2	4	5	5	3	2	2	2	4	3	3	3	3	2	2	3	3	3	3	3	2	2	2	3	3
3332	53	1	11	12	2	5	0	1	2	60	1	10	10	10	7	8	5	10	0	10	10	10	10	1	2	2	4	4	4	3	4	4	3	3	2	2	3	2	2	2	2	3	3	3	3	3	2	3	2
3332	54	1	11	12	2	5	0	2	1	56	1	7	7	6	6	6	7	8	10	10	10	8	10	1	2	4	4	5	2	2	2	2	4	3	2	1	3	1	2	3	2	3	3	3	2	3	2	3	3
3332	55	1	11	12	2	5	0	2	2	25	1	10	10	10	9	9	7	9	10	10	10	10	10	3	4	3	4	4	2	4	2	2	4	3	3	2	3	2	2	3	3	3	3	3	2	2	2	3	3
3332	56	1	11	12	2	5	0	2	2	58	1	10	8	9	10	10	8	10	10	10	10	10	10	2	2	1	4	4	2	4	4	2	4	3	3	2	2	1	2	3	3	2	2	2	2	3	3	3	3
3332	57	1	11	12	2	5	0	1	1	58	1	10	5	5	8	8	5	10	10	10	10	7	10	1	4	4	5	5	2	5	2	3	4	3	3	2	3	3	3	3	3	3	3	3	2	3	3	3	3
3332	58	1	11	12	2	5	0	2	1	58	1	8	9	8	9	9	8	10	6	8	10	10	10	1	2	2	2	4	2	2	2	4	3	1	2	2	2	1	2	2	2	2	3	3	2	3	3	3	2
3332	59	1	11	12	2	5	0	1	1	60	1	6	10	5	8	6	8	7	7	10	8	8	8	3	4	4	4	5	3	3	3	3	3	3	2	3	3	2	3	3	2	3	3	3	2	3	3	3	3
3332	60	1	11	12	2	5	0	1	2	24	1	6	8	7	7	7	7	9	10	9	8	9	10	1	2	3	3	2	2	2	2	2	2	3	3	2	3	2	2	3	3	3	2	3	2	2	2	3	2
3332	61	1	11	12	2	5	0	1	1	27	1	9	9	8	9	7	8	10	8	10	9	7	10	3	2	4	4	2	2	1	1	2	8	3	2	2	2	2	2	3	2	3	2	3	2	2	2	3	8
3332	62	1	11	12	2	5	0	1	1	72	1	9	9	10	7	8	5	6	10	10	10	8	10	1	4	4	4	3	2	3	2	3	3	1	2	2	3	3	2	3	2	3	2	3	2	3	2	3	3
3332	63	1	11	12	2	5	0	2	2	61	1	9	9	9	8	9	7	8	5	8	9	9	9	2	2	2	3	3	2	2	3	3	2	3	3	3	2	2	3	3	3	2	3	2	3	3	8	3	2
3332	64	1	11	12	2	5	0	1	1	53	1	9	8	8	6	6	5	7	9	10	10	9	10	2	2	2	4	2	2	2	2	3	2	3	3	2	3	1	2	3	2	3	2	3	2	2	3	3	3
3332	65	1	11	12	2	5	0	2	2	39	1	10	4	0	5	10	0	10	0	10	10	10	10	3	4	1	5	2	1	1	2	1	4	2	3	2	3	2	3	3	2	3	2	3	2	1	2	2	3
3332	66	1	11	12	2	5	0	2	1	29	1	8	10	9	10	8	8	10	9	10	8	9	9	1	2	4	8	4	1	4	1	2	4	3	3	1	2	2	2	3	3	3	2	3	2	3	3	3	3
3332	67	1	11	0	3	2	0	2	2	52	1	9	9	7	8	8	7	8	6	10	10	8	10	3	2	2	4	4	2	4	2	4	4	3	2	2	3	2	3	3	3	8	3	3	8	8	3	3	3
3332	68	1	11	0	3	4	0	2	1	47	1	10	7	10	7	9	2	8	0	10	10	10	10	1	4	4	4	4	4	4	5	4	4	3	3	2	2	3	3	3	2	2	3	3	3	3	8	3	3
3332	69	1	11	0	3	4	0	2	1	40	1	10	10	7	7	8	5	10	0	10	10	10	10	2	2	2	4	4	3	3	2	2	3	2	2	2	2	1	3	3	3	3	2	3	2	3	3	3	3
3332	70	1	11	0	3	4	0	2	1	70	1	8	8	8	8	8	6	10	9	5	5	10	10	1	3	4	4	5	3	5	4	5	5	1	3	3	3	1	3	3	3	3	9	3	3	3	3	3	3
3332	71	1	11	0	3	4	0	1	2	32	1	8	9	6	7	8	7	10	6	10	9	9	9	2	2	2	8	8	2	2	4	2	2	3	2	2	2	8	3	3	3	3	8	3	3	3	3	3	2
3332	72	1	11	0	3	4	0	2	2	44	1	10	10	10	10	9	7	10	5	10	10	10	10	4	4	2	8	8	2	8	8	8	8	3	8	8	8	8	8	8	8	8	8	8	8	8	8	8	8
3332	73	1	11	0	3	4	0	2	2	46	1	10	10	10	10	0	0	5	10	10	10	10	10	4	4	4	4	5	2	4	2	4	4	3	3	3	3	8	8	3	8	3	8	3	1	2	8	3	3
3332	74	1	11	0	3	4	0	1	1	74	1	8	6	9	7	6	0	6	10	10	10	5	10	2	4	4	4	5	4	3	3	2	4	3	3	2	3	3	3	3	3	3	3	3	3	3	3	3	3
3332	75	1	11	20	3	5	0	2	1	75	1	5	7	9	9	7	0	10	5	10	10	10	10	3	5	5	3	5	5	5	5	5	5	3	3	2	2	1	3	3	3	3	3	3	2	3	8	3	3
3332	76	1	11	20	3	5	0	2	2	39	1	9	9	8	8	9	7	9	8	10	9	9	9	2	2	2	3	3	2	3	2	3	5	3	2	3	2	1	2	2	3	2	3	2	2	3	1	3	3
3332	77	1	11	20	3	5	0	2	2	35	1	10	8	10	10	10	9	10	10	10	10	8	10	2	5	5	5	2	2	5	5	2	5	3	3	2	2	2	2	3	3	3	2	3	3	2	2	3	3
3332	78	1	11	20	3	5	0	1	1	48	1	10	8	10	9	9	5	8	3	10	10	10	10	1	5	1	5	3	2	2	3	5	5	1	3	3	3	3	3	3	2	3	3	3	2	2	3	3	3
3332	79	1	11	20	3	5	0	1	2	50	1	7	7	5	7	6	6	8	6	10	6	8	9	2	4	4	2	4	2	4	4	2	4	3	3	2	3	1	1	3	3	3	3	3	2	3	3	3	3
3332	80	1	11	20	3	5	0	1	2	61	1	5	5	1	3	5	5	9	9	3	9	9	10	3	4	5	5	5	5	5	8	8	5	2	3	1	3	2	3	3	3	3	3	2	8	3	3	3	3
3332	81	1	11	20	3	5	0	2	1	47	1	10	10	10	10	10	7	10	10	10	10	10	10	1	1	1	1	2	2	2	2	2	2	3	2	2	2	2	2	3	3	2	2	3	2	3	3	3	3
3332	82	1	11	20	3	5	0	2	1	38	1	10	8	9	6	8	0	10	8	6	10	7	9	3	4	2	4	2	2	3	2	2	2	3	2	2	3	2	2	2	3	3	2	3	3	2	3	3	3
3332	83	1	11	20	3	5	0	2	1	22	1	9	9	6	7	6	0	9	0	9	9	10	10	2	2	2	2	2	2	2	4	2	3	3	8	8	8	8	8	8	8	8	8	8	8	8	8	8	8
3332	84	1	11	20	3	5	0	1	2	47	1	8	7	8	9	8	7	10	10	10	10	10	10	1	2	2	2	2	2	8	2	2	4	3	3	2	2	2	3	3	2	2	2	3	2	3	2	3	3
3332	85	1	11	20	3	5	0	2	1	19	1	9	7	10	10	9	8	7	7	9	8	10	8	2	4	2	4	2	2	4	4	5	5	3	3	2	3	2	2	3	3	3	2	3	2	3	1	1	3
3332	86	1	11	20	3	5	0	1	1	45	1	8	8	7	6	5	3	9	9	10	10	10	10	1	4	4	4	5	3	2	5	3	2	1	3	2	2	2	3	3	2	2	3	3	2	3	2	3	2
3332	87	1	11	20	3	5	0	2	2	56	1	6	5	4	7	6	7	7	6	8	7	8	8	3	4	2	4	5	4	4	2	5	5	3	3	3	2	1	3	3	2	3	3	3	3	3	3	3	2
3332	88	1	11	20	3	5	0	2	1	43	1	10	10	10	8	8	5	10	10	10	10	10	10	3	2	2	4	4	2	2	4	4	4	3	2	3	3	3	3	3	3	3	3	3	3	3	3	3	3
3332	89	1	11	20	3	5	0	2	1	60	1	9	9	9	9	9	6	10	10	10	10	10	10	3	3	1	8	3	1	2	2	2	2	3	2	2	3	2	3	3	3	2	3	2	3	3	3	3	2
3332	90	1	11	20	3	5	0	1	2	65	1	10	10	10	5	9	7	10	10	10	10	10	10	1	2	2	3	3	3	2	2	8	2	3	3	3	3	2	3	3	3	3	3	3	3	3	3	3	3
3332	91	1	11	20	3	5	0	2	1	68	1	99	8	7	0	9	5	3	5	6	10	8	10	3	4	2	4	8	4	4	5	4	4	3	3	3	3	2	3	3	3	3	3	3	3	3	3	3	3
3332	92	1	11	20	3	5	0	2	2	35	1	9	9	7	9	10	1	9	6	8	10	9	8	2	1	2	2	2	2	2	2	3	2	1	3	2	2	2	2	3	3	2	2	3	2	3	2	2	3
3332	93	1	11	0	3	4	0	2	2	37	1	10	10	10	10	10	6	10	8	10	10	10	10	3	1	1	2	4	2	1	2	2	8	2	2	2	2	2	2	2	2	2	2	3	3	8	8	8	8
3332	94	1	11	0	3	4	0	1	2	60	1	10	9	9	9	9	7	10	10	10	10	10	10	2	2	2	2	2	2	2	2	3	3	3	3	3	2	3	3	3	2	2	3	2	2	2	3	3	2
3332	95	1	11	0	3	4	0	2	1	50	1	7	9	6	4	6	5	9	6	7	7	9	9	3	4	2	4	2	2	1	1	2	2	3	3	2	2	3	1	3	3	3	3	3	2	2	3	3	3
3332	96	1	11	0	3	4	0	2	1	60	1	9	10	7	8	7	5	5	10	10	10	7	10	2	4	2	2	8	4	8	4	2	8	3	3	2	2	3	3	3	3	2	8	3	3	2	2	3	8
3332	97	1	11	0	3	4	0	2	2	47	1	9	6	9	8	9	2	10	10	10	10	10	10	1	4	5	1	2	1	4	2	4	4	2	2	3	3	3	3	3	3	2	2	3	2	3	3	3	3
3332	98	1	11	0	3	4	0	2	2	29	1	8	10	9	8	9	9	10	8	10	10	10	9	2	4	4	4	4	4	4	4	8	5	3	3	8	2	2	2	3	3	8	3	3	3	3	8	3	3
3332	99	1	11	0	3	4	0	1	1	54	1	8	6	8	8	7	6	8	0	5	6	10	10	3	1	1	1	1	1	1	1	1	1	2	2	2	2	1	2	2	2	2	2	2	2	3	3	3	2
3332	100	1	11	0	3	4	0	2	2	50	1	10	2	0	9	8	6	10	10	10	10	10	10	2	4	5	5	8	4	4	2	3	3	3	2	2	3	1	2	3	2	3	2	2	2	3	3	3	3
3332	101	1	11	0	3	3	0	2	2	65	1	10	8	10	10	8	7	10	10	10	10	7	10	1	2	4	1	4	4	4	4	4	4	2	3	3	3	3	3	3	2	2	2	2	2	3	2	3	8
3332	102	1	11	0	3	3	0	2	1	63	1	10	7	5	8	4	5	10	9	10	10	10	10	2	2	2	4	5	2	2	4	2	4	2	2	1	2	3	3	3	3	2	3	2	3	3	2	3	2
3332	103	1	11	0	3	4	0	1	2	56	1	9	8	7	9	7	6	10	5	9	8	9	10	1	4	2	8	4	4	4	4	2	4	3	3	1	2	1	3	3	2	8	2	2	3	3	8	3	3
3332	104	1	11	0	3	4	0	2	2	52	1	9	8	9	7	8	7	9	8	10	10	10	10	1	2	2	4	5	5	2	2	5	2	2	3	3	3	2	2	2	3	3	3	3	3	3	3	3	2
3332	105	1	11	0	3	4	0	2	1	29	1	10	10	10	10	10	7	10	5	10	10	10	10	2	4	2	4	2	2	2	4	4	4	3	3	1	3	1	3	3	3	3	1	3	3	2	3	3	3
3332	106	1	11	0	3	4	0	2	1	63	1	10	5	8	8	5	7	9	9	10	10	7	10	3	2	1	2	2	2	2	1	2	2	3	3	2	3	2	3	2	2	3	3	2	2	3	3	3	2
3332	107	1	11	0	3	4	0	2	1	38	1	10	10	10	8	8	7	10	10	10	10	10	10	1	2	4	8	4	2	4	5	5	5	3	3	1	2	3	3	3	3	2	2	3	3	3	3	3	1
3332	108	1	11	0	3	4	0	2	2	29	1	9	8	9	8	7	4	10	9	10	10	10	10	1	5	5	5	4	2	4	2	4	5	2	3	2	3	1	2	3	3	3	2	3	2	3	3	3	3
3332	109	1	11	0	3	4	0	2	2	45	1	10	10	10	8	8	4	9	5	10	10	10	10	2	1	2	3	1	2	1	1	1	1	3	2	2	2	2	2	2	2	3	2	2	2	2	2	2	3
3332	110	1	11	0	3	3	0	2	2	41	1	5	5	7	5	8	7	3	2	7	7	7	7	2	2	4	8	2	1	1	2	1	1	2	2	2	2	8	1	2	8	2	8	2	2	3	8	3	8
3332	111	1	11	0	3	3	0	2	2	28	1	10	10	10	10	10	10	10	0	10	10	0	10	2	2	2	3	3	4	2	2	2	3	2	2	2	2	2	2	2	3	3	3	2	2	2	3	3	3
3332	112	1	11	0	3	3	0	1	1	65	1	7	7	7	6	5	7	7	6	8	10	8	8	3	2	2	2	2	2	2	2	4	2	3	2	2	2	2	2	2	2	2	2	2	2	2	3	2	2
3332	113	1	11	0	3	3	0	2	2	38	1	8	10	5	7	8	8	7	10	10	8	7	8	1	2	1	2	4	4	2	2	4	2	3	2	2	2	2	2	2	3	3	3	2	2	3	3	3	2
3332	114	1	11	0	3	3	0	2	1	63	1	5	8	5	5	7	5	8	10	10	10	10	10	3	3	2	4	2	2	2	8	3	2	3	8	3	2	8	8	2	2	2	8	3	8	2	2	3	3
3332	115	1	14	0	3	3	0	2	1	45	1	9	7	6	6	8	5	6	7	6	6	8	9	3	4	2	4	3	2	1	1	2	2	1	2	2	2	1	2	3	2	3	3	3	2	2	2	3	3
3332	116	1	14	0	3	1	0	2	2	48	1	9	9	7	9	8	6	7	7	8	8	8	8	3	2	2	4	4	2	4	2	4	4	3	3	3	3	2	3	3	2	3	3	3	3	2	8	3	3
3332	117	1	14	0	3	3	0	2	2	34	1	9	7	8	8	8	5	10	7	9	9	7	9	2	4	4	4	4	4	4	2	2	4	3	2	1	2	2	2	3	3	3	3	3	3	3	3	3	3
3332	118	1	14	0	3	3	0	2	1	36	1	8	7	6	10	5	8	5	2	7	10	6	7	3	5	2	2	5	5	5	2	2	4	3	1	2	3	1	1	2	2	1	1	3	3	3	2	2	1
3332	119	1	14	21	2	5	0	1	2	39	1	10	9	99	8	10	5	8	8	10	9	10	10	1	2	2	8	2	1	4	8	4	8	3	3	3	3	1	3	3	3	2	3	3	2	2	3	3	3
3332	120	1	14	21	2	5	0	2	1	38	1	10	8	8	7	7	3	9	9	10	10	10	10	3	4	2	4	4	4	5	2	2	4	1	3	2	3	3	3	3	3	2	3	2	2	3	2	3	3
3332	121	1	14	21	2	5	0	2	1	55	1	10	6	8	8	7	7	10	10	7	10	7	10	1	2	1	5	2	4	4	8	2	5	3	2	2	3	3	2	2	3	2	3	3	2	3	2	3	3
3332	122	1	14	21	2	5	0	2	1	29	1	9	9	7	8	7	7	9	10	10	7	5	10	2	4	2	3	4	2	2	2	2	2	1	3	2	2	3	2	3	3	3	2	2	2	2	3	3	2
3332	123	1	14	21	2	5	0	1	1	80	1	8	5	7	7	7	6	10	7	9	7	9	8	2	2	1	2	2	2	2	2	2	4	3	3	2	3	2	3	2	3	3	2	2	2	3	3	3	3
3332	124	1	14	21	2	5	0	2	1	62	1	9	9	9	9	8	7	10	9	10	10	10	10	3	2	2	8	2	2	2	2	2	2	1	3	3	3	3	3	3	3	3	3	2	2	3	8	3	3
3332	125	1	14	21	2	5	0	1	1	60	1	10	10	9	7	7	6	10	5	10	10	10	10	1	2	1	5	5	2	1	2	2	1	3	3	2	1	1	3	2	3	8	2	2	2	2	3	3	3
3332	126	1	14	21	2	5	0	2	2	38	1	10	8	8	7	9	5	10	10	10	10	10	10	3	4	4	8	8	4	4	4	4	4	3	3	2	3	1	1	3	3	3	8	3	3	3	3	3	3
3332	127	1	14	21	2	5	0	2	2	52	1	8	9	9	5	7	9	9	1	8	9	10	9	4	4	3	5	5	5	8	8	8	3	3	3	3	3	8	3	3	3	3	3	3	8	3	3	3	3
3332	128	1	14	21	2	5	0	2	2	79	1	8	8	8	8	8	2	6	10	10	10	10	10	2	3	1	5	3	3	2	2	2	5	3	3	2	3	3	3	3	3	3	3	3	2	3	3	3	3
3332	129	1	14	21	2	5	0	2	1	35	1	9	9	9	9	9	7	7	8	10	9	9	9	3	4	2	4	4	4	4	4	4	4	2	3	3	2	2	2	2	3	3	3	3	3	3	3	3	3
3332	130	1	14	21	2	5	0	2	1	19	1	6	7	6	7	7	5	7	7	9	9	10	8	1	2	3	4	3	3	3	2	3	3	3	2	2	2	1	2	3	3	3	2	3	2	3	3	3	3
3332	131	1	14	21	2	5	0	2	2	53	1	8	8	6	8	8	7	10	10	10	10	10	10	2	4	4	4	4	2	4	4	5	5	3	3	3	3	2	2	3	3	3	3	2	3	3	3	3	3
3332	132	1	14	21	2	5	0	1	2	21	1	9	10	8	10	9	7	10	9	10	9	10	10	3	1	2	1	1	1	1	1	1	4	3	2	2	3	2	2	2	1	2	2	2	2	3	2	3	3
3332	133	1	14	21	2	5	0	2	1	64	1	10	10	10	10	7	5	10	10	10	10	10	10	1	2	2	5	5	3	3	1	3	5	3	2	2	2	3	3	2	2	2	2	2	2	3	3	3	3
3332	134	1	14	21	2	5	0	2	2	67	1	10	9	10	9	10	8	10	10	10	10	10	10	1	2	2	1	4	2	8	2	4	8	3	3	3	3	8	3	3	3	3	3	2	2	3	3	3	3
3332	135	1	14	21	2	5	0	1	1	41	1	8	8	9	6	10	5	10	10	10	10	10	10	2	4	2	4	5	2	1	5	5	5	1	1	8	1	2	3	3	3	1	3	3	1	3	2	2	3
3332	136	1	14	21	2	5	0	2	2	27	1	10	9	7	6	8	8	7	7	7	6	8	9	3	2	2	4	4	4	4	5	4	4	2	3	2	2	1	3	3	3	2	2	2	2	2	3	3	2
3332	137	1	14	21	2	5	0	2	1	67	1	9	9	9	8	8	7	10	9	10	10	10	10	1	2	1	1	4	2	4	2	4	4	3	3	2	3	1	2	3	3	3	3	2	2	3	3	3	3
3332	138	1	14	21	2	5	0	2	2	62	1	10	5	9	8	9	8	8	10	10	10	8	10	3	3	4	4	4	4	4	2	4	8	3	3	3	3	3	2	3	1	8	3	3	8	3	3	3	3
3332	139	1	14	21	2	5	0	2	2	36	1	7	7	8	6	8	6	10	7	5	4	10	10	1	4	1	5	2	2	4	2	2	4	2	2	2	3	2	2	2	3	3	3	3	2	3	3	3	3
3332	140	1	14	21	2	5	0	2	2	50	1	10	10	10	10	10	0	10	10	10	10	10	10	2	5	2	2	4	5	8	2	2	8	3	3	3	3	3	3	3	3	3	3	3	2	3	3	3	3
3332	141	1	14	21	2	5	0	1	2	66	1	8	8	5	7	7	7	8	10	10	10	10	10	3	8	2	4	3	4	8	2	4	4	3	2	2	3	2	3	3	3	2	2	2	2	3	3	3	3
3332	142	1	14	21	2	5	0	2	1	20	1	10	10	8	8	8	7	10	8	10	10	10	10	2	3	1	1	4	1	2	1	1	2	3	2	2	3	2	2	2	2	3	2	3	2	3	2	1	3
3332	143	1	14	21	2	5	0	1	1	31	1	10	10	8	8	6	8	3	0	5	10	8	10	2	2	2	4	5	4	2	2	2	2	2	2	2	3	2	3	3	3	3	3	2	2	2	3	3	2
3332	144	1	14	0	3	3	0	2	1	31	1	8	5	9	6	8	3	8	0	10	10	10	10	2	5	5	5	5	4	4	5	5	2	3	3	2	3	3	3	3	2	3	3	3	3	2	2	3	2
3332	145	1	14	0	3	3	0	1	1	69	1	6	6	6	6	8	5	7	6	8	8	7	8	2	4	4	4	4	4	4	2	2	4	3	2	2	2	2	2	2	3	2	3	2	2	3	2	2	3
3332	146	1	14	0	3	3	0	2	1	36	1	8	9	6	9	6	5	6	8	10	9	8	8	2	2	3	2	4	2	2	3	3	3	1	3	2	3	1	2	3	3	3	2	3	2	3	3	3	3
3332	147	1	14	0	3	3	0	2	2	58	1	10	6	8	7	7	5	10	10	10	10	10	10	2	4	2	4	4	4	4	2	4	4	3	3	2	3	2	3	3	2	3	2	3	2	2	3	3	3
3332	148	1	14	0	3	3	0	2	2	50	1	10	10	10	3	6	8	10	5	10	10	10	10	2	4	4	2	4	2	2	4	3	2	2	2	2	1	3	2	3	3	3	2	2	3	3	3	3	2
3332	149	1	14	0	3	3	0	2	1	28	1	10	8	8	8	8	6	10	5	8	10	10	10	3	2	4	8	8	2	4	2	4	1	3	3	2	8	8	2	3	2	8	8	8	8	8	8	3	2
3332	150	1	14	0	3	2	0	2	1	53	1	10	7	10	10	10	10	10	10	10	10	10	10	1	5	4	5	5	1	5	2	2	5	1	3	3	3	3	3	3	3	3	3	3	2	3	3	3	3
3332	151	1	14	0	3	3	0	2	1	54	1	10	8	10	7	9	8	10	6	10	10	10	10	3	2	2	3	4	3	3	3	3	3	1	3	3	3	1	3	3	8	2	3	3	3	3	3	3	3
3332	152	1	14	0	3	3	0	1	1	68	1	10	10	9	8	8	8	8	10	10	10	10	10	1	2	4	4	4	3	3	4	3	3	3	2	2	2	2	2	3	3	2	2	3	2	2	2	3	3
3332	153	1	14	0	3	3	0	2	1	56	1	10	9	6	6	8	7	10	7	10	10	10	10	2	2	2	4	5	2	2	2	2	4	1	3	3	3	1	3	3	3	3	3	3	2	3	3	3	3
3332	154	1	14	0	3	3	0	2	2	29	1	9	9	7	9	7	3	10	10	10	10	10	10	2	4	2	4	2	2	2	4	4	3	3	3	2	2	2	2	3	3	2	3	3	3	3	3	3	3
3332	155	1	14	0	3	2	0	2	2	46	1	10	8	3	7	10	1	7	0	8	8	9	9	2	2	4	4	4	4	4	2	2	2	2	3	2	3	3	3	3	2	3	3	3	3	2	3	3	3
3332	156	1	14	0	3	3	0	1	2	60	1	5	5	5	5	8	8	9	9	9	9	9	9	4	8	2	2	8	8	2	2	2	8	2	8	8	8	8	8	8	8	8	8	8	8	8	8	2	3
3332	157	1	14	0	3	3	0	1	2	53	1	10	8	0	7	7	2	10	0	10	10	10	10	3	5	3	8	4	2	1	3	5	5	2	3	3	3	3	2	3	2	2	3	3	3	2	3	3	3
3332	158	1	14	0	3	2	0	2	1	46	1	10	10	10	6	8	6	10	8	10	10	10	10	1	2	2	2	8	2	2	2	8	2	3	2	2	8	8	8	2	8	8	8	2	8	2	8	3	2
3332	159	1	14	0	3	2	0	2	1	48	1	10	9	9	7	8	6	10	10	10	10	8	10	1	2	1	5	5	4	3	8	4	5	3	3	9	3	1	3	3	3	3	1	3	8	3	3	3	3
3332	160	1	14	0	3	2	0	2	1	73	1	7	7	7	7	7	5	7	7	7	7	7	7	1	3	4	4	5	5	2	2	3	4	2	8	8	8	8	8	8	8	8	8	8	8	8	8	8	8
3332	161	1	14	0	3	1	0	2	1	33	1	10	10	8	8	9	7	8	8	8	9	9	8	3	3	4	4	4	2	2	4	4	4	2	2	2	2	2	2	3	3	3	3	3	2	3	2	3	3
3332	162	1	18	0	3	1	0	2	2	46	1	7	7	6	6	8	5	8	6	7	4	8	7	2	2	4	4	2	2	2	2	2	4	2	3	2	2	1	2	2	2	2	2	2	2	3	3	3	3
3332	163	1	18	0	3	3	0	2	1	73	1	10	3	0	0	10	1	3	10	10	10	5	10	2	5	4	5	5	3	5	3	4	5	2	3	8	3	8	8	8	1	3	8	3	8	8	8	8	3
3332	164	1	18	0	3	3	0	2	2	41	1	10	7	8	9	8	4	9	8	10	9	10	9	2	2	3	4	5	2	3	3	4	4	3	2	2	3	2	2	2	3	3	3	2	2	3	8	3	3
3332	165	1	18	0	3	2	0	2	1	51	1	9	9	8	7	7	6	6	4	4	7	9	9	2	8	3	2	5	3	2	8	4	2	3	2	2	2	2	3	3	3	2	3	2	2	2	2	3	2
3332	166	1	18	0	3	3	0	1	2	44	1	9	8	8	7	8	3	7	9	9	9	9	9	3	4	4	8	4	4	2	4	4	4	3	3	2	3	2	3	3	3	3	3	8	2	3	3	3	3
3332	167	1	18	0	3	3	0	1	1	66	1	8	8	5	8	9	10	10	10	10	10	10	10	2	2	2	2	4	2	2	1	2	4	1	3	2	3	1	2	3	3	3	3	3	2	3	3	3	3
3332	168	1	18	0	3	3	0	2	1	39	1	9	8	8	9	7	5	10	8	9	9	10	10	2	4	4	4	2	2	2	2	4	4	3	3	1	3	1	2	3	3	3	3	3	1	3	3	3	8
3332	169	1	18	0	3	3	0	1	2	68	1	10	10	7	7	7	6	9	10	10	10	9	9	2	3	2	1	3	4	2	3	3	3	3	3	3	8	3	3	3	3	3	3	3	3	3	3	3	3
3332	170	1	18	0	3	3	0	2	1	67	1	9	10	9	9	7	8	9	6	10	9	10	10	2	2	2	2	3	2	2	8	2	4	3	2	2	8	1	2	3	3	3	1	2	2	3	3	3	3
3332	171	1	18	0	3	3	0	2	2	43	1	10	6	10	10	8	4	10	0	10	10	10	10	2	3	5	5	3	2	3	3	2	2	2	2	1	3	2	2	3	2	2	2	3	2	2	3	3	3
3332	172	1	18	0	3	3	0	1	2	78	1	9	6	0	0	5	0	10	98	98	9	5	10	4	5	2	2	8	2	8	2	8	2	8	8	8	8	8	8	8	8	8	8	8	8	3	8	8	8
3332	173	1	18	0	3	3	0	2	1	65	1	9	8	8	9	9	8	7	10	10	10	9	10	2	5	1	1	5	4	1	2	3	1	3	3	2	1	3	2	1	3	3	3	1	2	3	1	3	2
3332	174	1	18	0	3	3	0	1	2	72	1	5	4	5	4	5	0	98	98	98	98	98	98	4	4	3	3	8	8	5	8	8	8	8	3	8	8	8	8	3	3	8	8	3	8	8	3	3	3
3332	175	1	18	0	3	1	0	1	2	50	1	9	5	4	7	4	1	9	10	10	9	10	10	3	2	2	4	2	2	3	2	2	3	3	2	2	1	1	2	3	3	3	2	2	2	3	2	3	2
3332	176	1	18	0	3	1	0	1	2	69	1	7	5	6	7	7	5	6	10	10	10	9	10	3	5	4	3	3	5	4	8	5	2	3	3	3	2	8	3	3	3	2	2	2	3	3	3	3	3
3332	177	1	18	0	3	3	0	2	1	38	1	9	8	8	7	7	5	5	8	8	8	8	9	2	2	3	4	4	3	3	3	2	4	3	2	1	2	3	3	2	3	3	3	3	2	3	2	3	3
3332	178	1	18	0	3	1	0	2	2	64	1	5	6	0	5	8	1	10	10	10	10	10	10	3	3	3	5	5	2	4	4	5	5	2	3	2	3	1	2	3	3	3	2	3	3	3	3	3	3
3332	179	1	18	87	2	5	0	2	2	42	1	10	10	10	8	9	9	8	4	8	9	10	10	2	2	4	2	2	2	2	2	2	2	3	3	2	2	2	2	3	2	3	2	8	2	3	8	3	2
3332	180	1	18	87	2	5	0	2	1	31	1	8	7	5	8	5	5	8	6	7	7	9	9	2	2	4	2	4	4	4	2	2	4	3	3	2	2	1	1	3	2	2	1	2	2	2	2	3	3
3332	181	1	18	87	2	5	0	2	1	49	1	8	8	8	7	8	7	6	6	8	7	7	8	3	2	2	2	3	2	2	2	2	2	3	2	3	2	3	2	2	1	2	3	2	2	2	1	3	2
3332	182	1	18	87	2	5	0	2	2	25	1	9	7	7	6	8	7	9	10	9	8	6	10	1	5	4	8	4	2	2	2	2	4	1	3	3	3	3	3	3	3	2	2	3	3	3	3	3	3
3332	183	1	18	87	2	5	0	2	1	45	1	8	7	7	7	6	4	6	7	7	7	8	8	2	4	2	5	5	4	4	2	4	2	2	2	3	1	1	2	2	1	8	3	8	2	2	1	3	2
3332	184	1	18	87	2	5	0	2	2	75	1	9	4	9	7	6	5	10	10	9	10	5	10	2	2	2	2	2	2	2	2	2	2	3	2	2	3	8	2	2	3	3	8	2	2	2	2	2	3
3332	185	1	18	87	2	5	0	2	2	29	1	9	8	5	9	8	7	9	6	7	6	9	10	1	2	2	3	3	2	3	2	2	4	3	2	1	1	1	1	2	2	3	2	2	2	3	3	3	3
3332	186	1	18	87	2	5	0	1	1	49	1	9	9	9	9	9	9	8	8	8	9	10	10	3	2	2	8	8	2	8	8	8	2	3	8	8	8	8	8	2	8	8	8	8	8	8	8	3	8
3332	187	1	18	87	2	5	0	2	1	36	1	3	9	7	6	5	2	7	10	10	10	7	9	1	2	1	1	4	4	4	1	1	1	3	3	2	2	2	3	3	3	2	2	2	2	3	3	3	2
3332	188	1	18	87	2	5	0	2	1	38	1	10	10	10	8	10	9	8	6	10	10	10	9	2	4	2	5	5	4	4	4	5	4	3	3	2	1	1	3	3	3	3	3	3	3	3	3	3	2
3332	189	1	18	87	2	5	0	2	1	26	1	10	10	10	10	10	7	8	0	6	6	7	10	2	4	2	4	4	2	2	2	4	4	2	3	3	2	1	2	2	3	3	2	3	2	3	2	2	3
3332	190	1	18	87	2	5	0	2	1	41	1	10	10	5	9	10	5	7	5	8	10	10	10	2	4	3	3	3	2	8	2	3	2	3	3	2	2	2	3	3	3	8	3	3	2	2	3	3	2
3332	191	1	18	87	2	5	0	1	2	73	1	7	7	5	6	8	5	9	10	10	10	10	10	3	4	2	4	4	2	4	2	2	4	2	3	2	2	3	3	3	2	3	3	2	2	2	2	3	3
3332	192	1	18	87	2	5	0	2	1	67	1	7	8	7	7	8	5	6	5	7	7	8	7	1	4	2	4	5	4	2	4	4	4	1	3	2	3	1	2	3	3	3	2	3	2	3	3	3	3
3332	193	1	18	87	2	5	0	1	1	51	1	9	8	8	8	8	8	9	9	9	9	9	9	1	2	2	4	2	4	4	2	2	4	1	3	2	3	2	3	3	3	3	3	3	2	3	2	3	3
3332	194	1	18	87	2	5	0	2	2	18	1	8	6	9	9	8	7	10	8	9	7	10	8	3	4	2	8	2	2	4	2	4	4	1	3	2	3	2	3	3	2	2	2	3	1	3	3	3	3
3332	195	1	18	87	2	5	0	2	2	54	1	10	10	10	10	10	10	10	10	10	10	10	10	2	4	4	8	2	2	4	2	2	2	3	3	8	3	3	3	3	3	3	3	3	2	3	2	3	3
3332	196	1	18	87	2	5	0	2	2	33	1	0	6	8	7	6	5	10	10	0	10	10	10	1	2	5	8	5	1	4	1	2	4	2	3	2	3	1	1	3	1	3	3	3	2	3	3	3	3
3332	197	1	18	0	3	3	0	2	1	26	1	3	8	8	7	8	8	10	10	8	9	8	9	3	4	4	3	4	4	4	2	2	4	2	3	2	3	3	3	3	2	3	3	2	2	3	3	3	3
3332	198	1	18	0	3	3	0	2	1	50	1	8	8	8	7	7	1	9	0	2	9	9	9	3	2	2	2	2	2	2	2	2	2	3	2	2	2	2	2	2	2	2	2	2	2	3	3	3	2
3332	199	1	18	0	3	3	0	1	2	76	1	10	9	9	10	10	7	10	10	10	10	7	10	2	3	5	1	5	4	4	3	3	3	3	3	8	2	8	3	3	3	8	3	2	3	3	3	3	3
3332	200	1	18	0	3	3	0	1	1	58	1	9	9	8	8	7	5	6	10	10	10	10	10	2	4	4	4	4	3	4	4	5	4	2	3	3	3	3	3	3	3	3	3	3	2	2	3	3	3
3332	201	1	18	0	3	3	0	1	2	43	1	10	10	99	6	10	2	10	0	98	10	10	10	1	2	1	3	3	8	3	3	2	3	9	3	3	3	3	3	3	8	3	8	3	3	3	3	3	3
3332	202	1	18	0	3	2	0	1	1	78	1	10	10	10	10	10	1	9	0	10	9	10	10	4	8	5	4	5	2	3	2	2	4	1	8	3	2	8	3	3	8	8	8	2	8	8	8	8	1
3332	203	1	18	0	3	4	0	1	2	58	1	8	6	8	5	8	4	10	10	10	5	10	10	1	4	2	4	3	5	3	3	4	4	2	3	2	3	3	3	3	3	3	3	3	2	3	2	3	3
3332	204	1	18	0	3	4	0	1	1	58	1	9	8	9	10	9	10	8	10	10	8	9	10	1	4	2	3	5	2	2	2	3	3	3	3	2	2	1	2	2	3	2	1	3	2	3	3	3	3
3332	205	1	18	0	3	4	0	1	1	74	1	8	7	8	8	8	7	10	10	10	10	7	8	2	2	4	2	4	2	3	3	2	2	3	2	3	2	1	2	3	3	3	3	2	2	3	3	3	3
3332	206	1	18	0	3	4	0	2	2	24	1	9	7	7	7	8	7	10	10	10	10	8	10	3	1	3	4	2	2	2	2	3	4	3	3	1	2	1	2	3	3	3	2	2	2	3	3	3	3
3332	207	1	18	0	3	4	0	1	2	66	1	10	7	9	6	10	7	7	10	10	10	10	10	1	8	2	3	8	4	8	8	8	4	2	3	3	3	3	3	3	3	3	3	3	3	3	3	3	3
3332	208	1	18	0	3	3	0	1	2	68	1	9	5	8	8	7	6	7	5	9	8	7	9	3	2	3	2	8	2	8	8	2	8	2	2	8	8	8	2	3	2	2	3	2	8	1	2	8	2
3332	209	1	18	0	3	2	0	2	2	66	1	10	10	10	8	10	10	8	10	10	10	10	10	3	1	1	3	8	3	3	8	2	2	2	8	8	8	2	2	2	2	3	8	2	8	2	8	3	2
3332	210	1	18	0	3	3	0	2	2	22	1	9	8	6	10	7	4	3	5	3	3	0	2	2	2	4	3	3	2	3	3	5	2	3	3	3	3	3	3	3	3	3	3	3	3	3	3	3	3
3332	211	1	18	0	3	3	0	2	2	70	1	9	4	4	6	7	8	9	9	9	10	10	10	1	3	3	4	2	2	2	2	3	2	3	3	2	3	2	2	2	3	3	2	3	2	3	3	3	3
3332	212	1	18	0	3	2	0	2	1	27	1	10	10	10	8	8	6	10	8	10	10	10	10	2	1	1	4	4	2	4	2	2	4	3	3	2	3	2	2	3	3	3	2	3	2	3	3	3	3
3332	213	1	18	0	3	3	0	2	2	37	1	8	9	7	8	7	9	7	7	9	8	10	9	3	1	1	2	1	1	1	1	8	2	3	3	8	2	1	2	3	3	2	2	2	2	3	3	3	2
3332	214	1	18	0	3	2	0	1	2	82	1	10	5	8	8	7	4	10	8	10	10	10	10	4	8	2	2	8	2	8	8	8	8	2	3	3	3	3	3	3	3	3	3	3	3	3	3	2	3
3332	215	1	18	0	3	2	0	1	1	59	1	9	9	9	9	9	5	5	0	0	5	5	9	4	3	3	3	5	3	3	3	3	3	3	3	3	3	3	3	3	3	3	3	3	3	3	3	3	3
3332	216	1	18	0	3	2	0	2	2	28	1	10	8	8	8	8	7	9	9	6	9	9	9	1	2	2	2	4	4	2	2	2	2	3	2	2	2	2	2	2	2	3	2	2	2	2	2	2	2
3332	217	1	18	0	3	2	0	2	1	42	1	9	9	7	8	8	4	9	8	8	8	10	10	3	2	2	2	4	4	2	2	4	2	3	2	2	2	3	3	3	3	2	3	2	2	2	3	3	2
3332	218	1	18	0	3	3	0	1	1	23	1	8	10	8	7	7	5	8	6	6	8	10	9	3	4	4	4	4	2	2	4	4	2	3	3	2	2	2	2	3	3	2	2	2	2	3	3	3	3
3332	219	1	18	0	3	3	0	1	1	65	2	7	5	5	8	5	7	8	6	8	8	8	8	3	4	4	4	5	2	9	1	2	9	1	3	2	3	2	2	3	3	3	3	3	2	3	3	3	8
3332	220	1	18	0	3	3	0	2	1	59	1	10	10	8	8	8	6	8	5	10	10	8	10	2	4	4	5	5	3	4	4	4	2	2	3	3	3	3	3	3	3	3	3	3	2	2	2	3	2
3332	221	1	18	0	3	2	0	1	2	78	1	10	10	9	8	10	5	10	8	9	8	9	10	3	4	4	4	4	4	2	5	5	5	2	3	3	3	3	3	3	3	3	3	3	3	3	3	3	3
3332	222	1	18	0	3	3	0	2	2	76	1	8	4	10	9	10	0	10	10	1	10	8	10	1	4	4	3	4	4	4	2	2	3	3	3	2	3	1	3	3	2	3	3	3	2	3	3	2	2
3332	223	1	18	0	3	3	0	2	2	26	1	8	8	7	8	8	5	10	10	8	10	10	10	2	2	4	4	4	2	2	2	2	2	3	2	2	3	8	2	3	2	1	2	3	2	2	2	1	2
3332	224	1	18	0	3	3	0	1	2	52	1	10	6	8	7	8	7	10	0	10	10	10	10	1	3	3	5	5	2	3	8	3	8	3	3	8	1	8	1	3	8	8	8	8	3	2	8	3	8
3332	225	1	18	0	3	2	0	2	1	39	1	10	10	10	6	9	7	7	7	6	10	10	10	1	2	2	2	4	4	2	2	2	2	3	2	2	1	1	1	2	2	2	2	2	2	2	2	2	2
3332	226	1	21	0	3	2	0	2	2	38	1	8	10	7	8	9	7	9	10	10	9	9	10	2	2	1	2	4	2	4	2	4	4	3	3	2	2	2	2	3	2	2	3	2	3	3	2	3	3
3332	227	1	21	0	3	3	0	2	2	38	1	10	10	8	8	10	7	10	10	10	10	10	10	2	2	2	4	8	2	4	2	4	4	3	3	2	3	2	3	3	3	2	3	3	2	3	3	3	3
3332	228	1	21	0	3	2	0	2	1	56	1	8	5	7	6	6	5	6	10	10	10	10	10	2	4	4	4	4	4	4	4	4	4	1	3	3	3	3	3	3	3	3	3	3	3	2	3	3	3
3332	229	1	21	41	2	5	0	2	1	59	1	6	8	8	8	10	7	10	0	10	10	10	10	3	4	4	4	9	9	5	3	3	5	2	3	8	3	3	3	3	3	3	8	3	2	3	3	3	3
3332	230	1	21	41	2	5	0	2	2	43	1	9	10	7	10	9	7	10	7	8	8	10	10	2	4	4	2	2	2	4	4	4	4	3	2	2	1	1	2	2	2	2	2	2	3	2	2	3	3
3332	231	1	21	41	2	5	0	2	2	61	1	6	8	4	5	6	4	8	5	8	7	6	9	2	2	2	2	4	4	2	2	4	4	3	2	3	2	3	3	2	2	3	2	2	2	2	2	3	3
3332	232	1	21	41	2	5	0	2	2	51	1	6	8	8	5	7	0	10	0	10	10	10	10	2	4	8	5	3	4	4	5	5	5	2	3	3	3	3	3	3	3	3	3	3	3	3	3	3	3
3332	233	1	21	41	2	5	0	2	1	24	1	8	7	8	6	7	5	6	7	5	5	5	7	2	4	4	4	4	4	4	4	4	3	2	3	2	3	3	3	3	2	2	3	3	3	2	2	3	2
3332	234	1	21	0	3	3	0	2	2	50	1	9	9	9	9	8	5	10	2	10	8	10	10	1	2	2	4	4	4	4	4	5	4	3	2	3	1	1	3	2	2	8	3	3	3	2	8	3	3
3332	235	1	21	0	3	3	0	2	2	63	1	10	10	5	0	6	5	5	0	0	10	10	10	1	4	4	4	3	4	2	4	8	1	2	3	3	3	8	3	3	3	3	8	3	3	3	3	3	3
3332	236	1	21	0	3	3	0	2	2	32	1	10	10	10	9	9	8	10	8	8	9	10	10	2	2	2	2	2	2	2	2	2	2	3	3	2	3	2	2	2	2	3	2	2	2	2	2	2	3
3332	237	1	21	0	3	3	0	2	2	44	1	10	10	10	8	8	5	7	9	10	10	10	10	3	2	2	8	4	2	4	8	2	4	3	2	2	3	3	2	2	1	3	3	8	2	3	8	3	3
3332	238	1	21	0	3	2	0	2	1	47	1	8	8	8	8	8	7	8	6	10	7	10	10	2	3	2	3	4	4	3	3	3	3	3	2	2	3	3	3	2	2	3	3	2	2	3	2	3	3
3332	239	1	21	0	3	3	0	2	1	47	1	10	8	9	8	9	7	10	10	10	10	10	10	1	4	4	4	4	4	4	5	4	5	3	3	3	3	3	3	3	3	3	3	3	3	3	3	3	3
3332	240	1	21	0	3	3	0	2	1	57	1	9	8	6	7	8	8	8	5	9	9	9	9	3	2	2	4	2	2	4	8	2	4	3	2	2	2	2	3	3	1	8	1	3	1	1	2	3	3
3332	241	1	21	0	3	1	0	1	2	84	1	10	8	9	10	10	5	10	10	10	10	10	10	2	4	4	4	4	4	3	2	2	2	3	3	2	1	3	3	3	2	8	3	3	3	3	3	3	2
3332	242	1	21	0	3	3	0	2	1	71	1	0	4	6	7	6	3	8	9	10	10	9	9	3	4	2	5	4	3	4	4	5	5	3	3	3	3	8	3	3	2	3	3	3	3	8	8	3	3
3332	243	1	21	0	3	3	0	2	2	71	1	10	10	10	9	10	10	10	10	10	10	10	10	2	3	3	2	5	3	3	2	5	3	3	3	3	3	3	2	3	2	3	3	3	2	3	2	3	3
3332	244	1	21	0	3	3	0	2	2	36	1	10	10	10	0	10	5	5	5	0	0	10	10	2	4	1	4	2	5	5	5	5	5	2	3	3	3	3	3	3	3	3	3	3	3	3	3	3	3
3332	245	1	21	0	3	3	0	2	2	47	1	8	10	8	10	9	7	10	9	10	10	10	10	3	2	2	4	2	4	2	4	2	4	3	2	2	2	1	3	3	3	3	2	3	2	3	2	3	3
3332	246	1	21	0	3	2	0	2	2	70	1	10	10	5	7	5	8	10	7	10	10	10	10	2	8	4	4	3	4	3	2	2	2	3	2	3	3	2	3	3	3	3	2	2	2	3	2	3	2
3332	247	1	21	0	3	2	0	2	1	54	1	10	6	10	7	10	8	10	10	8	10	10	10	2	2	2	4	4	2	2	2	4	2	3	3	3	3	1	3	3	1	3	3	2	2	1	1	1	3
3332	248	1	21	0	3	1	0	1	2	48	1	10	10	8	8	6	8	10	7	9	9	10	10	3	3	3	4	3	2	2	8	4	4	3	3	3	3	2	2	3	3	3	2	3	2	3	3	3	3
3332	249	1	23	0	3	1	0	2	2	48	1	7	8	8	7	7	6	9	4	9	9	9	10	2	2	2	4	2	2	2	2	4	2	3	2	2	2	1	2	2	2	3	2	3	2	2	3	3	3
3332	250	1	23	0	3	3	0	2	2	26	1	10	10	10	8	9	7	10	9	10	10	10	10	3	1	1	1	1	4	4	1	4	4	3	2	2	2	2	2	2	2	2	2	8	2	3	2	3	3
3332	251	1	23	0	3	3	0	2	2	69	1	10	5	10	8	10	5	4	5	2	10	7	10	2	3	8	3	5	5	3	1	1	2	2	2	2	2	9	9	2	9	2	8	2	2	3	3	9	9
3332	252	1	23	0	3	3	0	2	2	52	1	9	9	9	9	8	5	8	8	9	8	10	9	1	1	1	1	4	4	1	1	5	1	3	2	3	2	2	2	3	3	2	2	3	3	2	2	3	2
3332	253	1	23	0	3	3	0	2	2	64	1	10	8	8	7	9	4	5	5	3	8	9	9	2	2	4	4	4	4	2	4	5	4	2	3	3	3	3	3	3	3	3	3	3	3	3	3	3	3
3332	254	1	23	0	3	3	0	2	2	75	1	9	9	9	9	9	6	9	10	98	9	9	10	2	4	2	4	2	4	3	2	2	4	2	3	2	9	3	3	3	8	3	8	3	8	8	3	3	3
3332	255	1	23	0	3	2	0	2	2	58	1	8	8	7	7	7	5	7	3	5	8	8	7	3	2	2	4	3	2	2	8	2	2	2	2	2	3	2	2	3	3	3	3	2	2	3	8	3	2
3332	256	1	23	0	3	3	0	2	1	44	1	99	10	10	8	10	3	10	10	10	10	10	10	4	2	4	3	4	2	4	8	4	4	3	2	3	2	3	2	3	2	3	2	3	2	3	8	2	3
3332	257	1	23	0	3	2	0	1	2	60	1	9	8	8	8	6	5	8	5	6	8	10	9	3	2	3	2	4	4	4	3	3	2	3	3	3	3	2	3	3	3	3	3	3	3	3	3	3	2
3332	258	1	23	0	3	2	0	2	2	67	1	8	8	7	7	7	6	10	8	9	9	10	9	2	2	2	2	4	2	2	5	2	1	1	2	3	2	2	2	3	3	3	3	2	2	3	2	2	2
3332	259	1	23	0	3	1	0	1	2	24	1	10	7	10	10	8	9	7	2	10	10	10	10	1	4	4	4	4	3	3	3	3	4	3	2	2	3	2	2	2	2	2	2	2	2	2	2	2	2
3332	260	1	23	0	3	2	0	2	1	44	1	9	8	8	8	8	6	8	7	8	8	8	8	1	2	2	4	4	1	2	2	4	4	3	3	1	3	1	3	3	3	3	3	3	3	3	3	3	3
3332	261	1	23	50	2	5	0	2	1	36	1	10	10	8	10	10	4	5	10	9	9	10	10	1	4	4	5	5	4	5	2	4	5	2	3	1	3	1	1	3	3	3	3	3	2	2	3	3	3
3332	262	1	23	50	2	5	0	2	2	29	1	10	10	10	6	7	5	10	8	7	7	10	10	2	4	4	5	4	2	2	4	4	4	2	3	3	3	3	3	3	2	2	3	3	3	2	2	3	3
3332	263	1	23	50	2	5	0	2	2	50	1	10	8	9	7	10	8	10	10	10	8	10	10	1	2	2	2	5	2	3	5	4	4	3	2	2	2	1	2	3	3	3	3	2	3	3	3	3	3
3332	264	1	23	50	2	5	0	2	1	30	1	9	9	6	8	6	7	10	5	10	5	10	10	2	4	2	2	5	4	2	2	4	4	1	3	3	3	1	1	3	3	3	3	3	3	3	8	3	3
3332	265	1	23	50	2	5	0	2	1	20	1	10	8	9	9	7	6	10	6	8	10	10	10	1	2	2	4	2	2	2	4	4	4	3	3	2	3	2	2	3	2	3	2	3	2	2	2	3	2
3332	266	1	23	50	2	5	0	2	1	57	1	6	7	8	7	6	5	8	8	8	6	8	8	1	4	4	5	4	4	4	4	4	4	2	3	3	3	1	1	3	3	3	3	3	3	1	1	3	3
3332	267	1	23	0	3	4	0	1	1	27	1	9	9	8	8	8	5	9	8	10	10	10	10	1	2	4	4	2	2	2	2	4	4	3	3	2	3	1	2	2	3	3	3	2	2	1	3	3	2
3332	268	1	23	0	3	4	0	2	1	60	1	10	5	10	7	10	10	10	10	10	10	10	10	1	1	1	3	4	2	1	1	3	3	3	2	2	3	2	2	3	3	3	2	3	2	3	2	2	2
3332	269	1	23	0	3	4	0	1	2	52	1	6	4	0	7	5	0	10	10	10	10	10	10	1	2	4	2	2	2	1	1	2	2	3	2	2	3	3	3	3	3	3	3	3	2	2	2	1	2
3332	270	1	23	0	3	4	0	1	2	21	1	9	9	9	9	8	6	10	10	9	9	10	10	3	4	3	4	4	4	4	5	2	2	3	3	2	3	2	3	3	3	3	3	2	3	3	3	3	3
3332	271	1	23	0	3	4	0	2	1	80	1	10	5	8	9	10	4	10	10	10	10	10	10	3	3	4	4	4	2	2	2	2	4	3	3	3	3	8	2	3	3	3	3	3	3	3	3	2	3
3332	272	1	23	0	3	2	0	1	2	57	1	7	7	9	9	7	9	10	9	10	9	10	10	1	2	2	2	4	2	4	8	2	8	3	2	2	8	2	2	3	3	8	3	2	2	3	3	3	2
3332	273	1	23	0	3	3	0	2	2	20	1	9	9	9	8	8	5	8	10	8	9	10	10	3	4	2	4	4	2	4	2	2	4	3	3	2	3	3	2	2	3	3	2	3	2	3	3	3	3
3332	274	1	23	0	3	2	0	2	1	44	1	8	10	8	8	9	6	6	8	9	9	9	8	1	4	4	5	5	4	4	4	5	4	2	3	3	1	3	3	3	1	3	1	3	3	3	3	3	1
3332	275	1	23	0	3	2	0	2	1	59	1	10	8	9	8	8	7	5	5	5	5	5	7	3	2	2	4	2	2	2	2	4	2	3	2	2	1	2	2	2	2	2	2	3	2	3	3	3	3
3332	276	1	23	0	3	2	0	2	1	51	1	6	8	8	8	8	5	8	8	8	7	10	9	3	4	2	4	4	2	2	2	4	2	2	3	2	2	3	2	2	1	2	3	3	2	3	2	3	2
3332	277	1	23	0	3	2	0	2	2	58	1	10	10	0	0	4	0	10	0	3	10	10	10	2	2	4	5	5	2	5	8	2	5	2	2	2	3	3	2	2	2	3	3	3	2	2	3	3	3
3332	278	1	23	0	3	2	0	1	2	28	1	10	10	10	9	9	8	9	7	10	10	10	10	3	2	2	2	2	2	2	4	2	2	3	8	1	2	2	2	2	2	2	2	2	2	2	2	2	2
3332	279	1	23	0	3	3	0	2	2	21	1	9	8	9	8	9	5	8	10	10	9	9	10	1	4	4	4	4	4	3	2	2	2	1	3	2	3	2	2	3	3	3	2	3	3	3	2	3	2
3332	280	1	23	0	3	2	0	2	1	60	1	9	9	9	9	9	3	9	9	9	9	9	10	2	2	2	2	3	2	2	2	4	2	1	2	2	2	2	2	2	8	2	2	2	2	3	8	2	2
3332	281	1	23	0	3	3	0	2	2	54	1	4	8	3	4	5	6	9	7	10	9	10	9	3	2	3	2	2	2	2	2	4	4	3	2	2	2	1	2	3	3	2	2	2	2	3	3	3	3
3332	282	1	23	0	3	3	0	2	1	50	1	9	7	7	8	7	6	6	8	10	8	10	10	1	4	1	2	4	4	2	2	4	4	2	2	2	2	2	2	2	1	3	3	2	2	3	3	3	3
3332	283	1	23	0	3	3	0	2	1	45	1	6	9	9	6	6	4	6	9	10	9	10	10	3	4	2	4	5	2	8	5	4	8	3	3	3	8	1	2	3	3	8	3	8	3	3	3	3	8
3332	284	1	23	0	3	3	0	2	1	45	1	8	8	8	6	8	5	8	10	10	10	10	10	3	2	2	2	2	5	2	2	3	2	3	2	2	2	2	2	3	2	2	2	2	2	2	3	2	2
3332	285	1	23	0	3	3	0	2	2	37	1	10	9	10	10	9	5	9	8	8	8	10	10	4	2	5	5	5	5	2	2	3	2	2	2	8	2	3	3	3	3	2	3	3	2	2	2	3	2
3332	286	1	23	0	3	3	0	2	1	52	1	6	7	3	7	5	3	8	2	6	8	10	10	1	4	2	5	5	5	5	8	5	4	3	2	2	2	3	3	3	3	3	3	3	3	2	3	3	3
3332	287	1	23	0	3	2	0	1	2	18	1	9	5	4	8	6	2	9	8	10	9	8	10	2	2	4	4	3	4	2	2	4	8	3	3	3	2	8	8	3	3	8	8	3	8	3	8	3	8
3332	288	1	29	0	3	2	0	1	1	70	1	10	10	10	8	8	5	10	10	10	10	10	10	3	1	4	2	2	1	1	1	1	4	3	3	1	3	3	3	3	3	3	3	1	1	3	1	3	3
3332	289	1	29	0	3	2	0	2	2	23	1	10	8	10	7	8	5	10	10	10	10	10	10	1	4	2	4	4	2	2	2	4	2	3	3	2	3	3	3	3	3	2	2	3	1	3	3	3	2
3332	290	1	29	0	3	3	0	2	1	25	2	8	6	6	9	7	7	9	7	10	6	7	9	3	2	2	8	8	2	8	2	9	2	1	2	2	3	1	1	3	2	3	8	8	2	3	8	3	3
3332	291	1	29	0	3	3	0	1	1	43	1	9	8	8	8	9	8	9	7	9	10	10	10	3	2	2	2	3	2	2	2	2	3	3	3	2	2	1	3	2	2	3	3	3	2	3	1	3	3
3332	292	1	29	0	3	3	0	1	2	54	1	10	10	8	8	8	7	99	10	10	10	10	10	1	9	5	5	4	3	3	2	2	4	9	3	3	3	3	3	3	8	3	3	3	3	2	2	3	2
3332	293	1	29	0	3	3	0	2	1	34	1	8	7	7	6	7	8	9	9	8	10	10	10	1	2	4	2	4	1	4	2	2	4	3	2	2	2	1	1	3	2	3	3	2	2	3	2	3	3
3332	294	1	29	0	3	3	0	2	1	76	1	10	6	8	9	9	10	10	10	7	10	9	10	1	2	5	1	3	2	3	2	5	2	3	3	2	3	2	3	3	3	3	3	3	3	3	3	3	3
3332	295	1	29	0	3	3	0	2	2	36	1	9	8	9	8	9	6	10	10	10	10	10	10	2	4	4	4	4	2	8	8	2	4	3	3	8	8	8	2	3	3	8	8	3	8	8	3	3	3
3332	296	1	29	0	3	3	0	2	1	51	1	9	2	5	5	6	8	10	10	10	10	10	10	1	2	4	4	4	5	4	4	5	5	3	3	3	3	2	3	3	3	3	3	3	2	3	3	3	3
3332	297	1	29	0	3	3	0	2	2	70	1	10	8	10	8	10	2	9	9	8	9	7	9	2	4	2	4	5	2	2	2	3	2	3	3	3	3	3	3	3	2	3	8	3	8	2	3	3	3
3332	298	1	29	0	3	3	0	2	2	67	1	10	10	7	99	10	0	10	10	5	10	10	10	3	2	3	3	3	3	3	8	8	3	8	8	8	9	8	8	3	8	8	9	9	9	3	3	8	3
3332	299	1	29	0	3	2	0	2	2	35	1	8	8	9	6	8	6	7	7	5	10	10	10	9	4	4	4	4	2	2	4	4	4	2	3	3	3	3	3	3	2	3	3	3	2	3	3	1	3
3332	300	1	29	0	3	1	0	2	1	68	1	10	10	10	10	10	5	7	7	5	10	10	10	3	2	2	2	2	2	2	2	2	2	3	2	2	2	2	3	2	2	3	2	2	2	3	3	3	3
3332	301	1	29	0	3	4	0	2	2	62	1	10	8	4	10	0	0	10	5	10	10	0	10	3	4	3	5	5	5	5	3	5	5	2	3	3	3	8	3	3	3	3	8	3	8	8	8	3	3
3332	302	1	29	0	3	1	0	2	2	27	1	10	10	6	8	9	5	7	8	99	10	10	10	3	2	2	2	8	2	2	2	2	2	3	2	2	2	2	2	3	3	3	3	3	2	1	1	2	2
3332	303	1	29	0	3	1	0	2	1	25	1	8	10	9	99	10	6	99	0	98	9	8	9	9	2	4	2	3	3	4	2	2	9	9	2	3	3	2	2	2	2	2	2	2	2	3	2	8	2
3332	304	1	29	0	3	3	0	2	1	68	1	10	9	8	7	8	6	7	0	4	8	10	10	3	4	2	5	5	2	2	2	5	3	2	3	3	2	3	3	3	3	3	3	3	3	3	3	3	3
3332	305	1	29	0	3	3	0	2	2	38	2	10	6	9	8	10	9	10	10	10	10	10	10	2	1	2	2	2	1	1	1	1	2	1	3	2	2	1	2	2	2	2	1	2	1	1	1	2	1
3332	306	1	29	0	3	3	0	2	2	24	1	10	10	8	8	9	7	8	9	8	9	10	10	1	2	2	8	4	2	8	2	8	8	3	2	8	2	8	2	3	2	2	3	3	2	8	8	3	3
3332	307	1	29	0	3	2	0	2	2	43	1	10	10	9	10	9	5	10	8	10	10	10	10	2	2	2	4	4	2	3	3	5	3	3	3	8	3	2	8	3	3	3	3	3	3	3	3	3	3
3332	308	1	29	0	3	4	0	2	2	83	1	10	4	7	7	0	8	10	0	5	10	10	10	2	5	5	5	5	5	5	5	5	5	8	3	3	3	2	2	3	3	3	3	3	2	3	3	3	3
3332	309	1	29	0	3	4	0	2	1	76	1	9	3	9	9	9	9	9	9	9	9	9	9	1	5	1	2	4	5	4	8	2	5	1	3	2	3	3	3	3	3	3	8	2	2	3	3	3	2
3332	310	1	29	0	3	4	0	1	2	47	1	8	8	7	9	8	6	9	8	10	7	10	10	2	4	2	2	4	4	2	4	4	2	3	3	2	2	2	3	3	3	3	3	3	3	3	3	3	2
3332	311	1	29	0	3	4	0	1	2	57	1	10	6	8	98	8	8	8	0	8	10	10	10	3	4	3	4	3	3	4	3	4	4	3	3	3	3	2	3	3	3	3	3	3	3	3	3	3	3
3332	312	1	29	0	3	4	0	1	2	38	1	10	10	10	7	8	6	6	10	10	10	10	10	3	5	4	5	5	4	4	4	4	5	3	3	2	2	2	3	3	3	2	3	3	2	3	3	3	3
3332	313	1	29	0	3	4	0	2	2	41	1	5	8	8	3	6	7	10	10	0	9	10	10	2	3	1	5	4	1	8	1	1	5	1	2	2	3	2	2	3	3	3	2	3	2	3	3	3	3
3332	314	1	29	0	3	4	0	2	2	35	2	10	10	6	6	10	5	10	8	10	10	10	10	2	5	5	5	2	2	2	2	4	5	3	3	2	2	2	2	3	3	3	2	2	2	2	2	3	3
3332	315	1	29	0	3	4	0	2	1	23	1	5	9	8	7	8	4	8	10	10	8	7	9	1	2	2	2	2	1	2	1	2	2	3	3	2	3	2	2	3	3	2	2	3	2	3	3	3	2
3332	316	1	29	0	3	4	0	2	2	32	1	10	10	10	8	10	6	8	10	10	10	10	10	1	2	4	4	5	4	4	4	4	5	2	2	2	2	1	2	3	1	2	3	2	3	2	2	3	3
3332	317	1	29	0	3	1	0	2	1	42	1	8	10	5	5	6	9	8	10	5	10	10	10	4	2	2	5	2	2	2	1	5	3	3	1	2	1	1	1	2	2	2	2	2	1	3	2	3	3
3332	318	1	29	67	2	6	0	2	2	26	1	10	10	10	8	9	2	9	8	8	7	7	9	1	1	2	2	4	2	2	2	4	8	3	3	1	2	1	2	3	3	3	3	3	3	3	8	3	8
3332	319	1	29	67	2	6	0	1	2	77	1	9	5	5	7	5	4	10	10	9	10	7	10	1	4	2	2	4	2	4	2	2	4	3	3	8	3	3	8	3	3	3	3	8	2	3	3	3	3
3332	320	1	29	67	2	6	0	2	2	51	1	7	7	6	7	8	7	6	9	10	9	8	9	2	4	4	4	2	2	2	5	4	4	3	3	2	2	2	2	3	3	2	2	2	3	3	3	3	3
3332	321	1	29	67	2	6	0	1	1	77	1	10	8	10	7	10	7	8	8	8	10	10	10	2	4	2	2	2	4	2	2	2	2	9	3	2	3	3	2	2	2	2	2	2	2	2	2	3	3
3332	322	1	29	67	2	6	0	2	2	26	1	9	6	9	4	7	6	10	10	10	8	6	10	3	4	2	4	4	2	8	2	4	8	3	3	1	3	1	2	3	3	2	3	3	2	3	3	3	3
3332	323	1	29	67	2	6	0	2	1	56	1	9	7	8	7	7	7	8	5	8	6	8	10	2	2	2	4	4	2	4	2	2	4	3	3	2	3	1	2	3	3	3	3	2	2	3	3	3	3
3332	324	1	29	67	2	6	0	2	2	52	1	8	5	6	6	6	5	7	9	9	8	10	8	2	2	2	2	4	2	3	2	2	2	3	3	1	2	3	2	2	2	3	3	2	2	3	2	3	2
3332	325	1	29	67	2	6	0	2	1	49	1	8	7	8	6	7	9	9	9	9	9	9	9	2	4	4	5	5	4	4	4	5	5	2	3	3	3	3	3	3	3	3	3	3	3	3	3	3	3
3332	326	1	29	67	2	6	0	2	1	24	1	7	10	10	10	8	7	9	10	10	10	10	10	3	2	2	4	4	1	2	1	2	1	3	2	1	3	2	2	1	3	2	3	2	2	3	3	3	2
3332	327	1	29	67	2	6	0	2	2	59	1	10	8	6	7	6	6	10	6	8	8	10	10	2	4	2	2	4	2	2	2	4	2	2	2	2	2	2	2	3	2	2	2	2	2	2	2	3	2
3332	328	1	29	67	2	6	0	2	1	67	1	8	6	7	7	8	6	10	10	10	10	10	10	2	2	2	2	4	2	2	2	2	2	3	1	1	1	8	1	1	2	3	3	1	1	1	1	1	1
3332	329	1	29	67	2	6	0	2	2	40	1	8	8	3	4	7	9	9	10	10	10	10	10	2	4	4	4	4	4	2	2	4	2	1	3	2	3	2	3	3	2	3	3	3	2	3	3	1	3
3332	330	1	29	67	2	6	0	2	1	42	1	10	10	9	10	10	4	10	10	5	10	10	10	3	2	2	4	2	1	4	1	1	2	3	2	2	3	2	2	8	3	3	3	2	2	2	2	2	2
3332	331	1	29	67	2	6	0	2	2	80	1	9	7	10	5	9	0	10	10	7	10	8	9	4	1	3	4	8	3	2	1	4	2	2	2	3	3	8	3	2	3	3	3	3	8	3	8	8	2
3332	332	1	29	67	2	6	0	2	1	27	1	10	10	10	9	9	6	8	3	8	8	10	9	2	2	2	2	2	2	2	4	2	2	2	2	2	3	1	2	3	3	3	2	2	2	3	2	3	2
3332	333	1	29	67	2	6	0	2	1	49	1	10	9	9	7	8	7	8	6	10	9	10	9	2	4	2	4	4	3	3	2	4	4	2	3	3	8	3	2	3	1	2	2	3	2	3	1	3	8
3332	334	1	29	67	2	6	0	2	2	28	1	9	10	10	10	9	7	10	10	10	9	10	9	2	4	1	4	4	1	1	4	1	4	3	3	2	2	2	2	3	3	3	3	3	2	3	3	3	3
3332	335	1	29	67	2	6	0	2	1	62	1	10	8	8	8	8	5	8	10	10	10	10	10	2	1	4	4	2	2	4	2	2	4	3	2	2	3	1	2	2	3	3	3	2	3	3	2	3	3
3332	336	1	29	67	2	6	0	2	2	37	1	7	7	6	6	5	7	6	8	8	8	8	9	3	4	2	5	4	2	2	2	4	2	3	2	2	2	2	2	2	2	2	2	2	2	2	2	2	2
3332	337	1	29	67	2	6	0	2	1	55	1	9	8	8	10	9	7	8	6	7	9	9	7	1	4	4	2	4	2	4	3	2	4	3	3	1	1	1	3	3	1	1	3	2	2	1	1	3	1
3332	338	1	29	67	2	6	0	1	1	56	1	10	8	8	10	10	2	10	10	10	10	10	10	2	1	5	5	2	2	2	1	2	2	3	2	3	3	2	3	2	2	3	2	2	2	3	2	2	2
3332	339	1	29	67	2	6	0	2	1	31	1	10	10	10	7	9	8	9	7	9	10	10	10	2	2	2	4	8	2	8	4	8	4	1	2	1	2	1	2	2	2	3	8	1	2	8	8	3	8
3332	340	1	29	67	2	6	0	2	2	51	1	6	5	7	6	6	5	7	9	9	6	9	9	1	4	4	2	4	4	4	2	2	4	1	3	2	2	2	2	3	3	3	2	3	2	3	3	3	3
3332	341	1	29	67	2	6	0	2	2	48	1	10	9	10	10	9	0	10	0	10	10	10	10	1	4	4	4	5	4	4	2	4	5	3	3	3	3	2	3	3	3	3	3	3	3	3	3	3	3
3332	342	1	29	67	2	6	0	2	2	39	1	10	9	9	9	8	7	8	9	10	10	9	10	3	8	2	8	8	2	8	2	2	8	3	3	2	8	8	2	2	3	8	8	8	2	3	8	3	8
3332	343	1	29	67	2	6	0	2	1	37	1	10	7	10	8	8	5	10	0	10	10	10	10	2	2	4	4	2	2	4	2	2	4	3	3	1	3	2	3	3	3	3	1	3	2	3	3	3	3
3332	344	1	29	67	2	6	0	1	1	44	1	8	7	7	8	7	5	6	7	8	8	9	9	1	2	2	4	5	4	2	1	4	4	3	2	2	2	3	3	3	2	3	3	2	2	2	2	3	3
3332	345	1	29	67	2	6	0	2	1	57	1	8	8	9	9	8	7	9	9	9	10	9	9	1	2	1	2	4	1	2	1	2	2	1	1	1	1	3	2	2	1	1	2	3	3	3	2	3	2
3332	346	1	29	67	2	6	0	2	2	62	2	8	6	8	9	8	9	10	9	10	10	10	10	2	4	2	4	4	2	2	2	4	4	3	3	2	3	2	3	3	2	3	3	3	2	3	3	3	3
3332	347	1	29	67	2	6	0	2	1	38	1	8	7	8	5	8	6	8	5	7	6	8	7	1	2	2	2	5	3	2	3	4	4	3	3	3	3	1	1	3	2	3	3	3	3	3	3	3	3
3332	348	1	29	67	2	6	0	2	2	26	1	6	10	6	8	8	5	10	9	10	10	10	10	2	4	2	8	2	2	2	2	8	2	3	2	8	2	8	2	2	2	3	2	2	2	8	2	3	2
3332	349	1	29	67	2	6	0	2	2	18	1	7	9	8	10	8	5	7	4	10	10	10	9	2	2	2	4	1	1	4	2	4	2	3	3	1	2	3	2	3	2	2	2	1	2	2	2	3	2
3332	350	1	29	67	2	6	0	2	1	32	1	10	10	10	10	10	8	7	5	10	9	10	10	2	4	2	2	4	2	5	2	2	2	1	3	2	1	2	2	2	1	3	2	1	2	2	1	3	2
3332	351	1	29	67	2	6	0	2	1	42	1	10	9	9	8	9	8	9	5	10	10	10	9	1	2	2	2	4	4	4	2	2	4	3	3	2	2	2	3	3	2	3	3	2	2	3	2	3	3
3332	352	1	29	69	3	5	0	2	1	48	1	9	8	9	7	8	6	8	7	6	7	9	10	2	4	2	4	4	2	2	2	2	2	3	3	2	1	1	2	3	2	2	3	2	2	2	2	3	2
3332	353	1	29	69	3	5	0	1	2	55	1	10	10	9	8	7	8	10	9	10	10	10	10	2	5	1	3	2	2	2	1	1	2	8	3	2	8	3	8	3	3	3	8	3	3	3	3	3	2
3332	354	1	29	69	3	5	0	2	2	68	1	8	8	8	7	8	9	8	10	9	9	10	10	1	2	2	8	4	4	2	2	4	2	2	3	3	2	3	3	2	8	2	2	2	2	3	3	3	2
3332	355	1	29	69	3	5	0	2	2	45	1	9	9	9	8	8	8	7	10	10	9	10	10	1	2	3	5	4	4	4	2	2	4	3	2	1	3	8	3	3	3	3	3	3	2	2	3	2	3
3332	356	1	29	69	3	5	0	2	1	60	1	10	10	5	9	5	6	5	8	10	10	9	9	1	1	2	2	4	4	2	2	2	1	3	3	2	2	3	3	2	2	3	2	2	2	3	3	3	2
3332	357	1	29	69	3	5	0	2	1	27	1	7	7	6	7	7	6	9	10	9	8	9	8	2	8	2	2	3	2	2	3	2	2	3	2	1	2	2	2	2	2	1	2	2	2	2	2	3	2
3332	358	1	29	69	3	5	0	2	2	39	1	10	1	4	4	8	2	7	1	1	2	9	9	1	5	5	5	5	5	5	5	5	5	2	3	1	3	8	3	3	3	8	3	3	8	1	2	3	3
3332	359	1	29	69	3	5	0	1	1	33	1	9	9	9	8	9	7	9	8	10	10	9	8	1	4	2	4	4	2	8	4	4	4	3	3	3	2	2	2	1	1	3	3	8	2	2	2	3	3
3332	360	1	29	0	3	4	0	2	2	53	1	10	10	10	10	10	5	10	10	10	10	10	10	2	1	3	2	4	2	1	4	4	2	1	3	3	3	3	3	3	3	3	3	3	3	3	3	3	3
3332	361	1	29	0	3	4	0	2	2	34	1	7	7	6	6	7	7	9	8	9	8	9	9	2	2	1	2	2	2	1	2	2	2	3	3	1	3	1	2	3	3	3	3	2	2	3	3	3	3
3332	362	1	29	0	3	4	0	2	1	71	1	10	8	9	8	7	7	8	7	9	10	9	10	3	2	2	3	2	1	1	2	2	2	3	3	2	3	2	3	3	3	3	3	3	2	2	2	1	3
3332	363	1	29	0	3	4	0	2	1	54	1	9	8	4	6	7	5	9	8	6	8	10	10	2	4	4	4	5	4	4	4	5	4	3	2	2	3	1	2	3	2	2	3	3	3	3	9	3	3
3332	364	1	29	0	3	4	0	2	1	33	1	8	7	5	6	9	7	9	3	10	10	10	10	3	4	4	4	3	2	2	4	4	4	1	2	1	3	1	1	2	3	3	2	3	1	2	3	3	3
3332	365	1	29	0	3	1	0	1	1	48	1	10	10	10	8	8	0	10	5	5	8	10	10	2	4	2	4	4	4	2	2	4	4	1	3	3	3	1	1	3	3	3	2	3	2	3	8	3	3
3332	366	1	29	0	3	2	0	1	1	58	1	10	10	10	8	9	7	8	2	10	10	9	10	1	2	5	3	3	2	3	2	4	2	2	3	1	2	3	3	3	3	2	2	3	2	3	3	3	3
3332	367	1	29	0	3	3	0	1	2	83	1	10	2	10	7	10	3	10	10	10	10	8	10	3	2	4	2	3	2	9	1	3	4	3	2	8	3	2	2	3	2	2	3	3	2	3	3	3	3
3332	368	1	29	0	3	3	0	2	1	55	1	9	8	8	8	9	8	10	10	10	10	10	10	1	2	2	2	4	4	4	4	4	4	1	3	3	3	1	1	3	3	3	3	3	1	3	3	3	3
3332	369	1	29	0	3	3	0	2	1	53	1	9	9	9	9	9	2	98	8	9	8	5	9	1	4	2	5	3	2	2	2	2	2	2	3	3	3	3	3	3	3	3	3	3	3	3	3	3	3
3332	370	1	29	0	3	3	0	2	1	28	1	10	10	10	10	10	7	10	8	10	10	10	10	2	1	2	3	3	1	2	2	4	2	3	3	1	2	2	2	3	3	3	1	3	2	2	2	2	2
3332	371	1	29	0	3	1	0	2	1	41	1	10	8	9	7	10	5	10	10	10	10	10	10	1	4	3	3	5	3	1	3	3	1	3	3	2	2	3	3	3	2	2	2	3	2	3	3	3	2
3332	372	1	29	0	3	2	0	1	2	80	1	10	10	10	10	10	98	10	10	10	10	10	10	2	5	2	1	1	1	1	1	3	8	1	2	8	8	2	2	3	2	2	2	2	2	2	2	3	2
3332	373	1	29	0	3	4	0	2	2	53	2	10	8	8	8	7	0	8	10	10	8	9	10	4	3	1	5	3	1	1	1	5	1	3	3	3	3	2	2	2	2	3	3	2	2	2	2	8	2
3332	374	1	29	0	3	4	0	2	1	33	1	10	9	0	8	7	5	10	10	10	10	10	10	3	3	2	4	3	2	2	2	3	2	1	2	2	2	2	3	3	2	3	2	2	1	3	2	3	3
3332	375	1	29	0	3	4	0	1	2	48	1	10	8	8	4	5	4	7	10	10	10	10	10	3	2	2	4	5	2	2	2	4	4	3	3	3	3	3	3	3	3	3	3	3	3	3	3	3	3
3332	376	1	29	0	3	4	0	2	2	56	1	9	9	6	8	9	5	10	5	99	8	10	10	3	4	2	8	4	2	5	2	2	8	2	8	8	8	3	8	3	3	3	9	8	8	3	8	8	8
3332	377	1	29	0	3	4	0	2	2	76	1	10	8	10	7	10	7	7	8	10	10	10	10	2	4	8	4	8	5	2	4	2	4	3	3	2	3	3	3	3	3	3	2	3	2	3	3	3	3
3332	378	1	29	0	3	4	0	1	1	46	1	6	7	6	8	5	7	7	7	9	8	8	9	2	3	3	2	3	2	3	2	3	4	3	3	3	3	8	2	3	3	3	3	3	3	3	3	3	3
3332	379	1	29	0	3	4	0	2	2	61	1	10	5	10	10	10	8	10	10	10	10	10	10	2	4	2	5	5	4	2	2	2	5	3	3	3	3	3	3	3	3	3	9	3	3	3	3	3	3
3332	380	1	41	0	3	4	0	1	2	39	1	5	8	9	8	5	8	10	10	10	10	10	10	1	1	4	4	4	2	2	2	2	2	3	3	2	3	8	8	2	2	3	8	2	2	2	2	3	3
3332	381	1	41	0	3	4	0	2	1	46	1	10	10	10	10	10	2	7	9	9	10	8	10	1	4	2	4	5	5	4	2	2	2	2	3	2	2	3	3	3	1	3	2	3	2	2	2	2	2
3332	382	1	41	0	3	4	0	2	1	45	1	9	9	7	7	7	7	10	98	10	5	8	10	2	4	2	4	5	4	4	4	2	4	3	2	2	8	1	1	3	2	3	3	3	3	3	2	2	3
3332	383	1	41	0	3	4	0	1	1	48	1	8	6	7	7	8	3	10	9	10	10	10	8	1	4	2	5	4	2	1	2	2	4	3	2	1	2	2	2	3	2	1	3	2	2	2	3	3	3
3332	384	1	41	0	3	4	0	2	1	60	1	8	8	8	6	8	6	10	10	10	10	10	10	4	2	2	2	3	2	2	2	2	2	1	3	3	3	3	3	3	3	3	3	3	3	3	3	3	3
3332	385	1	41	0	3	3	0	1	1	78	1	8	8	8	8	7	9	9	8	9	9	9	9	2	3	2	2	2	4	4	2	2	4	1	3	2	2	2	2	2	2	3	3	2	2	3	3	3	3
3332	386	1	41	0	3	3	0	2	1	19	1	9	10	7	9	9	5	10	8	9	10	10	10	2	4	2	2	4	2	2	2	1	1	3	3	2	2	1	2	3	3	2	2	2	2	2	3	3	2
3332	387	1	41	0	3	3	0	2	1	31	1	4	8	5	5	7	5	8	10	8	10	10	10	1	2	2	2	4	2	2	2	4	4	3	3	2	2	2	2	3	2	3	3	3	2	3	2	3	3
3332	388	1	41	0	3	1	0	1	2	77	1	8	0	0	6	0	0	9	8	10	10	5	10	2	4	2	2	4	4	4	8	2	4	3	2	3	2	2	2	1	1	2	2	3	3	3	8	3	8
3332	389	1	41	0	3	2	0	2	2	47	1	8	8	8	5	8	5	8	8	99	8	8	8	3	3	3	3	3	3	3	3	2	2	2	3	2	3	2	2	2	8	8	2	2	1	1	3	1	3
3332	390	1	41	0	3	3	0	2	1	50	1	9	2	6	8	9	9	10	7	9	9	9	9	1	4	2	4	4	2	2	4	4	4	1	3	3	3	8	3	3	3	3	3	3	3	3	3	3	3
3332	391	1	41	0	3	3	0	2	1	46	1	10	10	10	10	10	10	10	10	10	10	10	10	2	4	2	2	4	4	2	2	4	2	3	3	2	3	3	3	3	3	3	3	3	3	3	8	3	3
3332	392	1	41	0	3	3	0	2	1	41	1	10	10	10	8	10	6	10	10	10	10	10	10	2	2	2	8	4	2	2	2	2	4	3	2	2	2	2	2	2	1	3	3	3	2	3	2	2	1
3332	393	1	41	0	3	3	0	2	2	38	1	8	9	8	8	8	6	10	9	9	10	10	10	2	2	2	2	4	2	4	2	4	4	3	3	2	3	2	3	3	2	2	3	3	2	3	3	3	3
3332	394	1	41	0	3	3	0	2	1	21	1	10	10	10	8	9	7	10	10	10	9	10	10	1	2	2	3	2	1	3	2	3	3	3	2	2	2	3	3	3	2	3	2	2	2	3	3	2	3
3332	395	1	41	0	3	3	0	1	2	38	1	10	10	9	7	8	5	10	10	10	10	10	10	1	2	4	4	4	2	2	2	2	8	3	2	2	2	2	2	3	2	2	3	2	3	3	2	3	3
3332	396	1	41	0	3	3	0	1	1	80	1	7	4	8	7	7	7	8	10	10	8	9	8	2	3	5	4	2	4	2	2	3	3	3	3	2	2	1	3	3	3	3	2	3	2	1	3	3	2
3332	397	1	41	0	3	3	0	2	2	45	1	10	10	8	8	9	5	10	10	10	10	10	10	2	4	4	4	4	4	2	4	4	4	3	3	3	2	2	3	3	3	2	3	2	3	2	2	3	3
3332	398	1	41	0	3	3	0	2	1	39	1	10	10	9	9	9	9	9	9	10	10	10	10	4	2	1	3	3	3	4	1	5	1	2	3	3	3	3	3	2	2	3	3	3	2	3	2	3	2
3332	399	1	41	0	3	2	0	2	1	55	1	10	10	10	5	8	2	8	5	8	8	9	8	3	3	4	4	4	4	4	4	3	3	3	2	2	3	2	3	2	2	2	2	3	2	3	8	8	3
3332	400	1	41	0	3	3	0	1	2	33	1	9	8	8	8	8	6	10	10	10	10	10	10	3	2	2	8	8	4	4	8	2	8	3	2	8	3	8	3	2	3	2	8	8	2	3	3	3	2
3332	401	1	41	0	3	3	0	2	2	34	1	7	5	5	4	7	6	10	7	10	8	10	10	2	4	2	4	5	2	4	2	2	4	3	3	2	2	1	2	3	3	3	3	3	2	3	3	3	3
3332	402	1	41	38	3	5	0	2	1	57	1	2	3	3	9	7	3	10	9	10	9	9	10	1	5	4	4	5	5	5	4	5	4	1	2	2	3	1	3	3	3	3	3	3	3	3	3	3	3
3332	403	1	41	38	3	5	0	1	1	51	1	7	3	3	4	5	7	7	5	8	8	10	10	2	2	4	4	4	2	4	2	2	4	1	2	2	3	3	2	2	2	2	3	2	2	3	3	3	3
3332	404	1	41	38	3	5	0	2	2	56	1	5	5	7	7	6	5	6	7	4	6	9	9	1	4	4	5	4	4	4	5	4	5	2	3	3	2	8	3	3	3	3	3	3	3	2	3	3	3
3332	405	1	41	38	3	5	0	2	2	64	1	10	8	8	8	8	5	9	7	9	10	10	10	3	8	4	8	2	4	8	2	2	4	2	8	2	3	3	2	2	2	8	2	8	2	2	3	8	3
3332	406	1	41	38	3	5	0	1	2	69	1	10	5	6	7	8	5	9	9	9	10	10	10	2	2	4	4	4	4	4	4	4	4	3	2	2	3	3	2	3	2	3	3	3	2	3	2	2	3
3332	407	1	41	38	3	5	0	2	1	46	1	10	10	8	8	8	5	5	5	10	10	10	10	1	2	2	4	4	4	4	2	2	4	2	3	3	3	3	3	3	3	3	3	3	2	2	2	3	3
3332	408	1	41	38	3	5	0	2	2	40	1	9	10	6	5	8	5	5	6	5	5	5	5	2	2	2	4	5	2	2	2	2	4	3	2	2	3	3	2	3	2	3	3	3	2	2	2	1	3
3332	409	1	41	38	3	5	0	2	2	29	1	8	6	8	7	8	6	5	10	10	9	9	10	2	4	4	4	4	5	4	4	4	5	2	3	1	3	3	3	3	3	3	3	3	3	3	3	3	3
3332	410	1	41	38	3	5	0	2	1	28	1	8	7	6	7	8	5	8	9	10	10	10	10	2	2	1	2	4	2	4	2	2	4	3	3	2	2	3	3	3	3	2	3	2	2	3	3	3	3
3332	411	1	41	0	3	3	0	2	2	54	1	9	6	10	10	10	5	10	0	10	10	10	10	2	2	2	4	4	2	4	4	4	4	2	3	8	3	8	8	3	3	3	3	3	3	3	3	3	3
3332	412	1	41	0	3	3	0	1	1	59	1	10	10	7	9	10	2	10	10	0	10	10	10	3	2	2	4	4	4	3	2	4	4	1	3	3	8	2	3	3	3	3	2	3	2	2	3	3	3
3332	413	1	41	0	3	3	0	2	2	42	1	10	10	8	8	8	7	9	9	9	8	9	9	3	2	1	2	2	1	2	1	2	2	1	3	2	2	2	2	3	2	2	2	2	2	2	2	3	3
3332	414	1	41	0	3	3	0	2	1	34	1	8	8	7	7	8	6	10	7	9	9	10	10	2	4	4	4	4	2	4	2	4	4	1	3	3	3	1	2	3	3	3	3	3	2	3	3	2	3
3332	415	1	41	0	3	3	0	2	2	26	1	7	8	3	6	7	5	10	8	10	10	10	10	3	2	2	8	4	2	4	2	1	2	3	2	3	3	2	2	3	2	3	8	2	1	3	3	1	8
3332	416	1	41	0	3	3	0	1	2	36	1	10	8	10	7	9	7	10	10	10	10	10	10	2	4	4	5	2	2	4	4	4	5	2	3	8	3	3	3	3	3	3	3	3	2	3	3	3	3
3332	417	1	41	0	3	3	0	1	2	45	1	10	10	7	10	10	5	10	10	10	10	10	10	3	4	4	4	8	2	4	4	4	8	3	3	3	3	3	3	3	3	3	3	3	3	3	3	3	3
3332	418	1	41	0	3	3	0	2	1	46	1	10	10	10	7	10	5	5	0	5	5	7	10	4	4	5	4	5	4	2	2	4	2	1	3	3	1	3	3	3	1	3	3	3	2	3	3	3	2
3332	419	1	41	0	3	3	0	2	2	53	1	5	8	7	4	9	0	10	10	7	10	10	3	4	5	5	4	5	4	2	2	2	2	3	2	2	3	3	3	3	2	3	2	2	2	1	2	1	2
3332	420	1	41	0	3	3	0	2	2	55	1	10	9	10	7	9	5	9	6	10	10	8	9	1	4	4	4	4	4	4	2	4	4	2	3	3	3	3	3	3	3	3	3	3	3	3	3	3	3
3332	421	1	41	0	3	3	0	2	2	54	1	9	9	7	8	8	6	9	8	10	8	9	9	1	4	2	4	4	2	2	2	4	4	2	3	3	2	3	2	3	3	3	3	3	3	2	2	3	3
3332	422	1	41	0	3	3	0	1	1	85	1	6	7	7	7	5	5	10	10	10	10	8	10	2	2	2	2	2	2	2	2	2	2	3	2	2	3	1	2	2	3	3	2	3	2	3	2	3	3
3332	423	1	41	0	3	3	0	2	1	25	2	7	9	6	7	7	7	9	9	9	9	10	9	2	4	4	4	4	4	4	2	2	3	3	3	2	2	2	3	3	3	2	2	3	2	3	2	2	3
3332	424	1	41	0	3	3	0	2	1	34	1	10	9	9	9	8	6	9	10	10	9	10	10	2	4	2	5	5	4	4	2	2	4	2	3	1	1	3	3	3	1	3	3	3	1	3	3	3	1
3332	425	1	41	0	3	3	0	2	1	38	1	10	10	10	9	10	10	10	10	10	10	10	10	2	4	5	5	4	3	3	4	4	3	2	2	2	3	3	3	3	3	3	2	2	3	2	3	3	3
3332	426	1	41	0	3	2	0	1	2	56	1	10	6	9	8	4	6	10	10	10	10	10	10	1	2	2	1	5	1	1	1	1	2	1	2	2	2	2	2	3	3	3	3	3	2	2	2	2	2
3332	427	1	41	0	3	3	0	1	2	48	1	9	9	8	8	8	5	8	10	10	9	10	10	3	4	2	4	4	4	2	2	4	4	8	3	3	3	3	3	3	3	3	3	3	3	3	3	3	3
3332	428	1	41	0	3	3	0	2	2	24	1	10	7	9	8	8	4	10	9	9	9	10	10	1	4	2	4	4	1	4	4	1	2	3	2	2	2	2	2	1	3	3	2	3	3	3	3	3	2
3332	429	1	41	0	3	2	0	1	2	63	1	10	8	8	8	10	5	10	5	8	10	10	10	1	1	2	2	8	2	2	1	2	2	2	3	2	2	2	2	3	3	3	8	3	3	8	8	3	3
3332	430	1	41	0	3	3	0	2	2	65	1	10	10	8	7	7	7	10	10	10	10	10	10	2	3	1	3	4	2	2	8	4	2	1	3	3	3	2	3	3	3	3	3	3	2	3	3	3	3
3332	431	1	41	0	3	3	0	2	1	51	1	10	5	8	6	8	8	9	8	10	10	9	10	2	4	4	5	3	2	3	3	3	2	3	3	2	3	2	3	3	3	3	8	3	2	2	3	3	2
3332	432	1	41	0	3	3	0	2	2	46	1	10	10	10	8	9	5	10	0	10	10	10	10	3	3	5	4	5	3	3	3	3	3	2	3	2	3	2	3	3	2	2	3	3	3	2	2	3	3
3332	433	1	41	0	3	3	0	2	2	56	1	8	8	10	7	7	5	8	1	8	5	9	9	3	4	5	4	4	4	4	2	4	2	1	2	2	3	8	3	3	8	2	2	3	2	2	3	3	2
3332	434	1	41	0	3	2	0	1	1	68	1	6	7	4	6	5	7	7	3	8	8	8	9	3	4	4	3	4	3	8	2	4	8	3	3	2	3	2	3	3	3	3	3	3	2	3	3	3	8
3332	435	1	41	0	3	2	0	1	2	66	1	10	5	1	5	7	5	10	10	10	10	10	10	4	3	2	4	4	3	3	3	3	3	3	3	3	8	3	3	3	3	3	3	3	3	3	3	3	3
3332	436	1	41	0	3	2	0	2	1	56	1	10	10	10	6	10	7	10	8	10	10	10	10	2	2	2	2	3	4	2	8	4	4	1	2	2	2	3	3	2	1	3	8	3	8	3	3	3	2
3332	437	1	41	0	3	2	0	2	2	28	1	9	10	10	8	9	5	10	9	10	10	10	10	1	4	2	4	4	1	2	1	1	4	2	3	2	2	1	2	2	2	2	2	2	2	3	3	2	3
3332	438	1	41	0	3	3	0	2	2	56	1	7	0	0	5	4	4	10	10	10	4	10	10	1	5	5	8	5	8	5	8	4	4	3	3	2	3	1	8	3	8	3	3	3	2	2	8	2	3
3332	439	1	41	0	3	3	0	2	1	54	1	8	7	7	8	8	5	10	10	10	10	10	10	2	2	1	1	2	2	1	1	4	3	3	2	2	2	8	8	2	2	3	2	2	2	2	1	3	2
3332	440	1	41	0	3	3	0	1	2	68	1	10	7	7	6	4	5	10	7	7	10	10	10	2	3	3	3	4	3	2	2	2	2	8	1	1	3	3	1	3	1	3	3	3	1	8	8	3	1
3332	441	1	41	0	3	3	0	1	2	67	1	8	7	6	8	7	6	9	9	10	7	9	10	1	4	2	4	4	4	4	2	4	5	2	3	3	3	3	3	3	3	3	3	3	3	3	8	3	3
3332	442	1	41	0	3	3	0	2	1	52	1	10	10	9	9	10	8	8	10	7	9	10	10	2	3	2	4	4	3	2	2	3	2	3	3	1	2	2	2	2	3	3	2	3	2	3	3	3	2
3332	443	1	41	0	3	2	0	2	2	59	1	10	4	7	7	9	5	9	10	10	10	10	10	1	4	4	3	4	3	4	3	3	3	3	3	2	2	2	2	3	3	2	2	2	2	3	3	3	2
3332	444	1	41	0	3	2	0	2	1	34	1	8	8	8	9	7	6	7	5	5	7	8	8	3	2	2	3	5	3	3	2	3	4	3	2	1	2	1	1	2	3	3	3	2	1	3	3	3	2
3332	445	1	41	0	3	2	0	2	2	45	1	10	6	7	9	8	7	10	10	10	10	10	10	3	4	4	5	4	2	2	2	2	5	3	2	1	3	2	2	3	2	3	2	3	2	3	2	3	3
3332	446	1	41	0	3	2	0	1	2	59	1	8	10	8	9	8	7	10	10	10	10	10	10	3	3	8	3	8	2	2	8	4	2	1	3	3	8	3	3	3	3	3	3	3	8	3	8	3	3
3332	447	1	41	0	3	3	0	2	1	74	1	10	9	7	8	9	5	10	9	9	10	8	10	3	8	2	2	2	4	8	1	8	2	3	8	8	8	2	2	3	2	8	2	3	2	3	3	2	8
3332	448	1	41	91	1	6	0	2	2	55	1	5	6	0	0	5	3	9	0	10	10	10	10	2	8	2	5	5	2	5	2	3	5	3	8	2	3	3	2	3	2	2	3	3	2	3	3	3	3
3332	449	1	41	91	1	6	0	2	2	46	1	10	10	10	8	8	5	10	10	8	8	10	8	2	4	2	8	5	3	2	2	2	5	3	3	2	2	3	3	3	1	8	3	8	2	3	8	3	3
3332	450	1	41	91	1	6	0	2	1	51	1	8	7	6	7	6	6	8	5	9	10	10	9	1	4	2	4	5	2	4	2	4	5	2	3	3	3	2	2	3	3	3	3	3	3	2	1	3	3
3332	451	1	41	91	1	6	0	2	2	20	1	4	9	1	8	6	1	8	2	9	10	9	10	3	3	4	3	4	3	2	2	2	2	3	3	2	3	2	2	3	3	2	2	2	2	2	2	3	2
3332	452	1	41	91	1	6	0	2	2	26	1	6	9	8	6	8	7	9	9	7	8	8	8	2	4	2	4	4	2	2	2	4	4	3	2	3	3	2	2	3	3	3	2	2	2	3	3	3	2
3332	453	1	41	91	1	6	0	2	2	20	1	8	9	6	7	7	8	7	5	6	8	9	9	3	4	1	8	8	1	8	4	1	1	3	3	2	2	1	2	3	8	8	2	3	3	3	8	2	2
3332	454	1	41	91	1	6	0	1	2	78	1	10	1	1	1	5	3	8	8	8	10	9	10	4	2	1	1	1	2	2	2	1	1	2	2	3	3	2	3	3	3	3	2	3	3	2	2	3	3
3332	455	1	41	91	1	6	0	2	1	42	1	9	9	9	9	10	8	9	9	10	9	8	9	1	1	1	1	2	2	2	1	4	1	1	2	2	2	2	2	3	3	2	3	2	2	2	3	3	2
3332	456	1	41	91	1	6	0	2	1	55	1	6	4	7	6	5	6	8	6	8	7	9	7	1	2	4	4	2	2	4	2	4	4	1	3	3	3	2	2	3	3	3	2	3	2	3	3	3	3
3332	457	1	41	91	1	6	0	2	2	66	1	9	9	7	8	7	7	8	10	10	10	10	10	2	3	3	3	4	2	2	2	3	3	3	3	2	3	2	2	3	3	3	3	3	2	3	3	3	3
3332	458	1	41	91	1	6	0	2	2	65	1	10	7	4	8	7	3	6	10	10	10	10	10	1	5	2	5	5	5	4	2	4	4	3	3	3	8	3	3	3	1	3	3	3	3	3	1	3	8
3332	459	1	41	91	1	6	0	2	1	51	1	9	7	9	5	8	10	10	5	10	10	10	10	1	2	3	2	4	2	2	2	2	2	3	2	2	8	8	2	3	3	3	3	2	2	3	3	3	3
3332	460	1	41	91	1	6	0	1	1	44	1	9	9	9	8	8	6	7	9	10	10	9	10	1	4	4	4	5	2	4	5	4	4	2	8	8	8	2	2	2	8	8	8	8	8	2	8	3	8
3332	461	1	41	91	1	6	0	1	1	71	1	8	5	5	6	5	10	5	10	10	10	10	10	1	4	5	2	3	3	3	2	3	5	3	2	3	3	2	2	3	2	2	3	2	2	3	3	2	3
3332	462	1	41	91	1	6	0	1	1	78	1	8	3	8	8	10	10	10	2	10	10	7	10	2	4	2	2	3	3	8	2	2	2	3	3	3	3	3	3	2	3	3	3	3	3	3	3	3	3
3332	463	1	41	91	1	6	0	2	2	65	1	7	2	7	7	8	8	8	9	9	5	8	8	1	2	1	2	4	2	4	2	2	4	3	3	2	3	1	2	3	3	3	3	3	2	3	2	3	3
3332	464	1	41	91	1	6	0	1	2	56	1	10	5	8	8	8	5	10	8	10	8	8	10	2	2	3	3	3	3	3	3	3	3	1	3	3	3	1	3	3	3	3	8	3	3	3	3	3	3
3332	465	1	41	91	1	6	0	2	2	64	1	8	9	6	8	9	8	7	9	10	10	9	10	1	1	1	2	4	1	2	1	2	4	3	3	2	3	2	2	3	3	3	2	3	2	2	2	3	3
3332	466	1	41	91	1	6	0	2	1	48	1	10	10	10	9	8	8	9	5	5	10	8	10	2	4	3	4	5	2	4	2	4	4	3	3	3	3	1	3	3	3	2	1	3	1	3	3	3	3
3332	467	1	41	91	1	6	0	1	1	48	1	6	7	7	7	7	8	10	10	10	9	10	10	2	2	2	2	2	2	2	1	2	1	3	3	2	2	1	3	2	3	2	3	2	2	3	2	3	3
3332	468	1	41	91	1	6	0	2	1	25	1	5	7	8	6	4	5	7	10	8	10	5	10	1	4	4	4	2	4	4	2	5	4	2	3	3	3	3	3	3	3	3	3	3	3	1	3	3	3
3332	469	1	41	91	1	6	0	2	1	67	1	10	8	8	8	9	8	10	10	10	10	10	10	2	4	2	2	4	2	2	2	1	4	3	3	2	2	2	1	3	3	3	3	2	2	3	3	3	3
3332	470	1	41	91	1	6	0	2	2	44	1	10	6	10	10	6	0	10	10	5	10	10	10	3	2	2	4	4	3	2	2	4	4	2	2	2	3	3	3	3	2	3	3	3	2	2	8	2	3
3332	471	1	41	91	1	6	0	2	1	41	1	10	10	9	9	9	6	10	10	10	10	10	10	2	2	1	2	4	4	2	2	4	4	3	3	3	2	2	2	3	3	3	3	2	2	3	2	3	3
3332	472	1	41	91	1	6	0	1	2	21	1	9	9	7	7	8	5	10	10	10	8	9	10	1	2	2	4	4	2	2	2	4	4	1	2	2	3	2	2	3	3	2	2	3	2	3	2	3	3
3332	473	1	41	91	1	6	0	2	2	28	1	4	8	3	7	3	1	9	10	10	9	9	10	1	2	2	2	4	2	2	1	4	4	1	3	2	2	1	1	3	3	2	3	2	2	3	3	3	3
3332	474	1	41	91	1	6	0	1	1	58	1	8	7	9	8	9	4	8	10	10	8	8	10	2	4	4	4	8	2	4	2	4	4	3	2	2	3	1	3	2	1	2	2	2	2	3	3	3	3
3332	475	1	41	91	1	6	0	1	2	45	1	9	8	8	9	7	0	9	8	7	8	9	10	2	2	5	5	5	5	4	2	2	2	1	3	2	3	2	3	2	3	2	2	3	2	3	2	3	3
3332	476	1	41	91	1	6	0	2	2	22	1	8	8	9	7	8	0	10	9	9	7	10	10	2	4	1	4	4	4	1	1	4	4	8	2	2	3	3	2	1	1	2	2	3	1	3	3	2	3
3332	477	1	41	91	1	6	0	2	1	74	1	10	8	10	8	10	5	10	10	10	8	5	10	2	4	4	1	4	2	2	1	4	4	3	2	3	3	2	1	1	2	3	3	1	2	1	1	3	2
3332	478	1	41	91	1	6	0	2	1	42	1	9	7	10	9	10	0	8	10	10	10	10	10	4	2	2	5	3	2	5	1	3	5	2	2	2	3	1	2	3	3	3	2	3	2	2	3	3	3
3332	479	1	41	91	1	6	0	2	1	41	1	8	8	8	7	8	7	8	7	10	10	10	10	3	1	2	4	4	2	2	2	2	4	1	3	1	2	8	2	3	3	2	3	3	1	3	3	3	3
3332	480	1	41	91	1	6	0	2	2	43	1	10	10	10	8	9	6	9	10	7	10	10	10	2	2	4	3	2	3	8	2	1	4	3	3	8	2	2	2	3	3	3	2	3	2	3	8	3	3
3332	481	1	41	91	1	6	0	1	1	46	1	10	10	10	7	10	5	10	10	10	10	10	10	2	4	4	4	4	4	4	2	5	4	2	3	3	3	3	3	3	3	3	3	3	3	3	8	3	3
3332	482	1	41	91	1	6	0	2	1	43	1	8	8	7	6	7	5	8	10	10	10	8	10	2	2	2	4	4	2	4	2	2	4	3	2	2	3	2	2	2	3	3	2	2	2	3	3	3	3
3332	483	1	41	91	1	6	0	1	1	29	1	8	8	9	5	9	3	10	10	10	10	10	10	1	4	4	5	5	4	2	3	2	4	1	3	1	3	1	2	3	3	3	1	3	2	3	3	3	3
3332	484	1	41	91	1	6	0	1	1	50	1	9	9	9	8	9	9	9	7	9	9	10	10	2	2	2	2	2	2	2	2	2	8	3	2	2	2	2	3	3	3	3	3	2	2	3	2	3	8
3332	485	1	41	91	1	6	0	2	2	54	1	10	10	10	10	8	8	10	5	10	10	10	10	3	5	3	4	4	4	4	2	4	5	1	3	3	3	3	3	3	3	3	3	3	2	3	3	3	3
3332	486	1	41	91	1	6	0	2	1	63	1	8	8	8	7	7	7	8	9	9	9	9	9	2	2	2	2	4	4	2	2	2	4	3	3	2	2	2	2	3	3	3	3	2	2	3	3	3	3
3332	487	1	41	91	1	6	0	2	2	50	2	8	8	9	9	8	8	10	8	10	10	98	10	4	3	2	2	2	1	4	2	1	2	3	8	2	3	8	2	3	2	2	8	2	2	1	2	2	2
3332	488	1	41	91	1	6	0	2	2	39	1	10	7	5	8	8	5	8	10	8	6	10	8	2	4	5	8	4	2	2	2	4	4	1	3	2	2	2	2	3	3	3	2	2	2	8	3	3	3
3332	489	1	41	91	1	6	0	2	1	54	1	7	6	7	7	8	6	9	10	8	10	8	10	2	2	2	4	3	3	3	2	3	5	2	3	3	2	3	3	3	2	2	3	3	3	3	3	3	3
3332	490	1	41	91	1	6	0	1	1	31	1	10	9	10	9	8	8	7	6	10	8	9	9	2	4	2	2	5	2	4	4	5	4	3	3	3	2	1	2	3	3	3	3	2	3	2	1	3	2
3332	491	1	41	91	1	6	0	1	2	55	1	6	7	9	6	7	7	10	7	10	6	10	10	1	2	2	4	4	4	4	2	2	5	3	3	2	2	1	1	3	3	3	3	3	2	3	3	3	3
3332	492	1	41	91	1	6	0	1	1	64	1	10	10	10	7	10	8	9	5	10	10	10	10	3	1	4	1	3	2	4	2	2	4	3	3	2	3	1	2	3	3	3	2	2	2	3	3	3	3
3332	493	1	41	91	1	6	0	2	2	70	1	10	3	6	6	7	8	10	10	10	8	9	10	2	1	4	2	5	4	2	2	4	4	3	3	3	3	1	3	3	3	3	1	2	2	3	3	3	3
3332	494	1	41	91	1	6	0	1	2	62	1	5	5	9	5	5	5	8	10	9	10	7	10	4	2	4	3	4	8	2	4	8	1	3	3	3	3	8	3	3	2	8	3	3	3	3	3	3	1
3332	495	1	41	91	1	6	0	2	1	34	1	10	10	8	10	10	7	10	10	10	10	10	10	2	4	1	4	4	1	1	2	4	4	9	3	2	2	3	3	3	2	2	2	3	3	2	3	3	2
3332	496	1	41	91	1	6	0	2	2	26	1	10	9	8	7	8	8	10	10	10	9	9	10	2	4	2	4	4	2	4	1	2	4	3	3	2	3	1	2	3	3	2	2	3	2	3	3	3	3
3332	497	1	41	91	1	6	0	2	2	44	1	7	9	8	5	8	6	10	7	10	9	10	10	2	2	2	4	4	4	4	2	2	4	2	2	2	3	8	1	3	1	3	3	3	1	3	3	1	3
3332	498	1	41	91	1	6	0	1	2	61	1	6	8	3	5	5	8	10	10	10	9	9	10	1	2	1	4	5	4	5	3	4	5	1	3	2	3	1	3	3	3	3	3	3	3	3	3	3	3
3332	499	1	41	91	1	6	0	2	1	34	1	8	8	8	7	8	8	10	9	10	10	10	10	1	2	2	8	4	2	4	2	4	4	3	3	1	1	8	1	3	3	3	3	3	1	3	3	3	3
3332	500	1	41	91	1	6	0	1	2	56	1	8	8	8	9	9	5	10	10	10	10	10	10	1	2	1	1	2	4	4	2	2	4	3	2	2	3	3	3	2	3	3	2	3	2	3	3	3	3
3332	501	1	41	91	1	6	0	1	2	51	1	10	10	10	8	10	5	10	10	10	10	10	10	1	5	3	5	3	4	3	3	3	5	2	3	3	3	3	3	3	3	3	3	3	3	3	3	3	3
3332	502	1	41	91	1	6	0	2	2	45	1	10	8	10	3	8	7	10	7	10	7	10	10	3	2	2	4	2	3	2	3	2	2	1	2	2	2	1	2	2	2	1	2	2	3	3	2	8	2
3332	503	1	41	91	1	6	0	1	2	67	1	7	9	5	7	5	5	10	9	10	10	8	10	4	3	3	2	2	4	4	2	3	3	3	2	2	2	2	2	2	2	2	2	2	2	2	3	3	2
3332	504	1	41	91	1	6	0	2	2	41	1	8	7	7	7	8	7	10	8	10	8	10	10	1	2	2	4	4	3	4	4	4	4	9	3	3	2	3	3	3	2	3	3	3	2	2	2	3	3
3332	505	1	41	91	1	6	0	1	1	72	1	8	7	8	7	8	6	7	8	9	8	8	9	2	2	2	3	3	2	2	2	2	2	3	2	2	3	2	2	3	3	3	2	3	2	3	2	3	2
3332	506	1	41	0	3	2	0	2	1	21	1	9	9	8	9	8	6	8	10	6	7	10	10	3	2	2	4	2	2	2	2	4	1	3	2	3	3	2	2	3	3	2	2	3	2	3	2	3	2
3332	507	1	41	0	3	2	0	2	2	55	1	8	7	8	5	8	7	9	9	8	6	9	9	3	4	4	4	4	4	4	2	2	2	3	3	2	3	1	1	3	3	3	3	3	2	3	3	3	2
3332	508	1	41	0	3	3	0	2	1	47	1	10	7	8	9	9	9	10	10	10	9	8	10	1	4	2	4	2	2	4	8	2	4	2	1	1	1	3	3	1	3	3	3	3	3	3	3	3	3
3332	509	1	41	0	3	3	0	1	2	26	1	10	9	9	10	9	9	10	9	9	9	10	9	2	4	4	2	4	4	5	4	8	5	3	3	2	3	8	8	3	3	8	8	3	8	3	3	3	3
3332	510	1	41	0	3	3	0	2	1	61	1	8	7	8	8	7	6	10	8	5	10	10	10	1	4	4	4	5	2	2	2	4	5	1	3	3	3	2	3	3	3	3	3	2	3	3	2	3	3
3332	511	1	41	0	3	3	0	2	1	62	1	7	4	7	7	7	5	7	9	10	7	9	9	2	4	2	2	4	4	8	8	2	8	1	3	2	2	1	3	3	3	2	1	3	8	3	3	3	8
3332	512	1	41	0	3	4	0	2	1	69	1	10	2	10	7	5	5	7	8	10	7	9	8	2	2	1	4	2	2	1	2	2	4	1	2	2	3	2	2	2	2	3	2	3	2	2	2	2	3
3332	513	1	41	0	3	2	0	2	2	61	1	9	8	8	9	8	7	9	9	10	10	9	10	1	4	4	4	4	2	2	2	4	2	1	3	1	1	1	1	3	3	3	3	2	2	3	3	3	3
3332	514	1	41	0	3	2	0	2	1	40	1	2	7	2	7	6	2	10	1	10	10	9	10	2	2	5	2	4	4	8	4	2	1	1	2	2	3	8	3	3	2	3	3	2	2	3	3	3	2
3332	515	1	41	0	3	3	0	2	1	53	1	7	7	8	8	6	7	8	7	6	6	7	8	3	2	2	2	4	4	4	2	2	4	3	3	3	3	2	2	2	3	3	3	3	2	3	3	3	3
3332	516	2	22	0	3	1	0	2	1	78	1	10	8	7	7	8	6	8	8	8	8	8	8	2	2	2	2	4	2	2	2	4	2	1	2	2	3	3	3	2	2	2	2	1	2	2	3	2	3
3332	517	2	22	0	3	3	0	1	2	81	1	10	9	98	98	10	5	10	10	98	10	98	10	2	8	1	8	4	8	2	2	2	4	8	8	3	8	8	8	2	2	8	8	3	8	2	2	2	2
3332	518	2	22	0	3	2	0	2	2	50	1	9	9	9	9	9	7	9	6	8	8	9	9	2	2	2	8	2	2	2	2	4	4	3	2	2	2	2	2	3	2	2	2	2	2	2	3	3	3
3332	519	2	22	0	3	1	0	1	2	59	1	10	7	5	7	7	6	9	9	9	9	10	10	2	2	3	2	3	2	2	5	2	2	3	2	2	3	2	3	2	3	2	2	2	3	2	2	3	2
3332	520	2	22	125	2	4	0	2	2	53	1	8	9	9	8	9	8	10	9	10	10	10	10	3	2	2	2	2	2	4	2	2	4	1	3	2	2	1	3	3	2	2	2	3	2	3	1	3	3
3332	521	2	22	125	2	4	0	2	1	80	1	0	5	3	3	2	2	10	5	10	10	10	10	3	4	2	2	5	1	3	2	2	2	3	2	2	2	2	2	2	3	2	8	2	2	2	8	3	2
3332	522	2	22	125	2	4	0	2	1	50	1	10	9	9	10	10	7	10	0	8	6	10	10	2	4	1	8	2	2	1	8	2	1	3	2	2	2	2	3	2	1	8	2	2	2	3	3	3	2
3332	523	2	22	125	2	4	0	2	2	45	1	10	10	10	10	9	8	9	9	9	9	10	10	2	4	4	4	5	4	4	4	2	4	2	3	3	3	1	3	3	3	3	3	3	2	2	2	3	2
3332	524	2	22	0	3	3	0	2	1	35	1	10	10	9	7	8	7	7	0	5	7	9	9	3	4	3	4	4	2	3	4	3	3	2	3	2	2	3	3	3	1	3	2	2	3	2	2	3	3
3332	525	2	22	0	3	3	0	2	1	65	1	10	8	5	8	9	6	7	7	8	8	9	9	2	2	3	4	4	2	2	2	3	2	3	3	2	2	2	2	2	2	3	3	2	2	2	3	3	2
3332	526	2	22	0	3	2	0	2	2	88	1	10	6	8	98	5	2	8	0	8	8	9	9	3	2	4	3	4	5	2	2	4	8	3	2	8	3	8	2	8	8	8	8	8	2	3	8	3	8
3332	527	2	22	0	3	1	0	2	1	56	1	10	5	7	6	5	3	5	0	9	6	8	10	2	4	3	3	4	4	3	4	2	2	2	1	2	2	3	3	3	2	3	3	3	2	1	2	3	3
3332	528	2	44	0	3	3	0	2	1	41	1	9	7	8	9	8	5	7	8	9	8	7	9	2	8	2	4	4	2	2	3	2	5	1	8	8	2	8	2	3	3	3	2	2	2	3	3	3	3
3332	529	2	44	0	3	1	0	2	2	79	1	10	8	9	7	8	4	7	10	10	10	10	10	3	4	4	3	4	3	3	4	3	2	3	3	2	3	2	3	3	3	2	2	3	2	3	2	3	2
3332	530	2	44	0	3	1	0	2	1	31	1	10	10	10	10	10	8	9	9	10	9	9	9	2	2	2	8	4	2	2	2	4	1	3	2	2	2	2	2	2	3	3	2	2	2	2	2	3	2
3332	531	2	44	216	2	3	0	2	1	36	1	9	8	8	7	9	6	7	9	9	10	8	9	2	2	2	4	2	1	2	1	1	2	3	2	2	1	2	2	2	2	2	2	1	2	2	2	3	2
3332	532	2	44	216	2	3	0	2	1	33	1	10	10	10	10	8	7	10	10	10	10	10	10	3	2	2	1	2	2	1	4	4	1	3	2	3	2	2	2	2	3	3	2	2	3	3	2	3	2
3332	533	2	44	216	2	3	0	2	2	51	1	8	5	5	7	8	5	6	7	8	8	8	9	1	2	4	4	4	4	8	4	4	3	3	2	2	2	2	3	3	2	2	2	1	3	2	3	3	2
3332	534	2	44	216	2	3	0	2	2	34	1	6	8	7	8	7	6	10	8	8	9	9	10	2	4	2	2	4	2	2	2	2	4	3	3	2	2	2	2	2	3	3	2	2	2	3	3	3	3
3332	535	2	44	0	3	1	0	2	1	74	1	7	6	8	4	5	3	4	98	98	8	9	8	3	2	1	2	5	4	2	2	2	5	3	2	8	1	1	2	2	8	8	1	2	8	1	8	3	2
3332	536	2	50	0	3	3	0	2	1	64	1	9	8	10	8	9	8	9	10	10	10	6	10	3	3	2	8	3	3	2	2	3	2	3	3	3	3	3	3	3	3	3	8	3	3	1	8	3	3
3332	537	2	50	0	3	3	0	2	1	41	1	7	9	7	8	7	3	5	3	8	4	10	10	2	4	4	2	5	5	5	4	4	4	2	3	2	2	2	2	3	2	2	2	1	2	3	1	3	3
3332	538	2	50	0	3	3	0	1	1	63	1	9	8	8	9	8	5	7	8	6	7	9	10	2	4	4	5	5	4	4	2	4	4	2	2	2	1	3	3	2	1	2	3	1	3	2	2	2	3
3332	539	2	50	0	3	3	0	1	2	48	1	1	10	10	8	9	2	9	9	9	5	9	9	1	4	5	5	5	5	5	3	3	3	2	3	2	3	2	2	3	3	3	3	3	2	3	3	3	3
3332	540	2	50	0	3	3	0	2	1	52	1	9	9	6	8	9	9	8	10	10	8	10	10	1	2	1	4	4	2	4	2	2	4	1	3	2	3	2	2	2	3	3	3	3	2	3	3	3	3
3332	541	2	50	0	3	2	0	1	2	62	1	10	9	8	8	9	8	8	10	10	9	10	10	2	8	2	1	4	2	2	8	2	4	3	2	2	3	2	2	3	2	2	3	3	2	3	3	3	3
3332	542	2	50	0	3	1	0	2	2	54	1	10	10	10	4	10	5	10	10	10	10	10	10	2	1	5	5	3	1	5	1	3	5	2	3	8	3	8	3	3	1	3	3	3	2	2	8	3	3
3332	543	2	50	0	3	1	0	2	2	54	1	10	6	4	8	7	3	6	4	10	7	6	7	2	4	3	5	5	3	3	4	5	3	2	3	3	3	1	2	3	3	3	3	1	1	3	3	3	2
3332	544	2	50	0	3	1	0	2	2	53	1	7	8	7	6	7	6	8	8	8	6	8	8	1	4	2	2	4	2	4	2	4	4	1	3	2	3	2	2	3	3	2	3	3	2	3	3	3	3
3332	545	2	50	0	3	2	0	1	1	75	1	10	10	10	10	10	6	10	10	10	10	10	10	3	2	1	1	2	2	2	2	2	2	3	2	2	2	3	3	2	3	3	3	2	3	2	8	3	2
3332	546	2	50	0	3	2	0	1	2	55	1	10	7	7	8	10	6	8	0	10	8	10	8	4	8	1	2	8	8	2	8	2	4	2	8	8	8	8	8	3	8	8	8	3	8	8	8	3	3
3332	547	2	50	0	3	1	0	1	2	68	1	8	10	7	10	6	5	8	7	10	10	10	10	1	8	2	2	8	2	2	2	2	8	3	8	2	8	2	2	2	2	8	2	2	2	2	8	3	2
3332	548	2	50	0	3	3	0	2	2	51	1	10	6	8	6	7	6	8	7	10	10	10	10	1	4	5	5	5	4	4	2	4	4	3	3	3	3	8	3	3	3	3	2	3	2	3	3	3	3
3332	549	2	50	297	1	6	0	2	1	36	1	9	6	8	8	9	5	10	6	8	9	9	10	2	1	2	2	8	2	2	2	8	2	3	2	2	1	8	2	2	2	2	8	2	2	3	8	3	2
3332	550	2	50	297	1	6	0	2	1	58	1	8	8	8	8	8	6	8	8	9	10	7	10	2	4	4	5	4	4	8	2	4	1	2	9	9	1	3	3	9	1	1	9	9	9	9	9	9	9
3332	551	2	50	297	1	6	0	1	2	64	1	10	10	7	6	9	5	10	10	10	10	10	10	2	2	2	4	4	3	2	2	5	4	2	2	2	2	2	2	2	2	2	3	3	2	3	8	8	3
3332	552	2	50	297	1	6	0	2	1	43	1	10	8	9	9	10	5	0	0	8	7	10	10	1	2	2	2	4	1	9	1	4	4	3	2	2	1	8	2	2	2	8	3	2	3	2	1	3	2
3332	553	2	50	297	1	6	0	2	1	71	1	9	9	7	8	8	4	10	9	10	10	10	10	2	2	2	4	4	2	2	4	2	4	1	3	2	3	1	2	3	3	3	3	3	2	3	3	3	2
3332	554	2	50	297	1	6	0	1	2	73	1	7	10	9	8	7	8	9	98	8	8	7	9	2	2	4	3	1	2	1	2	8	2	3	2	2	2	2	2	2	3	2	2	2	2	2	2	2	2
3332	555	2	50	297	1	6	0	2	1	59	1	6	9	6	3	5	5	99	10	10	9	9	10	2	2	2	9	3	4	9	2	2	2	3	2	2	2	3	3	2	2	3	3	2	2	2	2	2	2
3332	556	2	50	297	1	6	0	2	2	68	1	10	8	10	8	7	9	10	10	7	10	10	10	3	4	3	2	4	1	1	1	3	5	2	3	2	8	2	2	2	3	8	8	3	2	3	3	3	3
3332	557	2	50	297	1	6	0	2	1	22	1	6	8	7	8	5	6	8	3	9	9	8	10	3	4	2	8	8	2	2	1	5	2	2	3	8	8	8	8	3	1	8	8	8	8	8	8	8	8
3332	558	2	50	297	1	6	0	1	2	47	1	8	10	10	8	7	5	8	10	10	6	10	10	4	4	4	5	4	5	2	2	8	8	1	3	2	3	2	3	3	3	3	3	3	3	3	3	2	2
3332	559	2	50	297	1	6	0	2	1	78	1	8	8	7	6	6	5	9	8	7	8	7	8	2	4	4	4	4	4	4	4	4	4	2	3	3	3	3	3	3	3	3	3	3	3	3	2	3	3
3332	560	2	50	297	1	6	0	2	1	44	1	10	6	9	8	7	5	10	8	10	8	10	7	3	1	1	1	2	2	2	1	2	2	3	2	2	2	2	2	2	2	2	2	2	2	2	2	2	3
3332	561	2	50	297	1	6	0	2	2	26	1	8	9	8	8	8	6	8	6	10	8	8	8	2	2	2	2	2	2	4	2	2	4	3	2	2	2	1	2	2	2	2	3	2	2	2	2	3	3
3332	562	2	50	297	1	6	0	2	2	66	1	6	6	4	7	4	8	8	8	9	7	8	9	2	2	2	8	8	2	2	5	5	5	2	3	8	8	8	3	3	3	3	8	3	3	3	8	3	3
3332	563	2	50	297	1	6	0	2	1	68	1	7	7	5	7	5	7	8	10	8	8	8	8	2	4	1	2	3	2	4	2	2	3	3	3	1	2	3	8	3	8	3	3	3	2	3	3	3	3
3332	564	2	50	297	1	6	0	1	2	79	1	7	4	8	8	8	6	9	9	10	10	8	10	2	2	2	4	2	4	2	2	8	2	3	2	8	3	2	2	2	2	2	2	2	2	8	8	3	2
3332	565	2	50	297	1	6	0	2	1	63	1	0	9	8	8	8	3	9	8	7	10	10	10	4	2	1	1	5	1	1	1	5	8	3	2	1	2	3	3	3	2	3	3	3	3	3	3	3	3
3332	566	2	50	297	1	6	0	2	1	40	1	9	8	7	8	8	6	7	7	9	9	8	9	3	2	1	4	4	4	4	4	4	3	3	3	3	3	3	2	3	3	2	2	3	3	3	3	3	3
3332	567	2	50	297	1	6	0	2	1	64	1	8	8	8	9	9	5	8	8	8	10	9	10	2	2	3	2	2	4	2	2	2	8	1	3	3	3	8	3	3	3	3	3	8	3	3	3	3	3
3332	568	2	50	297	1	6	0	2	1	26	1	8	10	7	8	8	6	8	7	9	7	9	8	1	2	2	2	1	2	4	2	2	4	1	2	2	2	1	2	3	2	3	2	2	2	3	2	3	3
3332	569	2	50	297	1	6	0	2	1	64	1	9	6	8	8	7	8	8	10	10	8	8	9	1	2	2	3	4	1	2	2	4	4	3	3	2	3	2	3	3	2	2	3	2	2	3	3	3	2
3332	570	2	50	297	1	6	0	2	2	36	1	10	10	4	10	9	7	10	10	10	7	7	10	3	8	1	8	8	1	4	1	4	8	3	8	2	3	1	2	3	3	3	8	3	2	3	3	3	3
3332	571	2	50	297	1	6	0	2	2	53	1	10	10	10	9	9	3	5	10	10	10	10	10	2	4	2	4	2	2	2	2	4	4	3	1	2	2	3	3	3	1	1	3	2	3	2	1	3	3
3332	572	2	50	297	1	6	0	2	2	62	1	9	0	0	7	6	7	7	8	10	10	10	10	2	2	2	2	4	2	2	2	4	8	3	2	3	2	2	2	2	3	3	3	2	2	3	3	3	8
3332	573	2	50	297	1	6	0	1	2	54	1	10	10	10	10	10	10	5	10	10	10	10	10	2	2	2	2	2	2	4	8	5	4	2	2	3	3	3	3	3	3	3	3	3	3	3	2	3	3
3332	574	2	50	297	1	6	0	2	2	31	2	10	8	9	8	10	9	10	10	10	10	10	10	3	2	2	4	4	2	2	2	2	4	3	2	2	2	2	3	2	2	3	2	2	2	2	3	3	3
3332	575	2	50	297	1	6	0	2	2	68	1	9	6	6	7	10	9	10	10	10	10	10	10	1	5	5	4	8	8	2	4	4	8	3	3	3	3	3	3	3	3	3	3	3	8	3	3	3	3
3332	576	2	50	297	1	6	0	2	1	67	1	9	9	9	9	8	6	10	10	10	10	10	10	1	5	2	2	4	3	4	2	2	8	3	2	2	2	3	2	2	2	2	3	2	2	2	2	2	2
3332	577	2	50	297	1	6	0	2	2	48	1	9	9	9	7	8	5	8	8	10	9	10	10	1	3	3	3	2	2	3	2	2	4	3	3	2	2	2	2	3	3	3	2	2	2	3	3	3	3
3332	578	2	50	297	1	6	0	2	1	75	1	10	8	10	10	10	9	10	10	10	10	10	10	1	5	5	5	5	5	2	2	5	5	3	3	3	3	3	3	3	3	3	3	3	2	3	3	3	3
3332	579	2	50	297	1	6	0	1	2	83	1	10	10	10	10	9	0	8	8	8	8	8	8	4	8	8	2	8	8	8	8	8	2	8	8	8	8	8	8	8	8	8	8	8	8	8	8	8	8
3332	580	2	50	297	1	6	0	1	2	55	1	10	8	10	8	9	7	10	10	10	10	10	10	1	8	4	4	5	2	4	2	4	4	3	3	3	3	2	3	3	3	2	3	3	2	8	3	3	3
3332	581	2	50	297	1	6	0	2	1	73	1	10	10	5	5	7	2	0	10	10	10	5	10	3	2	2	5	4	4	8	4	4	8	3	1	3	2	1	3	2	2	3	3	2	2	3	3	3	3
3332	582	2	50	297	1	6	0	2	1	50	1	10	6	6	6	6	4	6	0	10	10	10	8	2	2	2	4	4	2	2	2	4	2	3	2	3	2	2	2	3	2	3	2	3	2	2	8	3	3
3332	583	2	50	297	1	6	0	1	2	57	1	9	9	7	6	8	8	9	7	8	8	10	10	1	2	2	4	1	2	2	1	1	2	1	3	3	2	1	3	3	3	3	1	3	3	3	3	3	3
3332	584	2	50	297	1	6	0	2	1	25	1	8	10	9	8	8	7	9	8	8	6	7	9	1	2	1	4	4	2	2	1	2	4	1	2	2	2	1	2	3	3	2	2	3	2	3	2	3	3
3332	585	2	50	297	1	6	0	1	1	61	1	10	7	5	4	8	0	8	4	10	10	6	10	2	4	5	5	8	2	8	8	3	5	3	3	3	3	2	2	3	3	3	2	3	2	3	3	3	3
3332	586	2	50	297	1	6	0	2	2	72	1	10	8	6	7	8	6	8	10	10	10	10	10	1	4	3	4	3	3	3	3	5	5	2	3	3	3	8	3	3	3	3	8	3	9	8	3	3	3
3332	587	2	50	297	1	6	0	2	1	29	1	10	9	9	10	9	6	5	0	8	8	10	10	2	2	2	5	2	2	2	2	4	2	2	2	2	1	2	2	2	1	1	2	1	2	2	2	2	2
3332	588	2	50	297	1	6	0	2	1	24	1	9	9	7	7	8	5	6	6	5	10	10	10	1	3	4	5	4	2	2	1	1	1	3	3	1	1	1	3	3	1	3	1	1	3	1	3	3	3
3332	589	2	50	297	1	6	0	2	2	42	1	8	8	8	8	9	8	7	7	10	10	10	9	2	4	2	5	5	3	2	2	2	2	3	3	2	3	3	3	2	3	3	3	3	2	3	3	3	3
3332	590	2	50	297	1	6	0	1	2	41	1	9	8	9	7	8	4	8	5	8	7	10	9	2	2	2	4	4	2	8	2	4	8	3	3	2	3	1	2	3	2	3	8	3	2	3	3	3	8
3332	591	2	50	297	1	6	0	2	2	68	1	8	5	8	8	9	5	10	9	10	8	10	10	1	2	4	4	4	2	4	4	4	4	1	3	3	2	3	3	3	3	3	3	3	3	3	2	3	3
3332	592	2	50	0	3	2	0	1	2	78	1	10	5	4	7	7	6	6	9	10	10	6	10	2	2	3	2	3	2	2	2	1	2	3	3	2	3	8	2	2	3	8	2	3	2	2	2	3	8
3332	593	2	50	0	3	2	0	1	1	85	1	9	8	6	9	9	4	9	8	8	9	8	6	2	1	4	1	4	2	2	2	4	2	2	2	3	2	3	2	3	2	3	3	2	2	2	2	3	2
3332	594	2	50	0	3	2	0	1	2	71	1	9	9	9	9	7	7	8	8	9	10	9	9	3	1	2	2	4	2	2	3	2	2	3	2	2	3	1	2	2	3	2	3	2	3	2	2	3	2
3332	595	3	33	0	3	3	0	2	1	25	1	10	10	8	9	7	5	7	10	10	9	10	10	3	2	2	4	2	1	2	2	4	2	2	3	1	2	1	2	3	3	3	2	3	2	2	2	3	2
3332	596	3	33	0	3	4	0	2	1	49	1	10	10	10	8	8	6	6	6	9	7	10	10	2	4	2	5	5	2	5	5	2	5	8	3	1	1	2	3	2	3	1	8	2	2	3	2	3	3
3332	597	3	33	0	3	4	0	2	1	66	1	10	7	8	7	9	5	9	9	10	10	9	9	1	2	2	2	4	2	1	4	2	1	1	3	2	3	1	2	3	3	3	3	3	3	3	3	3	3
3332	598	3	33	0	3	4	0	2	1	64	1	9	6	8	9	7	5	9	5	10	10	10	10	2	4	2	4	5	2	5	4	4	2	3	3	1	1	3	3	3	3	2	3	2	2	2	2	3	2
3332	599	3	33	0	3	4	0	2	2	73	1	10	7	10	8	10	5	10	10	10	10	10	10	1	5	3	4	5	5	5	2	5	5	2	3	3	3	3	3	3	3	3	3	3	2	3	8	3	3
3332	600	3	33	0	3	4	0	2	2	24	1	8	9	9	8	8	3	9	10	10	10	10	10	2	4	4	4	5	3	4	3	3	4	2	3	8	3	8	8	3	3	3	2	3	2	3	3	3	3
3332	601	3	33	0	3	4	0	2	1	38	1	10	10	10	7	8	5	10	10	10	10	10	10	1	2	4	5	5	2	2	8	4	4	3	3	3	3	3	3	3	3	3	3	3	3	3	8	3	3
3332	602	3	33	0	3	3	0	2	2	65	1	10	9	8	6	7	7	8	9	10	9	9	9	3	4	1	2	5	2	2	2	5	1	3	3	2	3	8	2	3	3	3	3	3	8	2	2	2	3
3332	603	3	33	0	3	3	0	2	2	24	1	10	6	6	6	6	1	10	9	10	10	10	10	1	4	2	4	3	3	3	2	3	4	3	2	3	3	1	1	3	3	3	2	3	2	3	2	3	3
3332	604	3	33	0	3	2	0	2	1	41	1	10	10	8	8	8	5	10	10	10	10	10	10	2	2	5	3	2	2	4	8	5	5	3	2	1	1	8	2	3	3	3	3	2	3	3	3	3	3
3332	605	3	33	0	3	3	0	1	2	65	1	10	8	8	8	10	4	10	10	10	10	10	10	3	4	2	2	4	4	2	4	5	2	3	2	3	2	1	3	2	2	3	3	3	3	2	2	3	2
3332	606	3	33	0	3	3	0	2	1	26	1	8	9	9	9	8	7	10	8	10	10	10	10	3	2	1	8	4	3	8	2	3	8	3	2	2	2	2	2	2	2	8	2	8	8	2	8	8	2
3332	607	3	33	0	3	3	0	1	1	61	1	10	8	8	8	8	7	7	7	10	10	10	10	2	4	1	8	2	4	8	8	5	2	2	1	3	2	3	3	3	1	1	3	3	3	1	8	3	2
3332	608	3	33	24	3	5	0	2	2	51	1	10	10	10	8	10	6	8	8	10	10	10	10	1	2	2	4	4	2	4	2	3	2	3	2	3	2	8	2	2	2	2	3	2	3	2	3	3	2
3332	609	3	33	24	3	5	0	1	2	27	1	3	3	8	4	9	1	10	8	10	10	10	10	2	2	5	4	3	4	2	2	4	8	2	2	3	3	2	2	3	3	3	8	3	2	3	8	8	3
3332	610	3	33	24	3	5	0	1	2	61	1	8	10	10	9	10	5	10	9	10	10	10	10	2	4	2	8	4	2	8	2	4	2	2	3	2	2	2	3	3	2	8	8	3	2	8	3	3	2
3332	611	3	33	24	3	5	0	2	1	24	1	10	7	10	7	8	8	8	10	7	10	9	9	3	4	1	4	1	1	1	1	1	4	3	3	2	2	2	2	3	2	2	2	3	2	3	2	2	3
3332	612	3	33	24	3	5	0	1	2	40	1	0	4	7	5	4	3	7	6	9	9	8	9	3	2	4	4	8	2	8	4	4	8	3	2	8	3	8	8	3	3	8	1	2	2	3	8	8	8
3332	613	3	33	24	3	5	0	2	1	48	1	8	8	6	7	8	7	8	0	5	8	10	8	2	2	4	5	4	1	4	2	5	4	9	3	3	1	1	8	3	3	1	3	3	8	1	1	3	3
3332	614	3	33	24	3	5	0	2	2	46	1	8	5	6	7	8	6	8	5	8	10	10	10	1	2	4	2	2	2	2	2	4	4	3	2	3	2	2	2	3	2	2	2	2	3	3	3	3	3
3332	615	3	33	24	3	5	0	2	1	47	1	9	8	10	9	7	5	8	8	5	5	10	10	1	4	5	8	5	4	8	8	5	8	3	3	2	3	3	8	3	8	3	8	3	2	2	3	3	8
3332	616	3	33	24	3	5	0	2	2	42	1	9	8	8	7	9	6	8	10	10	10	9	10	1	4	4	2	3	2	2	2	4	4	3	3	1	3	1	2	3	2	2	2	3	2	3	2	3	3
3332	617	3	33	24	3	5	0	1	1	66	1	8	8	8	6	7	5	9	9	10	10	10	10	2	4	2	4	4	4	4	2	4	4	3	3	2	3	1	2	3	3	3	3	3	3	3	3	3	3
3332	618	3	33	24	3	5	0	1	2	62	1	9	9	7	7	8	7	9	9	9	9	10	10	2	2	2	4	5	2	2	2	4	4	1	3	1	3	8	2	2	3	8	3	3	2	3	3	3	3
3332	619	3	33	24	3	5	0	2	2	33	1	8	9	10	10	9	5	8	4	7	9	10	9	3	2	5	2	2	1	2	8	4	8	2	2	3	3	2	2	3	3	2	2	3	2	3	3	3	8
3332	620	3	33	24	3	5	0	2	1	18	1	8	7	9	8	8	7	6	0	2	3	10	10	3	4	2	4	4	2	2	2	2	2	3	3	2	2	2	2	2	2	3	2	3	2	2	3	3	2
3332	621	3	33	24	3	5	0	2	2	61	1	10	9	9	8	10	8	10	8	10	10	10	10	2	4	2	4	5	2	4	2	4	5	3	3	3	3	1	2	3	3	3	2	3	2	3	3	3	3
3332	622	3	33	24	3	5	0	2	1	65	1	10	8	10	10	10	8	10	5	10	10	10	10	2	2	2	2	4	2	2	2	4	2	3	3	2	3	2	3	3	3	3	2	3	3	3	3	3	3
3332	623	3	33	0	3	3	0	2	1	59	1	10	10	10	8	10	7	10	10	10	10	10	10	2	4	3	3	2	2	2	8	3	3	3	3	3	2	1	2	2	2	3	3	3	2	3	3	3	2
3332	624	3	33	0	3	2	0	2	2	68	2	10	9	10	6	9	5	10	10	10	10	10	10	3	1	2	8	2	2	2	2	2	2	3	2	2	2	8	2	3	3	2	2	8	2	8	2	3	2
3332	625	3	33	0	3	3	0	2	1	45	1	9	9	9	8	7	5	10	10	8	10	10	10	3	2	4	2	4	2	2	2	2	1	2	2	2	2	2	2	2	2	2	3	3	2	2	2	2	2
3332	626	3	33	0	3	3	0	2	2	43	1	10	5	0	7	5	8	10	6	10	10	10	10	1	2	1	2	4	4	4	5	5	4	1	2	3	3	2	2	3	3	2	2	3	3	2	2	3	3
3332	627	3	33	0	3	3	0	1	1	59	1	9	10	7	8	8	4	9	10	10	10	10	10	2	2	5	2	5	5	4	2	5	5	2	3	1	3	1	3	2	1	3	1	2	2	2	3	3	3
3332	628	3	33	0	3	3	0	2	1	59	1	10	10	8	8	10	7	10	10	10	10	10	10	1	2	1	4	5	2	2	5	2	4	3	2	2	1	2	3	3	1	3	1	3	2	2	3	3	3
3332	629	3	33	0	3	3	0	1	2	54	1	10	7	10	10	10	3	10	7	10	10	10	10	2	4	5	5	4	4	2	2	2	2	2	3	2	3	3	3	3	3	3	3	3	3	3	3	3	3
3332	630	3	33	0	3	3	0	2	2	53	1	9	8	9	7	9	7	10	10	0	9	10	10	3	2	4	5	3	5	1	4	4	1	3	2	2	3	3	2	2	2	2	2	3	2	2	2	2	3
3332	631	3	33	0	3	2	0	2	2	42	1	9	9	9	9	9	9	9	8	8	8	9	9	2	2	2	4	4	2	2	2	4	2	3	2	2	2	2	2	2	2	2	2	3	2	2	2	3	2
3332	632	3	33	44	1	5	0	2	2	49	1	8	8	8	7	8	5	10	10	10	10	10	10	2	4	4	4	4	2	8	4	4	8	3	3	3	1	8	2	3	3	8	8	3	2	3	3	3	8
3332	633	3	33	44	1	5	0	2	2	30	1	10	10	10	8	8	5	10	10	10	10	10	10	3	5	3	3	2	2	2	2	2	3	1	3	3	3	2	2	3	2	3	2	3	2	2	2	2	3
3332	634	3	33	44	1	5	0	2	1	40	1	9	7	9	7	8	8	9	7	10	9	8	8	1	2	1	4	4	2	4	2	2	4	1	3	2	3	1	3	3	2	3	3	3	2	3	3	3	3
3332	635	3	33	44	1	5	0	2	1	71	1	10	8	10	8	8	5	10	8	10	10	10	10	2	2	1	1	5	2	8	1	4	8	1	2	3	2	2	2	2	2	3	2	2	2	3	2	3	8
3332	636	3	33	44	1	5	0	2	1	57	1	9	9	9	9	7	7	9	7	8	9	9	9	3	2	2	4	4	2	2	2	4	4	3	3	3	2	3	2	2	2	2	3	2	2	3	3	3	3
3332	637	3	33	44	1	5	0	1	2	74	1	99	8	99	8	5	8	10	10	10	10	10	10	3	1	1	1	1	1	1	1	1	8	3	2	2	2	2	2	2	2	8	8	2	2	2	8	2	2
3332	638	3	33	44	1	5	0	2	1	72	1	8	9	9	9	8	8	8	9	10	8	8	9	2	1	1	2	2	1	2	1	2	1	3	2	1	2	1	2	2	3	2	2	2	3	3	2	3	3
3332	639	3	33	44	1	5	0	1	1	77	1	9	98	7	8	7	8	8	8	10	8	10	10	2	4	1	1	4	1	2	2	5	2	3	3	3	3	2	3	3	3	8	3	2	3	8	8	3	3
3332	640	3	33	44	1	5	0	2	2	80	1	10	7	7	10	5	5	10	10	10	10	10	10	3	1	1	2	2	2	1	2	2	1	3	8	8	8	8	8	8	8	8	8	8	8	8	8	8	8
3332	641	3	33	44	1	5	0	2	2	66	1	10	7	8	8	8	5	8	8	8	8	8	8	2	4	2	5	5	3	8	8	3	8	3	3	3	3	1	2	3	2	3	3	3	2	2	3	3	3
3332	642	3	33	44	1	5	0	2	2	71	1	5	6	4	5	5	5	8	7	9	9	9	10	2	8	2	2	4	2	2	3	2	3	3	3	8	3	2	3	3	3	3	3	3	3	3	3	3	3
3332	643	3	33	44	1	5	0	2	2	32	1	9	8	8	7	8	5	7	7	8	9	8	9	2	2	1	4	4	2	4	2	4	4	3	3	3	2	2	2	3	3	3	2	3	2	2	2	3	3
3332	644	3	33	44	1	5	0	2	2	56	2	10	5	9	8	10	10	7	8	7	6	9	10	3	2	4	2	8	8	2	2	3	8	9	3	3	3	8	8	3	8	3	8	3	8	3	3	3	3
3332	645	3	33	44	1	5	0	1	2	23	1	10	10	10	10	10	5	9	9	9	10	10	10	3	3	2	8	8	2	2	2	8	8	1	2	8	3	8	2	2	8	2	8	3	1	2	8	8	8
3332	646	3	33	44	1	5	0	2	2	57	1	9	9	8	8	9	10	10	10	10	10	10	10	1	1	1	1	2	1	1	1	2	4	3	3	2	2	3	2	2	3	2	3	3	2	2	3	3	3
3332	647	3	33	44	1	5	0	2	1	78	1	4	5	4	6	6	0	8	4	8	10	9	9	3	4	5	4	4	3	4	1	1	4	2	3	2	2	3	2	2	3	3	2	2	2	3	3	3	3
3332	648	3	33	44	1	5	0	2	2	20	1	10	10	7	10	8	7	9	5	10	7	10	10	2	3	2	2	3	2	8	2	3	8	2	3	3	8	2	2	3	3	8	3	2	2	3	3	3	3
3332	649	3	33	44	1	5	0	2	1	75	1	10	10	8	8	9	8	8	10	10	10	9	10	2	2	3	2	2	2	2	1	2	4	3	3	3	3	2	2	3	3	3	3	2	3	3	8	3	3
3332	650	3	33	44	1	5	0	2	1	80	1	10	8	9	9	9	6	6	10	10	10	8	10	3	8	2	2	2	4	5	2	2	2	1	3	3	3	3	3	3	2	2	3	2	2	2	3	3	3
3332	651	3	33	0	3	2	0	1	2	26	1	8	9	8	9	7	5	8	9	9	7	10	9	2	2	2	4	5	2	2	1	2	2	3	2	2	3	3	3	2	3	3	3	3	1	1	3	3	2
3332	652	3	33	0	3	3	0	2	1	56	1	10	10	10	10	10	0	5	5	0	10	10	5	4	2	4	4	4	4	3	3	3	3	3	2	2	3	3	3	2	3	2	2	2	2	3	3	3	3
3332	653	3	33	0	3	3	0	1	1	25	1	8	10	6	7	4	5	10	10	10	10	7	9	2	4	2	4	2	2	2	4	4	4	3	2	2	3	2	2	3	3	3	2	3	2	2	3	3	3
3332	654	3	33	0	3	4	0	2	2	53	1	8	9	9	8	8	5	9	8	9	9	9	10	2	2	2	4	4	2	2	2	2	4	1	3	1	3	2	3	3	1	1	3	3	3	3	3	3	3
3332	655	3	33	0	3	4	0	1	1	60	1	9	8	5	9	8	5	4	8	10	10	10	10	3	2	1	2	2	4	2	1	1	2	3	2	3	1	2	2	3	1	2	3	2	2	1	1	3	1
3332	656	3	33	0	3	1	0	1	2	63	1	8	6	6	6	6	2	8	0	8	8	8	10	2	2	2	4	5	5	2	2	5	2	2	3	8	8	1	3	3	3	3	3	3	8	1	8	3	3
3332	657	3	33	0	3	3	0	2	1	61	1	7	7	5	8	8	7	9	9	9	6	9	9	1	2	2	2	4	2	2	4	3	2	1	3	2	8	2	2	3	3	2	3	2	3	3	3	3	2
3332	658	3	33	0	3	3	0	2	1	50	1	9	9	9	8	7	6	8	6	8	10	8	10	1	4	2	4	4	4	2	2	4	4	3	3	3	3	3	3	2	3	3	3	3	2	3	3	3	3
3332	659	4	7	0	3	3	0	2	1	69	1	10	10	10	99	10	3	10	0	10	10	5	10	4	2	5	4	4	3	8	4	2	2	2	2	8	8	1	2	3	2	8	2	2	2	3	3	2	2
3332	660	4	7	0	3	3	0	2	1	45	1	9	9	9	9	9	6	10	0	0	6	10	10	1	2	2	5	5	4	4	4	4	4	2	3	1	1	1	3	3	3	3	3	3	3	3	3	3	3
3332	661	4	7	0	3	2	0	2	2	58	1	8	5	8	7	7	6	10	5	10	10	8	10	2	2	2	2	1	1	2	1	4	4	3	3	3	3	1	1	3	3	3	3	3	1	1	2	3	3
3332	662	4	7	0	3	2	0	1	1	52	1	8	10	8	10	7	8	9	9	10	10	10	10	2	2	1	8	5	2	2	5	5	2	1	3	1	3	1	2	3	2	3	3	2	3	3	2	3	8
3332	663	4	7	0	3	4	0	2	1	57	1	10	10	10	7	10	10	10	10	10	10	10	10	1	1	1	2	1	1	1	4	2	1	1	3	2	2	1	2	2	2	3	2	3	3	2	2	2	2
3332	664	4	7	0	3	4	0	1	2	65	1	10	10	6	6	10	5	10	10	98	6	8	8	3	3	5	1	4	2	3	3	3	8	3	3	2	2	8	3	2	3	8	3	3	8	3	2	3	3
3332	665	4	7	0	3	4	0	2	1	70	1	10	9	9	9	7	5	9	2	10	8	9	9	1	2	4	2	4	4	4	2	4	2	1	2	3	3	2	2	2	3	3	3	2	2	3	3	3	2
3332	666	4	7	0	3	4	0	2	2	58	1	8	8	5	8	8	7	8	5	9	9	10	10	2	4	2	4	4	2	2	2	4	8	3	3	8	8	8	9	3	3	8	8	3	8	3	3	3	3
3332	667	4	7	0	3	3	0	1	2	54	1	9	9	9	9	8	6	7	2	6	8	10	10	1	4	5	5	4	4	4	8	4	4	3	3	2	1	2	3	3	2	3	3	3	2	2	2	3	3
3332	668	4	7	0	3	3	0	1	2	66	1	10	8	9	5	8	6	8	10	10	10	9	8	2	5	5	5	2	2	4	4	5	5	3	3	2	3	2	3	3	3	3	3	3	2	1	3	3	3
3332	669	4	7	0	3	3	0	2	2	41	1	10	8	9	9	10	5	7	7	8	8	10	10	2	1	1	4	4	2	2	2	4	4	3	3	3	2	1	3	3	3	3	3	3	2	3	3	3	3
3332	670	4	7	0	3	3	0	2	1	33	1	7	8	7	7	8	6	8	8	10	10	10	10	3	2	3	4	4	2	2	2	4	4	1	2	3	2	1	2	2	2	3	3	3	2	3	2	3	3
3332	671	4	7	0	3	2	0	1	1	67	1	10	6	10	6	6	5	10	4	10	10	8	10	3	2	5	2	4	4	8	4	5	5	2	3	2	3	3	3	3	3	3	3	3	3	3	3	3	3
3332	672	4	7	0	3	3	0	2	2	42	1	9	9	9	8	8	6	10	10	10	8	10	10	2	4	2	4	4	2	2	4	4	5	3	3	2	2	1	1	3	3	3	2	3	2	3	3	3	3
3332	673	4	7	0	3	4	0	2	1	68	1	10	10	10	10	10	9	10	8	8	99	10	10	2	2	2	8	5	4	4	8	4	5	3	3	3	3	1	8	3	3	3	1	8	3	3	3	3	3
3332	674	4	7	0	3	4	0	1	2	59	1	9	9	9	7	8	5	10	9	9	9	10	10	2	4	2	4	2	4	2	4	4	4	3	2	2	2	2	3	3	3	3	3	3	2	3	3	3	3
3332	675	4	7	0	3	3	0	1	2	65	1	8	8	7	8	5	6	7	4	6	7	8	8	3	2	4	2	2	2	8	2	8	4	2	3	8	2	2	3	3	2	3	3	2	8	8	8	3	3
3332	676	4	7	0	3	2	0	1	2	55	1	8	10	7	8	9	7	8	9	9	7	10	10	2	2	2	2	3	2	2	2	3	2	3	2	3	3	2	2	3	3	3	3	3	2	2	2	3	2
3332	677	4	7	0	3	3	0	2	2	52	1	10	10	10	10	10	7	10	4	10	10	10	10	2	2	2	2	2	2	2	2	2	2	3	2	2	2	2	2	2	2	2	2	2	2	2	2	2	2
3332	678	4	7	0	3	3	0	2	2	58	1	8	4	4	5	7	1	8	8	10	10	9	10	3	3	1	4	8	2	2	8	4	2	2	3	3	3	8	3	3	2	3	8	3	8	2	8	3	3
3332	679	4	7	0	3	3	0	2	2	32	1	7	7	7	8	7	6	10	7	8	5	7	10	1	4	2	4	4	4	4	4	8	8	1	3	2	2	2	3	2	3	8	8	3	3	3	8	8	8
3332	680	4	7	0	3	3	0	2	2	43	1	9	8	7	8	8	0	10	9	10	10	10	10	3	3	4	4	5	5	4	3	4	5	2	3	2	3	2	3	3	2	3	2	3	2	3	2	3	3
3332	681	4	7	0	3	3	0	2	2	28	1	4	6	0	5	7	0	10	0	10	5	2	10	1	2	4	5	5	5	5	5	5	5	2	3	1	3	1	1	3	3	3	2	3	3	3	2	3	3
3332	682	4	7	0	3	3	0	1	1	73	1	7	4	7	5	7	5	7	5	0	10	10	10	4	2	2	2	2	2	2	4	4	2	1	2	3	3	3	3	3	2	2	3	2	3	3	3	3	2
3332	683	4	7	0	3	3	0	1	2	47	1	10	9	10	10	8	5	10	10	10	10	10	10	3	2	2	4	2	4	4	8	2	4	2	2	2	2	2	2	3	2	2	2	3	3	2	2	3	3
3332	684	4	7	0	3	3	0	1	2	56	1	10	5	7	5	7	6	6	8	10	10	8	10	3	2	4	4	4	4	4	8	4	4	2	3	2	2	1	3	3	3	3	2	3	3	2	2	2	3
3332	685	4	7	40	1	6	0	1	2	78	1	10	10	10	10	9	7	10	10	10	8	8	10	1	2	2	2	4	2	2	2	2	2	3	3	2	2	1	2	3	3	3	3	3	2	3	3	3	3
3332	686	4	7	40	1	6	0	1	2	40	1	9	9	8	8	8	5	8	6	8	7	8	9	1	4	1	4	4	4	2	4	2	4	2	2	2	3	3	2	2	3	3	3	3	3	3	3	3	3
3332	687	4	7	40	1	6	0	2	2	58	1	7	7	7	6	3	4	8	9	9	9	10	10	1	4	2	4	4	4	4	4	3	5	3	3	2	3	1	2	3	2	2	3	3	3	2	2	3	3
3332	688	4	7	40	1	6	0	1	1	53	1	6	7	7	9	6	4	5	8	7	9	9	10	3	4	2	4	5	5	4	8	4	8	3	8	8	1	3	3	3	1	3	3	2	8	3	8	3	8
3332	689	4	7	40	1	6	0	2	1	33	1	10	10	10	8	10	7	10	10	10	10	10	10	2	4	4	4	4	2	2	4	2	8	2	3	3	2	2	3	3	2	3	3	3	3	3	8	3	8
3332	690	4	7	40	1	6	0	1	1	36	1	10	10	10	10	9	6	9	9	10	8	10	10	2	2	1	4	8	2	4	5	2	8	3	2	2	2	1	2	2	3	3	3	8	3	3	8	3	8
3332	691	4	7	40	1	6	0	2	2	55	2	10	5	10	7	10	5	10	10	7	7	10	10	3	4	5	3	5	3	3	3	3	5	2	2	3	3	3	2	3	3	3	3	3	3	3	2	3	3
3332	692	4	7	40	1	6	0	2	1	41	2	8	9	6	6	6	7	10	8	10	10	10	10	2	1	4	2	2	2	4	2	2	4	3	2	2	3	2	2	2	3	3	3	2	2	3	2	3	3
3332	693	4	7	40	1	6	0	1	1	74	1	8	8	7	6	8	4	8	10	8	10	7	8	1	2	2	2	3	2	2	2	3	2	3	2	2	1	1	2	2	2	2	3	1	1	3	1	3	3
3332	694	4	7	40	1	6	0	1	1	50	1	8	9	9	9	10	8	10	10	10	10	10	10	3	4	1	4	1	1	2	4	4	1	3	3	2	3	2	2	2	3	3	2	3	3	3	3	3	3
3332	695	4	7	40	1	6	0	2	2	34	1	8	8	8	6	7	6	7	7	8	8	9	9	1	2	2	2	4	2	2	2	4	4	3	3	2	3	2	3	3	3	3	3	3	3	3	3	3	3
3332	696	4	7	40	1	6	0	2	2	39	1	9	9	7	9	8	7	10	10	10	10	10	10	1	4	4	5	4	2	2	2	2	4	3	3	2	2	1	2	3	3	3	3	3	2	3	3	3	3
3332	697	4	7	40	1	6	0	1	1	59	1	3	6	8	4	7	7	8	10	10	8	10	10	2	2	1	4	4	2	3	2	2	2	3	3	2	3	1	3	3	3	3	3	3	2	3	3	3	3
3332	698	4	7	40	1	6	0	2	1	59	1	10	10	5	5	6	3	10	6	10	10	10	10	3	4	2	2	2	2	4	2	2	4	3	2	3	3	1	2	2	2	3	2	2	2	3	3	3	3
3332	699	4	7	40	1	6	0	2	1	44	1	9	9	9	10	9	5	9	4	9	3	10	10	2	2	2	4	5	5	2	2	4	2	3	3	1	1	1	2	3	3	1	3	2	2	3	2	3	2
3332	700	4	7	40	1	6	0	2	1	59	1	8	6	7	7	6	0	10	10	10	10	10	10	2	3	1	5	1	3	5	5	3	5	3	2	2	2	2	3	3	3	3	2	2	2	3	3	3	3
3332	701	4	7	40	1	6	0	2	2	45	1	9	9	9	9	9	7	10	5	8	10	10	10	1	2	2	2	4	4	2	2	4	5	3	2	2	2	1	2	2	2	3	2	2	3	3	3	3	3
3332	702	4	7	40	1	6	0	1	1	66	2	10	10	8	8	8	9	8	10	10	10	10	9	2	4	1	2	3	3	2	2	2	4	1	3	2	2	1	3	2	3	3	3	2	2	3	3	3	3
3332	703	4	7	40	1	6	0	1	1	63	1	10	10	10	10	9	8	10	8	10	10	10	10	2	3	1	1	3	2	2	2	3	3	2	2	2	3	3	3	2	3	3	3	3	2	2	3	3	3
3332	704	4	7	40	1	6	0	2	2	48	1	9	9	7	9	9	7	8	8	8	8	10	10	2	2	2	8	2	2	2	2	4	4	3	3	3	1	3	3	3	3	3	3	3	8	3	2	3	3
3332	705	4	7	40	1	6	0	1	2	38	1	10	10	10	10	10	5	8	5	8	10	10	8	2	4	2	4	4	2	2	2	4	2	3	3	3	2	2	2	2	3	3	3	3	2	3	3	3	2
3332	706	4	7	40	1	6	0	1	2	81	1	10	8	8	5	8	7	6	98	8	8	8	10	2	8	1	4	4	4	4	2	2	8	3	3	3	3	1	3	3	3	3	3	3	3	2	3	3	3
3332	707	4	7	40	1	6	0	2	1	22	1	4	9	6	4	4	3	10	3	9	4	6	9	3	4	1	8	4	4	1	1	8	1	3	3	8	3	8	1	3	3	3	8	2	2	2	3	3	8
3332	708	4	7	40	1	6	0	2	2	46	1	5	2	2	1	0	8	10	8	8	9	10	10	3	2	2	2	4	4	2	3	3	2	3	3	2	2	1	2	2	3	3	1	2	3	3	3	3	3
3332	709	4	7	40	1	6	0	1	2	63	1	7	8	7	4	6	6	10	10	9	10	10	10	2	2	2	2	2	2	2	2	8	4	3	2	8	2	2	2	2	3	2	3	2	2	3	2	3	3
3332	710	4	7	40	1	6	0	1	2	74	1	7	7	4	7	6	5	8	10	10	10	9	9	2	4	2	9	2	9	3	2	3	8	1	3	2	3	2	2	3	3	8	3	3	3	3	3	3	8
3332	711	4	7	40	1	6	0	1	2	27	1	10	10	8	8	9	5	10	4	10	10	9	10	4	2	1	3	2	1	2	2	1	2	2	2	1	3	2	1	2	3	2	2	3	2	2	3	3	3
3332	712	4	7	0	3	2	0	2	2	35	2	10	10	10	8	9	8	10	9	10	10	10	10	1	1	1	1	1	2	1	4	1	1	3	3	2	1	1	2	3	1	3	3	2	3	3	2	2	2
3332	713	4	7	0	3	3	0	2	2	47	1	10	3	3	3	2	3	0	0	2	9	7	10	4	4	4	4	4	4	4	2	8	8	2	3	8	3	8	2	3	8	3	3	2	2	8	8	3	3
3332	714	4	7	0	3	3	0	1	2	23	1	8	8	7	7	9	6	10	10	10	9	9	10	1	2	2	4	4	4	4	5	5	4	1	3	2	3	1	2	3	3	3	2	3	3	3	3	3	3
3332	715	4	7	0	3	3	0	1	1	52	1	8	8	7	7	8	7	8	8	9	7	9	8	1	1	1	1	2	4	1	2	2	1	3	2	2	2	1	2	2	3	2	3	2	3	3	2	3	2
3332	716	4	7	0	3	3	0	2	1	28	1	9	9	6	7	8	8	10	9	10	10	10	10	3	2	2	2	4	2	2	4	4	2	3	3	2	2	2	2	3	2	3	3	2	3	2	3	3	3
3332	717	4	7	0	3	2	0	1	2	44	1	10	10	10	10	10	6	10	10	10	10	10	10	1	2	2	8	4	2	2	5	4	5	3	3	2	3	1	3	3	3	3	2	3	3	3	3	3	3
3332	718	4	7	0	3	3	0	1	2	68	1	8	6	6	6	8	5	10	5	8	8	8	10	2	4	4	8	5	3	2	4	4	8	3	2	3	2	8	2	3	3	3	2	3	3	3	8	3	2
3332	719	4	7	0	3	2	0	2	2	70	1	7	8	10	9	8	0	8	10	10	10	8	10	3	2	2	3	2	3	3	3	3	2	3	2	2	2	2	2	2	2	2	2	3	2	2	2	2	2
3332	720	5	35	0	3	4	0	1	2	43	1	8	5	5	3	5	5	10	5	10	10	10	10	1	2	4	5	3	3	4	2	4	4	2	3	3	3	2	3	3	3	3	2	2	1	3	3	3	3
3332	721	5	35	0	3	4	0	2	2	26	1	10	9	7	7	8	2	7	5	8	7	10	10	3	2	2	4	3	3	4	1	3	4	2	3	3	3	2	2	3	3	3	3	3	2	3	3	3	3
3332	722	5	35	0	3	4	0	2	2	26	1	7	9	8	9	8	7	9	10	8	7	8	10	2	2	2	8	3	2	4	2	8	8	2	3	8	3	8	2	3	2	8	8	8	1	3	2	3	8
3332	723	5	35	0	3	4	0	2	1	58	1	8	7	8	8	10	6	8	8	8	10	10	10	1	2	2	2	2	4	4	4	4	4	2	2	2	2	3	3	2	2	2	2	2	3	2	3	3	3
3332	724	5	35	0	3	3	0	2	1	59	1	10	5	9	10	10	5	10	0	10	10	10	10	4	4	2	2	3	3	2	2	2	2	3	2	2	2	8	2	1	2	2	8	2	2	3	2	2	2
3332	725	5	35	0	3	3	0	1	1	57	1	8	5	5	4	7	0	10	10	10	10	10	10	4	3	3	2	2	4	2	1	1	4	3	2	2	2	2	2	2	2	8	2	3	2	2	2	3	2
3332	726	5	35	0	3	3	0	1	1	51	1	10	10	9	9	10	8	10	9	10	10	9	10	1	2	1	2	4	2	2	1	1	4	3	3	2	2	2	2	3	2	8	8	3	2	2	8	3	3
3332	727	5	35	0	3	3	0	1	2	52	1	10	8	8	10	8	0	10	5	10	10	10	10	3	2	1	4	2	2	4	2	1	5	3	2	2	3	2	2	3	3	2	2	3	2	3	2	3	3
3332	728	5	35	0	3	3	0	1	2	62	1	7	7	5	8	6	7	8	9	9	8	10	9	1	3	3	3	2	2	2	2	2	2	3	3	2	2	2	2	3	2	2	2	2	2	2	2	3	3
3332	729	5	35	0	3	3	0	1	1	53	1	5	7	6	8	6	6	8	10	10	9	10	10	2	2	3	4	4	3	4	3	4	4	3	2	3	2	8	3	3	3	3	3	3	2	3	3	3	3
3332	730	5	35	0	3	3	0	2	1	65	1	9	6	8	5	8	5	6	9	9	8	5	10	3	8	1	3	1	1	1	8	3	2	3	2	3	2	8	8	8	3	8	2	3	8	3	3	3	8
3332	731	5	35	0	3	2	0	2	2	56	1	7	6	6	8	7	7	8	10	10	7	8	7	1	2	3	5	5	4	5	4	5	5	3	2	1	8	8	3	3	2	3	3	8	1	3	3	3	3
3332	732	5	35	16	1	5	0	1	1	46	2	8	7	6	7	7	6	8	10	10	10	10	10	2	4	4	8	4	2	2	2	2	4	3	3	2	2	2	2	3	3	2	2	1	2	3	3	3	3
3332	733	5	35	16	1	5	0	1	1	30	1	8	4	8	7	7	6	7	5	10	8	8	9	2	2	2	8	8	2	8	2	8	8	1	3	8	2	8	8	3	3	8	2	2	2	3	8	3	3
3332	734	5	35	16	1	5	0	1	1	60	1	9	8	8	9	9	7	9	5	8	8	8	9	2	2	4	4	4	2	2	2	4	2	3	2	2	2	2	2	3	3	2	2	2	2	3	3	3	2
3332	735	5	35	16	1	5	0	1	1	22	1	8	8	8	6	8	6	7	98	98	7	7	8	3	5	2	2	4	4	2	2	2	4	8	3	2	3	2	2	2	2	2	3	2	2	3	3	3	3
3332	736	5	35	16	1	5	0	2	1	43	1	10	8	8	7	9	4	10	10	10	10	10	10	1	2	4	2	4	4	4	4	2	4	3	2	2	2	2	3	2	2	3	2	1	2	2	2	3	3
3332	737	5	35	16	1	5	0	2	2	34	1	10	8	7	7	7	5	7	9	10	9	10	7	1	1	2	8	2	2	4	2	4	8	3	2	2	3	2	2	2	2	3	2	3	2	3	3	3	3
3332	738	5	35	16	1	5	0	2	1	36	1	8	10	8	8	8	5	6	8	8	7	8	8	2	4	4	2	2	1	2	1	5	4	3	3	3	2	2	2	3	3	3	2	2	1	2	2	3	3
3332	739	5	35	16	1	5	0	2	1	27	1	8	9	9	8	9	5	7	7	5	9	5	8	2	4	2	5	2	2	2	2	2	5	1	3	2	3	3	3	3	2	3	3	3	3	3	3	3	3
3332	740	5	35	16	1	5	0	1	1	37	1	8	8	8	7	6	7	9	10	10	10	9	10	1	4	2	1	4	2	1	2	2	4	3	3	2	2	1	2	3	3	3	2	2	2	2	3	3	3
3332	741	5	35	16	1	5	0	1	2	53	1	10	10	10	8	10	7	10	10	10	10	10	10	4	3	3	3	3	2	3	2	2	4	3	3	2	3	2	3	3	3	3	3	3	8	3	3	3	3
3332	742	5	35	16	1	5	0	1	2	37	1	6	6	4	0	8	0	10	10	10	8	8	9	2	5	5	5	5	5	5	4	5	5	2	3	1	3	3	3	3	3	3	3	2	3	3	3	3	3
3332	743	5	35	16	1	5	0	1	1	52	1	9	7	5	5	9	1	9	9	9	10	10	10	1	5	5	5	5	2	5	2	2	5	3	3	1	3	3	3	3	3	3	3	3	2	3	3	3	3
3332	744	5	35	16	1	5	0	1	1	23	1	7	8	6	8	7	7	8	8	10	10	10	10	3	2	2	2	4	2	2	2	2	4	3	3	3	3	3	3	3	1	3	3	3	2	3	3	3	3
3332	745	5	35	16	1	5	0	1	1	39	1	8	8	4	3	4	1	6	5	10	10	8	10	1	2	2	4	4	4	4	4	2	4	3	3	2	3	2	3	2	2	2	3	3	3	3	2	3	3
3332	746	5	35	16	1	5	0	1	1	75	1	10	8	9	8	8	8	8	10	10	10	10	10	2	2	1	2	4	4	4	2	4	4	3	3	2	2	2	2	3	3	3	3	3	2	3	3	3	3
3332	747	5	35	16	1	5	0	1	1	67	1	9	9	9	9	9	7	10	10	10	10	10	10	2	2	2	4	4	2	2	2	4	4	3	3	3	2	2	2	3	2	3	3	3	3	2	3	3	3
3332	748	5	35	16	1	5	0	1	1	74	1	9	10	9	7	6	5	10	10	10	10	10	8	1	2	2	2	2	2	2	2	3	8	3	2	2	2	1	3	2	1	3	3	2	2	8	2	2	2
3332	749	5	35	16	1	5	0	1	2	75	1	10	10	9	9	10	9	10	10	9	10	10	10	1	2	1	4	3	1	2	8	3	4	8	2	8	2	3	3	3	8	3	8	3	8	2	8	8	3
3332	750	5	35	16	1	5	0	1	1	88	1	10	9	8	7	5	6	9	8	8	5	10	8	4	2	4	4	4	4	2	2	4	4	3	2	3	3	2	2	3	3	3	1	2	1	2	2	3	2
3332	751	5	35	16	1	5	0	2	2	35	1	0	3	0	0	2	1	10	0	4	5	8	10	3	4	3	5	5	3	3	2	3	8	2	3	1	3	8	3	3	3	8	3	3	2	3	3	8	8
3332	752	5	35	16	1	5	0	1	2	37	1	9	8	5	5	8	8	9	6	8	8	5	7	1	4	4	2	4	2	4	2	2	4	3	2	1	2	1	2	3	2	3	3	2	2	3	3	3	3
3332	753	5	35	0	3	3	0	1	2	48	1	5	10	8	7	5	5	5	98	7	10	10	10	3	1	3	8	4	4	4	1	2	8	3	2	3	2	2	2	2	3	2	2	2	2	2	8	3	2
3332	754	5	35	0	3	3	0	1	2	34	1	10	10	8	10	8	7	10	10	10	10	8	10	2	2	2	8	2	4	2	4	4	4	3	2	2	3	8	2	3	3	2	2	3	2	3	3	3	3
3332	755	5	35	0	3	3	0	2	1	51	1	10	10	8	10	8	5	10	10	10	10	10	10	1	2	2	8	4	2	4	2	2	4	1	2	2	2	3	3	2	2	3	3	2	2	3	3	3	3
3332	756	5	35	0	3	3	0	1	2	50	1	10	8	10	10	5	7	10	10	10	10	10	10	1	4	4	5	3	3	3	5	5	5	2	3	1	1	3	3	3	1	3	3	8	3	1	2	3	3
3332	757	5	35	0	3	3	0	1	2	44	1	9	9	10	10	10	9	9	9	9	9	9	9	2	2	2	8	3	2	2	2	2	3	3	2	2	2	2	2	2	2	3	8	8	2	3	2	3	3
3332	758	5	35	0	3	3	0	2	2	40	1	8	6	7	7	8	5	10	10	10	8	10	10	2	4	4	2	4	4	4	2	2	4	1	3	2	2	2	3	3	3	3	3	3	2	3	3	3	3
3332	759	5	35	0	3	3	0	1	2	46	1	9	5	6	8	7	8	9	10	0	10	9	10	1	2	2	2	4	2	4	1	4	4	1	3	2	2	2	2	3	3	3	3	2	2	3	3	3	3
3332	760	5	35	0	3	4	0	2	2	36	1	7	6	9	4	6	6	9	6	10	10	10	10	3	4	4	4	2	2	4	4	2	4	3	3	2	3	2	2	3	3	3	2	3	2	3	3	3	3
3332	761	5	35	0	3	4	0	1	2	65	1	10	5	9	8	10	8	10	10	10	10	10	10	2	2	3	2	2	2	4	2	3	8	3	2	2	2	2	3	2	2	3	2	2	2	2	2	8	3
3332	762	5	35	0	3	4	0	1	1	55	1	10	9	9	8	9	7	9	9	10	10	10	10	2	2	2	2	2	2	2	2	2	2	3	3	1	3	3	3	3	1	3	3	2	2	3	3	3	3
3332	763	5	35	0	3	2	0	1	2	37	1	7	6	7	5	10	6	9	10	10	10	10	10	1	5	2	4	4	2	4	2	2	4	2	3	2	3	2	2	2	3	3	2	3	3	3	8	2	3
3332	764	5	35	0	3	2	0	2	1	74	1	10	10	10	10	10	8	10	10	10	8	9	9	3	2	2	2	3	4	2	2	2	3	3	2	2	3	3	3	2	2	3	3	3	2	2	8	3	3
3332	765	5	35	0	3	3	0	2	1	55	1	10	10	8	9	10	6	10	10	10	10	10	10	1	2	2	2	2	4	4	2	2	4	1	3	2	3	2	3	3	3	3	3	3	2	3	8	3	3
3332	766	5	35	0	3	3	0	1	2	38	1	10	4	4	5	7	4	8	10	10	10	10	10	1	4	4	4	4	3	4	4	4	4	2	3	3	3	3	3	3	3	3	3	3	3	3	3	3	3
3332	767	5	35	0	3	3	0	1	2	75	1	9	8	10	10	9	7	10	10	10	10	10	10	2	1	2	8	4	2	3	8	5	4	3	3	2	3	1	3	3	3	3	3	3	2	3	2	3	3
3332	768	5	35	0	3	4	0	1	1	84	1	5	2	7	2	7	5	5	7	5	10	7	10	9	3	2	4	3	3	3	8	2	5	3	2	2	8	3	3	2	2	3	2	2	1	2	2	8	3
3332	769	5	35	0	3	4	0	2	2	37	1	6	8	7	5	9	6	10	10	10	10	10	10	1	2	2	2	2	4	4	8	4	4	3	3	3	3	3	3	3	2	3	2	2	3	3	3	3	3
3332	770	5	35	0	3	4	0	2	2	56	1	9	5	10	8	8	6	8	10	10	10	10	10	3	2	2	8	2	2	8	2	4	8	2	2	3	2	3	3	2	3	3	8	2	2	2	8	8	2
3332	771	5	35	26	3	5	0	1	1	61	1	9	9	7	9	9	6	10	10	10	10	10	10	2	4	2	5	4	3	3	2	5	3	2	3	3	1	8	3	2	8	8	3	8	3	2	8	8	8
3332	772	5	35	26	3	5	0	1	2	23	1	10	9	10	10	8	7	10	7	10	9	9	9	2	2	2	2	2	2	2	2	2	4	3	3	3	3	2	2	2	3	3	2	2	2	3	3	3	3
3332	773	5	35	26	3	5	0	1	2	69	1	10	10	10	5	5	5	8	10	10	10	10	10	1	2	2	5	3	2	2	3	5	2	3	2	3	3	3	2	3	2	2	2	3	3	3	3	3	2
3332	774	5	35	26	3	5	0	2	1	55	1	7	7	7	8	8	7	8	7	8	8	8	10	2	2	2	4	4	2	4	2	2	4	3	2	2	2	2	2	3	3	3	3	2	2	3	3	3	3
3332	775	5	35	26	3	5	0	2	2	47	1	9	9	8	10	8	7	8	10	10	9	10	10	2	3	3	3	4	2	4	3	2	4	3	3	2	1	2	2	3	3	1	3	2	2	3	2	3	3
3332	776	5	35	26	3	5	0	2	1	61	1	10	3	9	5	8	4	10	10	10	10	10	10	1	4	4	5	3	2	5	5	5	5	1	3	3	3	8	3	3	3	8	3	3	8	3	8	3	3
3332	777	5	35	26	3	5	0	2	1	46	1	10	8	5	5	6	5	10	5	5	10	10	10	1	2	4	2	5	2	2	4	5	5	3	3	3	3	2	2	3	3	3	2	3	3	3	3	3	3
3332	778	5	35	26	3	5	0	1	2	48	1	5	3	9	7	8	5	9	9	10	9	9	9	1	2	4	4	2	2	4	4	4	5	3	3	2	3	2	2	3	3	3	2	3	2	3	3	3	3
3332	779	5	35	0	3	3	0	1	1	58	1	10	7	10	10	8	7	10	10	10	10	10	10	1	2	2	2	4	2	4	2	2	5	1	2	2	2	1	3	2	2	3	3	3	2	3	3	3	3
3332	780	5	35	0	3	3	0	2	2	46	1	9	7	5	6	8	5	9	2	9	9	10	10	2	3	2	4	5	4	4	2	3	4	3	3	3	3	1	2	3	2	3	3	3	2	3	3	3	3
3332	781	5	35	0	3	3	0	2	2	45	1	10	10	8	10	8	9	10	10	10	10	10	10	3	2	2	4	2	2	2	2	2	2	1	3	2	2	2	2	2	3	3	2	3	2	3	2	3	2
3332	782	5	35	0	3	2	0	2	1	31	1	7	9	8	8	8	5	8	8	10	10	10	10	2	2	4	4	5	5	4	4	5	5	2	3	3	3	1	3	3	3	3	3	3	2	3	2	3	3
3332	783	5	38	0	3	3	0	1	1	65	1	10	7	6	6	8	4	9	10	10	10	10	7	3	3	2	4	5	4	2	4	3	5	3	3	3	8	8	3	3	3	3	3	3	2	3	3	3	3
3332	784	5	38	0	3	3	0	2	1	42	2	8	8	7	8	8	5	10	8	10	10	10	10	4	2	2	8	1	1	2	1	1	1	3	8	2	2	2	2	2	8	8	8	8	2	2	2	2	2
3332	785	5	38	0	3	3	0	2	1	56	1	10	10	9	9	10	7	9	9	10	9	10	10	1	2	2	2	4	2	2	4	2	4	3	2	2	2	2	2	2	2	3	2	2	3	2	2	3	3
3332	786	5	38	0	3	2	0	1	2	40	1	10	10	10	10	10	7	10	10	10	10	10	10	1	1	1	1	4	1	1	1	1	4	3	2	2	2	2	2	2	2	2	2	2	2	2	2	2	3
3332	787	5	38	0	3	4	0	2	2	57	1	10	10	10	10	10	8	8	9	10	10	10	9	1	4	1	5	5	2	4	4	3	4	3	2	2	3	1	3	2	3	3	3	3	2	3	3	3	3
3332	788	5	38	0	3	4	0	2	2	24	1	7	10	6	7	6	4	8	10	10	10	8	10	1	4	4	4	8	4	4	2	2	8	3	2	8	1	2	3	3	3	3	8	2	2	3	3	3	3
3332	789	5	38	0	3	2	0	1	1	77	1	8	6	7	8	7	5	6	8	10	8	8	10	3	2	2	2	2	1	2	8	2	8	1	2	2	2	2	2	2	3	2	2	2	2	2	2	3	2
3332	790	5	38	0	3	2	0	2	1	46	1	10	8	8	6	8	5	10	10	10	10	10	10	1	4	4	5	5	3	2	2	5	3	3	3	3	3	3	3	3	2	3	3	3	2	2	3	3	3
3332	791	5	38	0	3	3	0	2	1	35	1	7	7	8	8	7	5	9	10	10	5	5	10	2	2	3	2	4	4	4	4	4	4	3	3	2	1	1	1	3	3	3	3	1	3	3	1	3	3
3332	792	5	38	0	3	3	0	2	2	67	1	10	5	10	5	7	4	10	10	10	10	10	10	2	4	3	4	8	4	8	4	8	8	3	3	8	3	2	3	3	3	3	8	3	2	3	8	3	3
3332	793	5	38	0	3	3	0	2	2	70	1	8	9	7	8	7	6	8	10	10	10	9	9	1	2	4	2	4	4	4	2	4	4	3	3	2	2	3	3	2	2	3	3	2	2	3	3	3	2
3332	794	5	38	0	3	4	0	2	1	49	1	8	7	9	7	8	3	9	7	5	2	1	9	1	2	4	4	4	4	4	2	3	4	3	2	2	3	1	3	3	2	3	1	3	2	3	2	3	3
3332	795	5	38	0	3	2	0	2	2	34	1	10	9	9	9	7	0	10	8	9	9	9	9	1	3	1	4	4	4	5	4	5	5	2	2	1	3	3	3	3	1	3	3	3	2	1	1	3	3
3332	796	5	38	0	3	3	0	1	2	59	1	5	0	0	0	5	5	10	5	10	10	10	10	3	4	4	4	4	4	2	1	8	5	3	3	2	3	2	3	3	3	3	3	3	3	2	3	3	3
3332	797	5	38	0	3	3	0	1	2	23	1	10	10	10	10	10	6	10	10	10	10	10	10	2	2	1	4	2	4	2	2	4	4	3	2	2	2	3	3	2	3	3	3	3	2	2	3	2	3
3332	798	5	38	0	3	3	0	2	2	55	1	10	8	8	8	9	7	9	9	9	9	10	10	2	4	3	4	5	4	5	4	4	5	2	3	3	2	8	8	3	3	8	8	3	8	3	3	3	3
3332	799	5	38	23	3	5	0	2	1	61	1	9	7	8	7	6	5	10	10	10	10	10	10	3	2	4	4	4	2	4	2	4	4	3	2	3	8	1	2	3	2	3	3	3	3	3	2	3	3
3332	800	5	38	23	3	5	0	1	2	38	1	8	7	6	8	7	5	10	9	10	8	10	8	2	2	2	2	4	2	4	4	4	4	3	3	2	2	2	2	3	3	3	3	3	3	3	3	3	3
3332	801	5	38	23	3	5	0	1	1	50	1	9	9	8	7	9	3	8	9	10	9	9	9	2	2	4	5	5	4	2	2	2	4	2	2	1	3	1	1	3	3	3	3	3	1	1	2	3	3
3332	802	5	38	23	3	5	0	2	1	39	1	10	8	6	5	5	8	10	8	10	10	10	10	3	4	2	4	4	2	4	2	2	4	3	3	1	3	2	2	3	3	3	2	3	2	3	3	3	3
3332	803	5	38	23	3	5	0	2	1	64	1	8	8	6	8	7	6	10	9	10	10	10	10	1	2	2	4	4	2	4	4	4	4	3	3	2	3	1	2	3	3	3	3	3	2	3	3	3	3
3332	804	5	38	23	3	5	0	2	2	19	1	10	9	10	10	7	8	8	6	10	9	10	10	2	2	2	4	4	4	4	2	4	4	3	2	2	3	2	3	3	3	3	1	3	2	3	3	3	3
3332	805	5	38	23	3	5	0	1	1	45	1	9	8	8	10	8	8	10	10	10	10	10	10	2	2	2	2	4	2	2	2	2	2	1	3	3	2	2	3	3	3	3	3	3	2	3	1	3	3
3332	806	5	38	23	3	5	0	1	2	63	1	10	10	10	6	10	0	10	8	10	10	10	10	4	4	3	4	8	4	4	2	4	4	3	3	2	3	2	2	3	3	3	2	3	2	3	3	3	3
3332	807	5	38	23	3	5	0	1	1	34	1	10	10	5	5	10	0	10	0	10	8	10	10	1	2	5	5	5	2	2	1	5	5	3	2	3	3	1	1	3	3	3	3	3	1	3	2	2	3
3332	808	5	38	23	3	5	0	1	2	65	1	10	8	8	10	4	7	9	10	10	10	10	10	1	4	1	2	2	4	4	8	4	5	3	3	2	3	2	3	3	3	3	3	2	3	3	3	3	3
3332	809	5	38	23	3	5	0	2	1	33	1	10	10	8	7	10	7	10	10	10	10	10	9	1	4	2	5	5	1	4	4	4	5	3	3	1	3	8	2	3	3	3	2	3	2	2	3	3	3
3332	810	5	38	23	3	5	0	1	2	75	1	10	0	8	8	8	8	8	9	98	10	10	10	2	8	2	4	8	2	8	2	4	8	3	3	3	3	3	3	3	3	3	3	8	8	8	3	3	3
3332	811	5	38	23	3	5	0	2	2	35	1	10	8	10	8	9	5	10	8	10	10	10	10	3	4	2	2	4	2	2	1	2	2	3	3	1	2	3	2	3	1	3	2	2	2	3	3	3	2
3332	812	5	38	23	3	5	0	2	1	41	1	8	6	7	6	7	5	6	2	4	8	9	7	1	4	2	5	2	2	2	4	2	8	3	3	2	2	3	2	2	2	3	3	2	2	2	2	3	8
3332	813	5	38	23	3	5	0	1	2	51	1	6	6	6	6	6	3	9	5	10	10	10	10	2	4	3	8	4	4	4	4	4	5	3	3	8	1	8	8	3	3	3	8	3	3	3	3	3	3
3332	814	5	38	0	3	3	0	2	1	36	1	4	5	6	4	5	2	10	10	10	7	10	10	1	4	5	2	5	2	2	5	4	5	3	3	1	3	3	2	3	2	3	3	2	3	3	1	3	3
3332	815	5	38	0	3	2	0	1	1	57	1	10	6	0	5	8	2	10	10	10	10	10	10	3	4	4	4	5	4	2	2	4	8	3	2	8	2	2	2	8	3	8	8	2	2	3	3	3	2
3332	816	5	38	0	3	2	0	1	2	65	1	7	5	7	6	6	4	7	5	8	7	8	8	3	4	4	4	8	4	8	8	4	8	1	8	3	2	2	2	3	2	8	8	3	2	3	3	2	8
3332	817	5	38	0	3	3	0	1	1	70	1	10	8	10	8	9	6	10	9	10	10	10	10	2	2	1	1	4	2	2	1	2	2	3	3	3	3	2	2	2	2	3	3	2	2	3	2	3	2
3332	818	5	38	0	3	3	0	1	1	51	1	8	8	9	9	7	8	9	9	9	9	9	9	3	4	2	2	2	2	2	2	4	4	3	2	2	2	2	2	3	3	2	3	2	2	3	3	3	3
3332	819	5	38	0	3	3	0	2	1	43	1	8	9	9	8	8	5	8	6	10	10	8	10	1	4	4	2	5	2	2	3	2	5	1	3	2	2	2	2	3	3	2	3	2	2	3	3	3	3
3332	820	5	38	0	3	3	0	1	1	42	1	10	10	10	10	10	5	10	10	10	10	10	10	1	2	2	4	4	2	2	2	2	5	1	3	2	2	3	3	3	2	3	3	3	2	3	2	3	3
3332	821	5	38	0	3	3	0	2	1	26	1	10	10	8	9	10	6	8	5	6	10	10	10	1	2	2	3	3	3	3	1	2	4	2	2	3	3	3	2	2	2	3	2	3	2	3	2	1	3
3332	822	5	38	0	3	3	0	2	1	67	1	10	10	10	6	10	7	9	98	9	10	8	10	2	8	1	4	8	2	2	2	2	4	3	2	2	3	8	2	2	8	3	8	8	2	3	2	8	3
3332	823	5	38	0	3	3	0	1	2	40	1	10	7	7	5	8	6	7	10	10	10	10	10	1	4	4	4	4	2	3	3	4	4	2	3	9	3	3	3	3	1	3	3	3	8	1	1	3	3
3332	824	5	38	0	3	3	0	2	2	53	1	10	10	9	8	10	7	9	9	9	9	10	10	2	4	3	2	5	5	3	2	2	4	3	3	1	3	1	3	3	3	3	3	2	2	3	3	3	3
3332	825	5	38	0	3	3	0	2	1	44	1	10	10	10	10	10	8	9	10	10	10	10	10	2	4	4	4	4	5	4	2	2	5	3	3	2	2	2	3	3	3	3	3	3	2	3	3	3	3
3332	826	5	38	0	3	2	0	1	2	54	1	5	5	6	5	6	0	10	8	10	10	10	10	2	2	5	5	2	2	5	2	2	5	3	3	2	3	2	2	3	2	3	2	3	2	3	2	3	3
3332	827	5	38	0	3	3	0	2	1	44	1	10	9	7	8	9	8	10	8	10	10	10	10	3	2	2	4	4	2	2	4	4	2	3	2	1	2	1	2	3	3	3	1	3	2	3	3	3	3
3332	828	5	38	0	3	3	0	1	2	70	1	8	10	8	8	9	6	9	10	10	10	10	10	2	4	2	1	3	2	3	2	3	5	3	8	8	2	8	2	3	3	3	3	2	8	2	3	3	3
3332	829	5	38	0	3	3	0	1	1	59	1	7	8	7	6	8	6	8	6	5	9	10	9	3	2	2	3	3	2	2	3	5	2	3	3	1	1	1	3	3	3	3	3	3	1	1	3	3	3
3332	830	5	38	38	1	5	0	2	1	70	1	9	8	6	8	7	7	6	8	8	9	9	7	2	4	2	4	8	4	2	4	4	2	1	3	3	2	8	3	3	3	3	3	3	3	3	3	3	3
3332	831	5	38	38	1	5	0	1	2	68	1	3	0	0	0	1	1	10	10	10	10	10	10	2	4	5	4	8	4	5	4	5	8	8	2	3	3	3	3	3	3	3	8	3	3	3	8	3	3
3332	832	5	38	38	1	5	0	2	1	27	1	0	10	10	5	5	0	3	0	10	5	10	10	1	4	4	5	5	2	5	5	2	2	2	3	1	3	1	1	3	3	3	3	3	3	3	3	3	1
3332	833	5	38	38	1	5	0	2	2	54	1	6	99	99	5	99	5	10	10	10	5	10	10	2	2	4	5	5	4	4	2	4	4	3	3	3	3	1	2	3	3	3	3	3	3	3	3	3	3
3332	834	5	38	38	1	5	0	2	2	56	2	8	8	8	7	7	5	9	10	10	10	10	10	1	4	2	3	2	2	2	2	2	2	1	1	2	2	2	2	3	2	2	2	8	2	2	2	3	2
3332	835	5	38	38	1	5	0	2	2	55	1	7	10	9	9	8	8	10	10	7	10	10	10	2	2	2	8	4	2	2	2	2	4	3	2	2	2	2	2	2	2	2	2	2	2	2	8	3	3
3332	836	5	38	38	1	5	0	1	2	58	1	10	8	5	6	8	6	8	10	10	10	10	10	2	2	2	4	4	2	4	2	4	5	3	2	2	3	1	2	3	3	3	3	3	2	3	2	3	3
3332	837	5	38	38	1	5	0	2	1	54	2	9	8	7	8	7	8	8	9	10	9	8	8	3	2	2	2	4	2	2	2	2	2	1	2	2	2	2	2	2	3	3	3	2	2	2	3	3	2
3332	838	5	38	38	1	5	0	2	1	63	1	99	99	99	99	99	99	10	98	98	9	10	10	1	8	2	8	5	4	5	2	2	8	9	3	2	3	8	3	3	2	3	3	3	2	3	9	3	8
3332	839	5	38	38	1	5	0	2	2	30	2	10	8	4	9	9	4	8	10	10	9	10	10	2	4	4	5	3	3	5	3	2	4	3	3	2	3	1	3	3	3	3	2	3	2	2	3	3	3
3332	840	5	38	38	1	5	0	2	1	49	1	10	4	10	6	8	2	9	10	10	10	10	10	1	5	2	2	5	4	2	4	5	2	3	3	2	1	1	1	3	3	2	1	2	3	2	2	2	2
3332	841	5	38	38	1	5	0	2	2	45	1	6	7	6	6	6	4	6	8	8	6	8	8	1	4	4	4	4	4	4	4	4	4	3	3	2	2	1	3	3	3	3	3	3	3	3	3	3	3
3332	842	5	38	38	1	5	0	1	1	83	1	7	10	5	6	5	4	10	10	10	10	8	9	1	4	4	4	5	3	4	2	4	4	3	3	2	3	1	3	3	3	3	3	3	2	3	3	3	3
3332	843	5	38	38	1	5	0	1	2	60	1	10	8	7	8	6	7	10	10	10	10	10	10	2	3	3	3	4	3	3	1	3	3	3	2	2	3	2	2	3	3	3	3	2	2	3	3	3	2
3332	844	5	38	38	1	5	0	2	1	55	1	10	8	10	8	8	6	10	10	10	10	10	10	2	4	2	4	4	2	4	2	2	5	3	2	2	2	2	2	3	3	3	3	3	2	3	3	3	3
3332	845	5	38	38	1	5	0	2	2	53	1	9	9	8	9	8	7	9	6	8	8	9	9	1	2	2	4	5	2	4	2	2	8	3	2	2	3	2	2	2	3	3	1	9	2	2	3	3	8
3332	846	5	38	38	1	5	0	2	2	23	1	10	9	4	10	7	6	10	10	10	10	10	10	2	2	1	4	4	2	4	2	2	4	3	2	2	3	2	2	3	3	2	2	3	2	3	3	3	3
3332	847	5	38	38	1	5	0	1	2	73	1	10	10	8	8	8	7	9	98	10	10	10	10	3	4	4	5	5	4	8	2	2	2	3	3	2	3	3	2	3	3	3	3	8	3	3	8	3	8
3332	848	5	38	38	1	5	0	1	2	49	1	9	9	8	7	8	8	10	10	10	9	10	10	2	4	4	2	4	4	3	5	5	3	3	3	3	3	1	1	3	3	3	3	3	3	3	3	3	3
3332	849	5	38	38	1	5	0	1	1	64	1	9	6	8	8	7	7	8	7	5	7	8	9	2	5	2	4	4	4	5	2	4	4	3	3	2	2	3	2	2	1	2	2	3	2	1	1	3	3
3332	850	5	38	0	3	3	0	1	2	53	1	7	8	6	8	7	3	5	8	7	4	8	9	1	4	4	8	4	4	8	8	4	8	2	3	3	8	3	3	3	1	8	3	8	8	8	8	3	8
3332	851	5	38	0	3	3	0	2	1	47	1	10	9	9	9	8	2	10	0	10	6	10	10	2	3	2	3	4	2	2	2	3	2	3	2	3	2	2	1	2	3	2	3	2	3	1	3	3	3
3332	852	5	38	0	3	3	0	1	1	43	1	7	9	8	10	3	6	7	9	10	9	10	8	3	4	2	4	4	2	8	2	4	4	3	2	1	2	2	2	3	2	3	3	2	2	3	8	3	8
3332	853	5	38	0	3	2	0	1	1	54	1	7	7	7	8	7	7	9	8	8	8	10	9	1	2	2	2	2	2	2	2	2	2	3	2	2	2	2	2	2	2	3	2	2	2	3	2	2	2
3332	854	5	38	0	3	3	0	1	2	56	1	10	7	6	5	5	5	10	0	10	10	8	10	3	3	5	3	8	2	2	8	5	5	2	3	3	3	3	8	3	2	8	3	3	8	8	3	3	3
3332	855	5	38	0	3	3	0	2	1	76	1	10	5	4	1	3	2	10	8	7	7	8	10	3	2	2	5	2	2	2	5	4	2	3	2	3	3	2	3	2	3	2	2	3	2	2	2	2	2
3332	856	5	38	0	3	3	0	1	2	38	1	9	9	9	8	9	6	7	7	7	9	10	10	2	1	2	2	4	2	2	2	8	4	3	3	1	2	2	2	2	8	2	8	2	2	3	8	3	3
3332	857	5	38	0	3	3	0	2	2	58	1	7	4	0	3	5	4	10	5	10	10	7	10	1	3	2	4	4	3	3	2	3	3	2	2	2	3	2	3	3	3	3	3	3	2	3	2	3	3
3332	858	5	38	0	3	2	0	1	2	57	1	10	8	9	5	8	8	8	10	10	10	10	10	1	2	2	3	2	3	2	3	3	3	3	3	2	2	2	3	3	3	3	3	3	3	3	3	3	3
3332	859	5	38	0	3	3	0	1	2	36	1	10	6	9	10	9	8	10	5	10	7	10	9	2	4	2	4	1	2	2	2	2	5	3	3	8	3	1	1	3	3	2	2	3	2	3	8	3	3
3332	860	5	38	0	3	3	0	1	2	57	1	10	10	10	10	10	0	10	10	10	10	10	10	2	4	4	4	5	4	4	1	4	1	3	3	3	3	3	3	3	3	3	3	3	2	3	3	3	3
3332	861	5	38	0	3	2	0	1	2	48	1	10	9	7	6	9	5	10	8	10	10	9	10	2	4	3	3	4	3	2	3	4	4	1	3	2	3	1	2	3	3	3	2	3	2	3	3	3	3
3332	862	6	39	0	3	2	0	2	1	76	1	10	6	6	6	8	5	10	0	7	8	6	10	2	2	2	2	2	2	2	5	2	2	3	2	3	2	3	3	2	3	3	3	2	2	3	3	3	2
3332	863	6	39	0	3	3	0	2	2	47	1	8	7	7	7	7	5	8	7	7	8	8	8	2	4	4	4	5	4	4	4	4	4	1	3	1	1	3	1	3	3	3	3	3	1	1	1	1	3
3332	864	6	39	0	3	1	0	2	2	75	1	8	8	8	7	8	5	9	9	9	9	8	10	2	3	5	2	5	3	4	2	2	4	1	3	2	3	1	2	3	3	3	3	2	2	3	3	3	3
3332	865	6	39	0	3	3	0	2	1	40	1	10	10	10	7	8	1	10	0	10	10	5	10	2	4	4	2	5	2	4	4	4	4	2	3	3	3	2	2	3	3	2	3	3	1	3	3	3	3
3332	866	6	39	0	3	2	0	2	1	54	1	8	8	8	7	9	7	10	8	7	8	10	9	3	4	2	8	4	1	2	2	8	8	3	2	2	2	2	2	3	3	3	8	8	8	3	3	3	8
3332	867	6	39	0	3	3	0	1	2	59	1	8	9	8	8	7	6	10	10	10	9	10	10	2	4	2	4	4	4	4	2	2	4	3	8	3	2	2	3	3	3	3	3	3	2	3	3	3	3
3332	868	6	39	0	3	2	0	2	2	57	1	9	10	6	9	7	5	10	10	10	8	10	10	2	1	2	2	4	1	1	4	4	2	3	2	2	1	3	2	3	1	3	3	3	2	1	3	1	3
3332	869	6	39	0	3	2	0	2	2	57	1	10	10	10	8	9	7	6	6	6	6	6	6	3	2	3	3	3	4	3	3	3	2	2	3	3	3	3	3	3	3	3	3	3	3	3	3	3	3
3332	870	6	39	0	3	2	0	2	1	72	1	5	9	6	7	6	8	10	10	10	10	10	10	2	3	3	1	3	3	3	2	3	3	1	3	3	3	2	2	3	3	3	3	2	2	3	2	3	3
3332	871	6	39	0	3	2	0	1	2	86	1	10	9	98	7	8	5	10	10	10	98	10	10	3	5	8	4	4	2	4	2	2	8	2	3	3	8	3	3	3	3	3	3	3	8	3	3	3	3
3332	872	6	39	75	1	5	0	1	2	56	1	10	10	10	9	8	5	9	9	10	7	10	9	1	2	4	4	4	2	2	2	4	2	1	3	1	2	2	2	3	2	2	2	3	2	3	3	3	3
3332	873	6	39	75	1	5	0	1	2	76	1	6	7	2	5	4	3	9	10	10	10	7	10	3	8	4	4	4	4	4	4	5	5	3	3	1	3	3	3	3	3	3	3	3	3	3	3	3	3
3332	874	6	39	75	1	5	0	2	1	42	1	8	7	6	6	5	5	10	10	10	10	10	10	1	2	2	2	5	2	2	4	4	4	1	3	3	3	1	3	3	3	3	3	3	2	3	2	3	3
3332	875	6	39	75	1	5	0	2	1	63	1	0	8	98	3	7	10	0	98	10	10	10	98	3	5	2	5	8	2	2	5	2	3	2	3	3	1	8	2	3	2	8	2	3	8	2	3	2	3
3332	876	6	39	75	1	5	0	2	1	76	1	8	8	8	8	8	6	8	10	10	10	10	10	2	4	2	4	4	2	2	4	4	4	3	2	3	3	2	3	2	3	3	2	2	2	3	3	3	3
3332	877	6	39	75	1	5	0	2	2	56	1	6	9	4	5	7	7	10	7	10	7	10	9	1	4	4	2	5	2	4	4	2	5	3	3	2	3	1	2	3	3	3	3	3	3	3	3	3	3
3332	878	6	39	75	1	5	0	1	2	63	1	10	10	10	6	8	6	8	10	10	10	10	10	2	2	2	2	1	1	8	2	2	1	1	2	1	2	1	2	3	3	3	3	3	2	3	3	3	2
3332	879	6	39	75	1	5	0	2	1	26	1	9	6	8	8	9	7	10	5	10	10	10	10	1	2	4	2	4	1	1	2	1	2	3	3	2	2	2	1	3	2	3	2	2	3	3	3	3	2
3332	880	6	39	75	1	5	0	1	2	74	1	2	10	9	9	8	7	9	10	4	10	9	10	2	4	2	4	4	2	2	2	8	4	3	8	8	3	8	2	8	3	3	3	3	2	1	3	3	3
3332	881	6	39	75	1	5	0	2	1	64	1	9	7	9	8	8	4	7	7	10	8	8	8	3	4	4	4	4	4	4	8	4	4	3	3	3	3	2	2	3	3	3	2	2	2	3	2	2	3
3332	882	6	39	75	1	5	0	1	2	58	1	10	7	6	8	8	6	10	6	10	10	10	10	3	2	2	4	4	2	2	2	4	4	3	3	2	2	2	3	3	3	3	3	3	2	3	3	3	3
3332	883	6	39	75	1	5	0	2	1	65	1	9	9	8	6	9	4	9	5	10	10	10	10	1	4	4	4	4	1	4	2	2	2	1	2	2	2	3	2	3	3	3	2	3	2	2	3	3	2
3332	884	6	39	75	1	5	0	2	1	73	1	10	5	7	7	7	5	7	5	5	8	8	8	1	4	4	4	4	2	4	2	4	5	2	2	2	2	3	2	2	2	3	8	2	2	3	3	3	3
3332	885	6	39	0	3	3	0	2	1	51	1	10	5	10	5	10	10	8	9	9	10	9	10	2	2	2	4	2	4	2	2	2	4	1	2	2	2	2	3	2	2	3	2	3	2	3	2	3	3
3332	886	6	39	0	3	1	0	2	1	53	1	5	7	6	5	5	7	7	0	8	6	10	10	2	1	2	5	8	2	4	2	1	5	3	2	1	2	8	8	3	1	3	8	3	1	3	1	3	3
3332	887	6	39	0	3	4	0	1	2	58	1	10	10	3	3	7	8	10	10	10	8	10	10	3	2	1	2	5	2	4	4	4	5	2	3	3	3	1	3	3	3	3	1	3	3	3	8	3	3
3332	888	6	39	0	3	4	0	1	2	44	1	10	10	10	10	10	5	7	10	10	10	10	10	1	2	2	2	2	2	2	2	2	8	3	2	2	2	2	2	8	2	3	2	3	2	2	2	3	2
3332	889	6	39	0	3	2	0	2	2	26	1	10	8	8	7	10	5	10	0	5	5	10	10	1	2	4	5	4	4	4	2	4	4	2	2	2	3	2	2	3	3	3	2	3	2	3	2	3	3
3332	890	6	39	0	3	2	0	1	1	50	1	8	7	7	6	8	6	8	4	9	9	8	9	2	4	4	4	4	2	2	2	4	5	3	3	3	3	2	2	3	3	3	2	2	2	3	3	3	3
3332	891	7	2	3	2	5	0	2	2	32	1	9	10	8	10	10	10	10	10	6	9	9	10	3	1	1	3	3	1	1	1	8	1	3	1	3	3	2	2	2	8	3	2	3	3	8	8	1	3
3332	892	7	2	3	2	5	0	2	1	41	1	9	7	6	8	8	6	9	9	9	7	9	9	1	2	2	4	4	2	2	2	4	5	3	2	1	3	2	2	2	3	2	2	3	2	3	3	3	3
3332	893	7	2	3	2	5	0	2	2	45	1	2	9	7	8	6	7	9	5	98	9	7	9	3	3	2	8	8	2	5	2	2	2	8	3	3	3	3	3	3	3	3	3	3	3	3	3	3	3
3332	894	7	2	3	2	5	0	2	1	51	1	5	9	5	3	4	5	6	7	10	10	10	10	2	3	2	2	4	5	4	2	2	5	2	2	2	2	8	3	2	2	8	2	2	2	2	2	3	3
3332	895	7	2	3	2	5	0	2	1	76	1	7	7	7	7	6	5	7	7	9	7	7	5	3	4	3	4	8	4	4	3	8	5	3	3	8	3	8	3	3	8	2	8	3	3	2	3	3	3
3332	896	7	2	3	2	5	0	2	1	56	1	8	7	8	8	8	6	8	5	7	9	8	8	3	2	2	2	2	2	2	1	2	2	1	2	1	2	2	2	3	2	3	8	2	2	3	3	3	3
3332	897	7	2	3	2	5	0	2	1	60	1	8	6	7	8	7	6	8	9	10	10	9	9	1	1	1	2	4	1	1	1	2	2	1	2	2	2	2	2	3	3	3	3	2	2	3	3	3	3
3332	898	7	2	3	2	5	0	2	1	37	1	10	6	10	10	10	3	10	10	0	5	10	10	1	4	5	4	4	3	3	3	3	3	3	3	3	3	3	3	3	3	3	3	3	3	3	3	3	3
3332	899	7	2	3	2	5	0	2	2	43	1	10	9	7	8	9	8	10	10	10	10	10	10	2	4	4	4	4	2	3	1	1	4	3	3	2	2	1	2	2	3	2	2	3	2	2	2	3	3
3332	900	7	2	3	2	5	0	1	2	47	1	10	8	7	8	8	7	8	8	8	8	8	8	1	2	2	2	2	2	2	2	2	4	1	2	1	2	1	2	2	2	3	3	2	2	3	2	3	3
3332	901	7	2	3	2	5	0	2	2	20	1	7	7	6	7	7	5	8	10	8	8	10	10	2	3	4	8	4	2	4	2	4	5	2	3	2	3	2	2	3	2	2	2	3	1	3	2	2	3
3332	902	7	2	3	2	5	0	2	2	56	1	10	8	8	8	7	7	10	8	10	10	10	10	4	8	1	4	8	1	3	8	2	4	2	3	8	3	8	3	3	3	8	8	3	8	3	8	2	3
3332	903	7	2	0	3	1	0	2	1	73	1	10	2	10	5	5	5	10	5	98	10	6	10	4	8	1	3	5	2	8	8	5	2	2	2	2	8	1	3	3	3	3	3	8	3	8	3	3	2
3332	904	7	2	0	3	3	0	2	1	20	1	10	10	7	7	8	2	5	5	2	4	10	9	3	4	1	8	2	2	2	1	1	1	3	2	2	3	2	2	2	2	2	2	2	3	3	2	2	2
3332	905	7	2	0	3	3	0	2	2	48	1	3	3	9	7	4	2	9	0	0	5	9	7	3	4	2	4	4	2	2	2	4	4	2	2	2	2	2	2	2	3	3	3	3	2	3	3	3	2
3332	906	7	2	0	3	3	0	2	2	42	1	8	8	7	6	7	5	8	9	10	10	10	10	3	2	3	3	3	2	2	1	1	2	1	3	1	3	1	2	3	2	2	3	3	1	2	2	3	3
3332	907	7	2	0	3	1	0	2	2	37	1	8	7	8	9	8	5	9	8	9	8	9	8	2	2	2	4	5	2	4	2	2	4	3	3	2	2	1	1	3	3	3	2	3	2	3	3	3	3
3332	908	7	2	0	3	1	0	2	2	34	1	10	10	7	7	8	5	8	10	10	8	10	10	2	4	4	5	4	2	8	4	4	8	2	3	3	3	8	3	3	3	3	3	3	3	3	8	3	3
3332	909	7	2	0	3	2	0	2	2	83	1	10	10	10	10	8	10	10	10	10	9	10	10	1	2	2	2	4	2	2	5	2	2	3	3	3	8	2	2	3	3	3	2	3	3	3	3	3	3
3332	910	7	2	0	3	2	0	1	2	56	1	8	10	7	7	7	6	6	10	10	10	10	10	2	2	2	5	4	4	2	8	4	2	3	3	8	2	8	3	2	3	3	3	3	8	3	8	3	2
3332	911	7	2	0	3	1	0	2	1	68	2	10	10	8	8	10	5	10	10	10	10	10	10	2	2	2	2	4	2	2	2	2	2	1	2	2	3	1	2	3	3	3	1	3	2	2	2	3	3
3332	912	7	13	0	3	3	0	2	1	58	1	10	7	10	10	9	4	6	0	10	10	10	10	1	4	2	2	4	2	2	1	2	2	3	2	1	2	1	2	2	1	3	3	3	1	3	3	3	2
3332	913	7	13	0	3	3	0	2	1	44	1	10	10	10	10	10	5	10	5	10	10	10	10	2	2	2	2	8	2	2	8	8	2	3	3	8	8	8	3	3	3	8	3	8	8	8	8	3	8
3332	914	7	13	0	3	3	0	2	2	59	1	10	10	10	6	10	6	10	10	10	10	10	10	2	2	2	3	3	2	2	3	2	2	3	2	2	3	3	2	2	2	2	2	3	3	3	3	3	2
3332	915	7	13	0	3	2	0	2	1	69	1	5	6	4	6	6	7	7	6	7	8	7	7	2	3	3	3	5	2	2	3	5	2	3	2	3	2	1	2	3	2	3	3	3	3	2	3	3	2
3332	916	7	13	0	3	2	0	2	2	46	1	10	8	10	8	10	6	10	10	10	10	10	10	1	4	2	5	4	2	4	2	4	4	1	3	3	3	3	3	3	3	3	3	3	3	3	3	3	3
3332	917	7	13	0	3	2	0	2	2	50	1	10	9	10	9	5	4	8	10	10	10	10	10	2	3	3	8	8	4	2	2	2	4	3	2	2	2	8	3	3	3	3	3	2	2	2	2	3	3
3332	918	7	13	0	3	2	0	2	1	45	1	7	5	6	5	7	5	6	8	10	7	5	5	3	4	2	5	5	4	5	2	2	2	3	2	2	1	2	2	2	3	2	3	2	2	8	8	2	1
3332	919	7	13	0	3	3	0	2	2	55	1	8	6	8	6	4	7	9	9	10	10	9	10	2	2	2	2	2	2	2	2	8	2	3	2	8	8	2	2	2	2	3	2	2	2	3	3	3	2
3332	920	7	13	0	3	1	0	2	1	34	1	9	7	6	6	7	5	7	3	6	10	10	10	4	4	3	8	4	2	2	8	4	2	3	2	8	1	2	2	3	3	3	3	8	8	3	8	3	2
3332	921	7	13	0	3	2	0	2	2	58	1	10	10	8	3	6	0	10	0	10	10	10	10	3	2	2	4	2	1	8	8	1	2	2	8	2	2	2	8	3	2	3	2	3	2	3	2	3	2
3332	922	7	13	0	3	1	0	2	1	78	1	8	8	8	8	9	5	9	9	9	9	9	10	1	5	2	2	3	4	8	2	2	2	3	2	2	2	3	3	2	2	2	3	2	2	8	8	8	2
3332	923	7	13	34	2	4	0	2	1	53	1	10	9	9	8	8	7	9	7	8	10	8	9	1	8	2	2	2	2	8	2	2	3	3	3	3	3	3	8	2	8	8	2	2	8	8	8	3	3
3332	924	7	13	34	2	4	0	2	2	46	1	9	9	7	7	8	9	9	7	9	9	8	10	3	2	2	2	4	2	2	2	2	2	3	3	2	2	3	2	2	2	2	2	2	2	2	2	3	2
3332	925	7	13	34	2	4	0	2	1	57	1	9	7	5	8	8	5	10	10	10	10	10	10	3	4	4	4	4	4	4	4	4	4	3	3	3	3	2	2	3	3	3	3	3	3	3	3	3	3
3332	926	7	13	34	2	4	0	2	2	33	1	10	10	8	7	8	8	10	8	10	10	10	10	2	2	1	2	2	2	4	2	2	1	3	3	2	2	2	2	3	3	3	2	3	2	2	2	3	2
3332	927	7	13	34	2	4	0	2	1	42	1	9	9	9	8	9	6	8	8	10	10	10	10	2	8	4	4	4	4	4	8	5	8	3	3	3	8	3	3	3	2	3	3	3	3	3	1	3	8
3332	928	7	13	34	2	4	0	2	2	43	1	9	8	8	6	10	7	10	10	10	10	10	10	2	2	4	4	2	2	2	8	4	4	2	2	2	2	3	3	3	1	3	2	3	2	1	2	3	3
3332	929	7	13	34	2	4	0	2	1	49	1	10	3	7	7	10	7	7	0	7	7	7	8	2	2	2	8	2	2	2	2	4	2	2	3	2	8	8	1	1	8	8	8	8	1	3	3	3	3
3332	930	7	13	34	2	4	0	2	2	34	1	8	8	6	7	7	6	8	2	5	5	7	9	1	3	4	8	8	4	8	2	8	8	2	8	2	1	1	8	3	8	2	8	3	8	8	3	3	3
3332	931	7	13	34	2	4	0	1	1	68	1	10	9	8	7	8	2	8	8	10	10	10	10	2	5	4	5	5	5	5	8	4	4	3	3	3	3	3	3	1	2	3	1	2	8	3	3	3	3
3332	932	7	13	0	3	3	0	1	1	53	1	9	9	8	9	9	7	9	7	9	10	10	10	3	1	1	1	2	1	2	2	1	1	3	3	3	3	2	2	3	3	3	3	2	2	3	3	3	2
3332	933	7	13	0	3	2	0	2	1	52	1	10	5	10	8	8	3	10	3	10	10	10	10	9	4	1	5	5	3	4	3	2	2	3	3	2	2	2	1	3	3	2	1	2	2	2	3	3	2
3332	934	7	13	0	3	1	0	2	1	57	1	10	10	10	8	10	7	10	10	10	10	10	10	2	2	2	2	5	2	2	2	4	2	3	3	2	2	2	2	3	3	3	3	3	3	3	3	3	3
3332	935	7	13	0	3	3	0	2	1	47	1	10	9	10	10	9	7	8	10	10	10	10	10	3	2	1	2	2	2	2	1	2	1	3	2	2	3	2	3	3	3	2	3	3	2	2	1	3	3
3332	936	7	13	0	3	3	0	2	2	34	1	10	10	7	9	10	5	8	10	10	10	10	10	1	2	4	2	3	2	2	5	2	4	1	3	3	3	3	2	3	3	3	2	2	3	1	3	3	3
3332	937	7	13	0	3	3	0	2	2	56	1	10	10	10	10	10	6	10	10	10	9	10	10	2	4	4	4	4	4	4	2	2	4	3	2	2	2	2	3	3	3	3	3	3	2	3	3	3	3
3332	938	7	13	0	3	3	0	2	2	23	1	9	9	7	6	7	4	9	9	9	7	10	8	3	2	3	3	8	2	8	4	3	5	3	2	2	3	2	2	2	3	3	3	3	2	3	8	3	3
3332	939	7	13	0	3	3	0	2	2	39	1	9	5	8	7	8	5	7	8	7	8	10	10	3	5	5	5	5	3	5	3	3	3	2	3	2	2	3	3	3	3	3	3	3	2	2	3	3	2
3332	940	7	13	0	3	3	0	2	1	67	1	9	9	9	9	10	5	10	10	10	10	10	10	1	3	3	2	3	3	3	8	3	3	3	2	3	3	3	3	3	3	3	3	2	8	8	2	2	3
3332	941	7	13	0	3	3	0	2	2	37	1	10	10	10	10	10	6	10	10	10	7	10	10	3	2	2	2	4	2	8	8	2	8	2	2	2	3	1	3	2	3	3	3	3	2	2	8	2	8
3332	942	7	13	0	3	3	0	2	2	50	1	9	9	9	9	9	7	8	7	7	7	6	7	4	4	5	4	4	4	3	5	4	4	2	3	2	3	3	2	3	2	2	3	3	3	3	3	2	3
3332	943	7	13	0	3	3	0	2	2	55	1	10	10	10	8	10	8	8	3	10	10	8	10	3	2	4	3	8	8	3	8	8	2	8	2	3	2	2	8	3	2	2	3	8	2	2	3	3	2
3332	944	7	13	0	3	2	0	1	2	73	1	10	10	10	10	0	10	10	10	10	10	10	10	3	2	5	5	5	3	5	4	4	5	3	2	2	3	3	3	2	2	3	3	3	8	3	3	8	3
3332	945	7	13	0	3	2	0	2	2	50	1	10	10	9	10	10	5	8	0	9	10	10	10	1	3	3	5	2	2	3	5	5	3	2	3	3	2	3	3	3	3	3	2	3	3	3	3	2	3
3332	946	7	13	0	3	2	0	2	1	67	1	10	10	9	6	10	6	8	10	10	0	7	10	1	3	5	5	5	5	4	8	2	3	3	2	2	3	2	3	2	2	3	3	2	2	3	3	3	3
3332	947	7	16	78	2	4	0	2	1	60	1	9	9	8	9	6	8	9	7	9	9	9	9	2	5	2	2	4	3	2	2	2	8	2	2	2	2	2	1	2	2	8	2	1	2	8	3	3	8
3332	948	7	16	78	2	4	0	2	1	44	1	8	8	6	8	9	6	9	8	8	7	6	9	2	4	4	5	4	2	4	2	4	5	2	3	1	1	2	2	3	1	2	2	3	1	3	2	3	1
3332	949	7	16	78	2	4	0	1	1	57	1	9	9	9	9	8	5	10	5	10	8	10	10	2	4	4	2	4	2	2	2	4	2	3	3	2	2	1	2	3	2	3	3	2	2	2	2	3	2
3332	950	7	16	0	3	1	0	1	2	76	1	10	9	5	5	10	7	7	7	4	10	10	10	3	8	1	4	3	3	1	5	2	8	2	2	3	3	3	3	3	3	3	8	3	1	3	8	3	2
3332	951	7	16	0	3	1	0	2	1	31	1	10	10	9	7	9	0	7	0	8	7	7	10	4	2	8	2	2	2	1	4	4	2	3	2	2	3	2	2	3	2	3	2	3	3	2	2	3	3
3332	952	7	16	0	3	2	0	2	2	36	1	8	9	10	8	7	5	10	8	10	6	8	10	1	4	4	8	5	4	8	8	4	4	8	3	2	3	1	1	3	3	3	8	3	8	3	3	3	3
3332	953	7	16	0	3	2	0	2	1	62	1	9	5	8	6	8	6	8	7	8	8	8	9	2	2	1	1	2	2	2	8	2	1	3	2	2	3	2	2	3	2	2	8	2	2	3	3	3	2
3332	954	7	16	0	3	2	0	2	1	87	1	10	7	10	8	10	7	6	10	5	8	4	10	3	2	2	3	2	3	2	8	1	3	3	2	3	3	2	2	2	2	3	8	3	8	3	3	3	3
3332	955	7	16	0	3	2	0	2	2	56	1	7	9	10	7	5	7	8	6	10	10	10	10	2	4	2	4	4	4	5	4	2	5	1	2	8	2	8	8	2	2	2	8	3	2	2	8	8	3
3332	956	7	16	0	3	1	0	2	2	40	2	10	8	8	4	6	5	8	5	8	10	9	10	1	4	4	2	4	3	1	1	4	2	2	3	3	3	8	3	3	2	2	2	3	2	3	3	3	2
3332	957	7	16	0	3	1	0	2	2	54	1	9	1	8	9	7	4	0	0	0	10	10	10	4	2	5	4	5	4	4	5	4	4	2	3	3	3	3	3	3	3	2	3	3	3	3	2	3	3
3332	958	7	16	0	3	1	0	2	2	50	1	8	8	9	6	8	3	4	2	0	4	5	10	1	3	4	5	4	4	4	5	1	4	2	2	1	3	1	3	3	3	2	3	3	3	3	3	3	3
3332	959	7	16	0	3	3	0	2	1	54	1	8	2	5	1	6	3	9	10	10	7	10	10	2	5	5	5	5	3	4	4	2	4	3	3	2	2	1	3	3	3	3	3	2	2	3	3	3	3
3332	960	7	16	0	3	1	0	2	2	66	1	10	8	9	7	9	7	6	9	9	9	9	10	3	2	2	8	4	4	4	8	4	4	2	2	3	3	3	3	2	2	3	3	3	2	8	8	2	3
3332	961	7	19	0	3	1	0	2	2	55	1	8	7	8	8	9	7	8	10	10	10	10	10	1	4	4	8	4	2	4	1	4	4	1	3	2	2	1	2	3	3	2	3	2	2	3	3	3	3
3332	962	7	19	0	3	3	0	2	1	54	1	10	10	10	3	9	5	0	10	0	5	10	10	1	5	5	5	5	3	8	8	2	8	2	3	3	3	3	3	3	3	3	3	3	2	3	3	3	3
3332	963	7	19	0	3	3	0	1	1	35	1	9	9	9	9	9	6	9	7	8	10	9	10	2	4	4	5	5	5	5	4	4	4	2	3	3	1	3	3	3	1	3	3	3	3	1	1	3	3
3332	964	7	19	0	3	3	0	2	2	69	1	10	10	5	4	7	9	7	4	2	10	9	10	2	4	4	1	4	1	1	4	4	1	2	3	3	3	3	1	3	3	3	3	2	3	3	3	3	1
3332	965	7	19	0	3	1	0	2	1	46	1	8	8	5	8	8	6	9	9	10	9	9	7	1	2	1	2	4	2	8	2	2	4	3	2	1	2	2	2	3	3	3	3	2	2	3	3	3	3
3332	966	7	19	0	3	2	0	2	1	50	1	9	6	8	7	8	6	10	10	10	10	10	10	3	4	4	4	4	2	2	4	4	4	3	3	3	3	3	2	3	3	3	3	3	3	3	3	3	3
3332	967	7	19	0	3	2	0	2	1	52	1	8	9	7	8	8	4	10	6	10	10	10	10	2	2	1	3	5	3	2	2	4	3	3	2	2	2	2	2	2	2	2	3	2	2	3	3	3	3
3332	968	7	19	130	2	4	0	2	2	23	1	7	9	5	8	7	3	7	0	9	8	10	6	1	4	2	4	5	4	2	2	2	1	3	3	2	2	1	1	3	3	3	2	2	3	3	8	3	2
3332	969	7	19	130	2	4	0	1	2	67	1	10	8	10	10	8	10	10	10	10	10	10	10	2	3	2	2	4	2	2	2	2	5	3	3	2	3	2	2	3	3	3	3	2	2	3	3	3	3
3332	970	7	19	130	2	4	0	2	1	58	1	8	9	6	6	7	7	7	9	10	10	10	10	2	4	2	4	4	2	4	2	2	2	3	3	2	2	2	3	2	3	2	3	2	2	3	2	3	2
3332	971	7	19	130	2	4	0	2	1	50	1	9	0	0	5	5	0	5	10	10	10	5	10	1	5	3	4	5	5	5	3	5	3	2	2	3	2	3	2	2	1	3	2	2	2	9	9	2	2
3332	972	7	19	130	2	4	0	1	1	85	1	5	7	6	2	5	7	8	0	0	10	5	10	1	4	3	2	5	2	4	2	8	3	3	3	8	1	3	2	8	3	3	8	3	8	8	3	3	2
3332	973	7	19	0	3	1	0	2	2	49	1	9	9	5	6	10	6	10	10	10	10	10	10	4	2	3	8	3	2	8	8	2	8	3	2	8	8	8	8	2	2	8	8	8	2	3	3	3	8
3332	974	7	19	0	3	1	0	2	1	66	1	10	10	10	10	10	0	8	3	0	10	10	10	4	4	1	2	4	5	4	2	1	1	3	2	2	3	3	3	2	2	2	3	2	3	3	3	3	2
3332	975	7	19	0	3	2	0	2	2	52	1	10	5	5	5	8	8	10	10	10	8	10	10	3	2	2	4	4	2	4	4	4	4	1	3	1	3	1	1	2	3	3	8	3	3	3	3	3	3
3332	976	7	19	0	3	2	0	1	1	57	1	9	9	6	7	7	0	8	0	10	99	99	10	2	3	2	5	5	2	2	2	2	3	3	3	8	8	1	3	3	3	3	3	2	2	3	9	3	3
3332	977	7	45	0	3	1	0	2	1	40	1	10	8	10	10	9	6	7	9	9	10	10	10	1	3	5	5	5	4	4	2	4	4	2	3	3	3	3	3	3	3	3	3	3	2	2	3	3	2
3332	978	7	45	0	3	2	0	2	1	48	1	4	6	4	4	4	8	8	2	10	8	10	10	3	4	4	4	4	4	4	2	3	4	3	3	2	3	1	3	3	3	3	3	3	2	2	3	3	3
3332	979	7	45	0	3	2	0	2	2	32	1	10	10	8	5	5	6	8	0	8	10	10	10	3	1	3	3	3	2	3	2	2	2	2	2	3	3	2	2	3	3	3	1	3	3	3	2	2	3
3332	980	7	45	0	3	3	0	1	2	66	1	10	7	9	9	9	8	10	10	10	10	10	10	1	2	2	2	4	2	4	2	2	4	3	3	2	3	3	3	3	2	2	3	2	2	3	2	3	3
3332	981	7	45	0	3	2	0	1	2	32	1	8	8	8	7	6	4	6	6	4	7	7	9	3	2	2	4	2	3	2	2	3	3	2	2	2	2	3	3	3	3	3	2	3	2	3	3	3	3
3332	982	7	45	0	3	1	0	2	1	35	1	10	10	9	8	8	6	4	3	7	7	10	10	3	4	2	2	2	2	4	4	2	4	1	2	2	1	1	2	3	2	2	2	2	2	3	3	3	3
3332	983	7	45	0	3	2	0	2	2	34	1	10	9	9	7	8	8	10	7	7	7	10	10	3	2	2	4	2	4	4	4	4	4	3	3	2	2	2	3	3	3	3	3	3	2	3	3	3	3
3332	984	7	45	0	3	1	0	2	2	60	1	10	10	10	10	10	1	10	10	10	10	10	10	2	4	2	5	5	4	4	5	2	2	3	3	2	3	3	3	3	3	3	3	3	3	3	3	3	3
3332	985	7	45	0	3	2	0	2	1	51	1	6	6	6	6	6	5	6	0	5	8	9	5	1	5	2	5	5	2	4	4	5	5	2	8	3	2	8	2	2	1	1	1	2	3	1	1	2	3
3332	986	7	45	0	3	2	0	2	1	45	1	10	8	8	8	8	6	7	10	10	10	10	10	1	4	5	5	5	5	5	8	4	8	9	3	3	3	3	3	3	3	3	3	3	3	3	3	3	3
3332	987	7	45	0	3	2	0	2	1	36	1	7	6	8	3	9	8	10	8	10	10	10	9	1	4	4	4	2	2	4	4	2	4	3	3	1	3	1	2	3	3	3	2	3	3	3	8	3	3
3332	988	7	45	0	3	2	0	2	2	64	1	9	9	10	8	9	6	10	10	10	10	10	10	1	1	1	2	2	2	2	8	2	2	3	2	2	2	2	2	3	3	3	2	3	2	3	3	3	2
3332	989	7	45	0	3	1	0	2	1	50	1	8	5	5	7	8	2	7	10	5	10	10	10	3	4	2	5	8	4	8	4	2	2	8	3	2	8	2	3	3	8	3	3	3	2	3	3	3	3
3332	990	7	45	0	3	3	0	2	1	25	1	8	8	9	6	7	4	0	0	0	10	10	9	3	5	4	5	4	2	5	2	4	4	2	3	1	3	1	3	3	1	3	3	1	3	1	3	3	3
3332	991	7	45	0	3	2	0	2	1	42	1	9	9	9	8	7	6	7	6	6	8	8	9	2	2	4	4	4	2	2	4	4	2	3	2	3	2	1	2	3	2	3	3	3	3	3	2	3	2
3332	992	7	45	0	3	2	0	2	1	43	1	9	9	9	8	8	6	9	8	9	10	10	10	2	4	2	8	2	2	2	8	4	4	2	3	2	2	3	3	3	2	3	8	3	3	8	2	3	3
3332	993	7	45	0	3	2	0	1	2	57	1	10	10	10	10	10	8	8	9	9	9	10	10	3	2	4	2	2	4	4	4	4	4	3	3	3	3	8	3	3	8	3	2	3	8	3	3	3	3
3332	994	7	45	0	3	2	0	2	1	70	1	9	8	8	7	9	5	8	10	10	10	10	10	2	2	3	2	4	2	2	8	2	1	3	2	2	2	2	3	3	2	2	2	2	8	3	2	3	2
3332	995	7	45	0	3	1	0	2	2	55	1	9	8	7	8	8	8	9	7	9	9	10	9	2	2	2	2	4	4	2	2	1	2	3	2	2	1	1	2	2	3	2	3	2	1	1	2	3	2
3332	996	7	45	0	3	2	0	1	2	28	1	9	8	7	8	8	5	8	8	8	8	9	10	2	4	4	4	4	4	2	2	2	2	3	3	2	2	2	3	3	2	3	2	3	2	3	2	3	2
3332	997	7	45	0	3	2	0	2	1	43	1	8	9	8	8	9	8	9	8	9	10	8	9	2	4	2	2	4	4	4	2	2	4	2	2	3	2	2	3	3	1	3	3	2	2	2	3	3	3
3332	998	7	45	0	3	2	0	2	1	78	1	8	8	8	8	8	5	5	3	6	0	7	9	2	4	2	4	5	2	4	8	5	2	9	2	2	2	3	2	2	2	1	1	3	2	1	2	3	2
3332	999	7	45	0	3	2	0	2	1	66	1	9	10	9	10	9	4	5	5	8	9	10	10	3	4	4	2	4	2	2	8	2	4	1	3	2	1	2	2	3	3	2	3	2	8	3	3	3	2
3332	1000	7	45	0	3	3	0	2	1	33	1	8	10	8	6	7	5	7	10	10	7	7	10	2	2	8	4	4	2	4	2	2	4	1	2	2	2	2	2	3	3	3	2	2	2	3	3	3	3
3332	1001	7	45	0	3	3	0	2	2	32	1	10	10	10	9	10	7	10	10	10	10	10	10	2	2	3	2	3	3	3	3	3	3	3	2	2	2	2	2	3	2	2	3	2	2	3	2	2	2
3332	1002	7	45	0	3	3	0	2	2	44	1	10	10	10	8	9	8	10	0	10	8	10	10	2	4	2	4	4	4	2	2	3	4	3	3	1	2	1	1	3	3	8	8	3	2	3	3	3	3
3332	1003	7	45	0	3	4	0	2	1	22	1	6	7	7	7	6	8	8	5	10	10	10	9	2	2	2	4	5	2	4	2	4	4	3	2	2	2	1	2	3	2	2	3	3	2	3	3	3	3
3332	1004	7	45	0	3	4	0	2	2	45	2	9	7	7	6	8	5	9	5	9	9	8	10	4	8	1	8	8	8	8	8	8	8	3	2	2	2	2	2	2	2	2	2	2	2	2	3	2	3
3332	1005	7	45	0	3	4	0	2	2	39	1	10	7	10	8	9	5	10	10	10	10	10	10	1	2	4	2	4	4	2	2	2	2	3	2	2	2	2	1	3	1	1	1	3	1	3	3	3	3
3332	1006	7	45	0	3	1	0	1	1	50	1	9	9	10	8	9	8	10	9	10	10	10	10	2	2	2	2	4	2	2	2	2	2	1	2	2	2	1	2	2	2	3	2	2	2	3	3	3	2
3332	1007	7	45	168	1	4	0	2	2	35	1	8	8	5	7	8	7	10	9	10	10	10	10	2	2	4	5	5	2	2	4	2	2	3	3	2	3	1	2	3	2	2	3	3	3	3	3	3	3
3332	1008	7	45	168	1	4	0	2	2	84	1	10	8	8	5	9	8	10	5	10	98	10	9	1	4	1	2	4	2	2	1	1	2	8	3	3	3	8	8	2	3	8	8	8	8	8	8	8	8
3332	1009	7	45	168	1	4	0	1	2	30	1	8	10	3	5	5	5	8	10	10	10	10	10	2	4	1	4	8	1	8	2	8	8	3	3	2	2	1	2	2	3	2	2	3	2	2	1	1	2
3332	1010	7	45	168	1	4	0	2	1	58	1	9	10	10	9	9	6	8	10	10	10	9	10	2	4	5	5	8	5	8	2	5	5	2	3	3	2	2	3	3	1	3	3	3	3	2	8	3	3
3332	1011	7	45	168	1	4	0	2	2	25	2	8	10	9	9	9	8	10	10	9	10	10	10	2	1	1	2	2	1	2	1	2	1	3	2	2	2	2	2	2	3	2	2	2	2	3	2	3	2
3332	1012	7	45	168	1	4	0	2	1	59	1	9	9	8	7	8	9	9	10	10	9	10	10	1	2	5	8	8	4	8	2	4	4	2	2	1	3	8	2	3	3	3	8	8	8	3	3	3	3
3332	1013	7	45	168	1	4	0	2	1	30	1	10	10	8	8	10	5	10	10	10	10	10	10	2	4	5	5	2	2	8	2	2	2	3	3	2	3	1	1	3	3	2	2	3	3	3	8	2	8
3332	1014	7	45	0	3	2	0	2	1	31	1	8	10	9	9	9	7	9	7	9	10	8	10	1	4	2	4	4	2	2	1	2	8	1	2	2	1	3	3	2	2	3	3	2	2	3	1	3	2
3332	1015	7	45	0	3	2	0	2	2	20	1	9	9	7	9	8	6	8	6	8	8	10	9	3	2	4	4	2	2	2	1	2	4	3	2	2	3	2	2	3	3	2	2	3	2	3	2	3	3
3332	1016	7	45	0	3	2	0	2	2	53	1	10	10	8	9	10	7	8	9	10	8	8	10	2	4	4	4	4	3	3	3	3	3	2	3	3	3	1	3	3	3	3	3	3	2	3	3	3	3
3332	1017	7	45	0	3	2	0	2	1	53	1	10	7	9	7	8	8	10	8	9	10	10	10	2	2	2	2	8	2	2	3	3	2	3	3	1	3	1	3	3	8	2	2	3	2	3	1	3	2
3332	1018	7	45	0	3	2	0	2	2	42	1	7	8	7	7	7	5	9	9	8	7	8	10	3	4	4	2	4	4	4	4	2	4	3	2	2	2	1	2	3	3	3	3	3	3	3	3	3	3
3332	1019	7	45	0	3	3	0	2	1	36	1	9	9	7	7	7	5	4	4	6	9	7	10	2	5	4	4	4	4	1	3	3	1	2	3	2	3	2	3	3	2	3	3	3	2	2	3	3	2
3332	1020	7	45	0	3	3	0	2	2	43	1	9	8	9	8	8	7	8	9	9	9	9	9	1	2	4	2	2	2	2	2	2	2	3	2	2	3	2	2	3	3	3	3	3	2	3	2	3	3
3332	1021	8	5	0	3	2	0	2	1	63	1	9	7	9	8	9	5	8	10	10	9	9	10	1	2	2	2	2	2	2	2	2	4	3	2	2	2	2	3	2	2	2	2	2	2	2	3	1	3
3332	1022	8	5	19	2	4	0	2	1	32	1	9	9	8	7	9	7	8	6	6	8	9	9	2	2	2	3	3	3	2	3	3	3	3	3	2	3	2	2	3	3	3	2	3	2	2	2	3	3
3332	1023	8	5	19	2	4	0	1	1	28	1	9	7	3	7	3	3	8	4	5	2	6	8	1	2	2	4	4	5	4	2	4	4	3	3	2	3	1	1	3	3	3	1	3	2	3	3	3	3
3332	1024	8	5	19	2	4	0	2	1	22	1	7	9	6	8	6	4	9	1	9	10	7	8	3	4	1	4	4	1	2	1	2	8	3	2	2	8	3	2	3	3	2	2	3	3	3	3	3	2
3332	1025	8	5	19	2	4	0	2	2	35	1	8	5	7	6	8	5	6	2	8	10	9	8	2	4	4	4	2	2	2	4	8	2	2	3	1	3	2	2	3	2	2	2	3	1	2	8	2	3
3332	1026	8	5	19	2	4	0	2	2	55	1	9	9	8	8	9	6	9	10	7	10	10	10	2	1	1	4	2	1	1	2	4	1	3	3	3	2	2	3	2	3	2	3	3	2	3	3	3	2
3332	1027	8	5	19	2	4	0	2	1	63	1	10	9	8	6	8	6	7	5	10	10	10	10	3	2	3	2	5	3	1	3	3	3	2	8	3	3	3	2	3	3	3	3	3	3	2	2	2	2
3332	1028	8	5	19	2	4	0	2	1	63	1	10	8	8	8	9	5	5	8	10	9	9	9	2	2	2	2	4	2	4	2	4	2	3	2	2	2	2	2	2	3	3	3	2	2	3	2	3	2
3332	1029	8	5	0	3	1	0	2	1	65	1	9	7	10	10	10	5	8	5	10	10	10	10	1	2	1	2	4	2	2	2	2	2	3	3	2	2	2	3	3	2	2	3	3	2	2	2	3	3
3332	1030	8	5	0	3	2	0	2	1	45	1	8	7	8	6	8	7	8	8	9	10	9	9	1	4	4	4	4	4	8	2	4	4	2	3	3	3	3	3	3	2	3	3	3	3	3	2	3	3
3332	1031	8	5	0	3	2	0	2	1	54	1	9	7	9	10	8	10	8	10	10	7	10	10	2	2	2	8	2	2	2	2	8	2	1	3	3	3	3	3	3	1	8	3	3	2	1	3	3	2
3332	1032	8	5	0	3	1	0	2	1	57	1	10	10	8	5	8	8	6	5	10	10	10	10	3	1	1	4	4	4	3	3	3	8	3	3	3	3	2	3	3	2	3	3	3	3	1	3	8	8
3332	1033	8	5	0	3	1	0	1	1	65	1	10	8	8	8	7	10	8	6	10	10	10	10	1	2	2	5	5	2	2	1	3	5	3	2	2	2	1	2	3	2	3	1	2	2	3	3	3	3
3332	1034	8	5	0	3	2	0	2	2	70	1	10	5	10	5	10	7	10	10	10	10	10	10	2	4	2	4	8	4	4	8	8	8	2	3	3	8	8	3	3	3	3	3	3	2	2	3	8	8
3332	1035	8	5	0	3	1	0	1	2	39	1	8	8	9	9	6	7	10	8	8	8	10	10	2	2	2	2	4	4	2	2	2	4	3	2	2	3	1	1	3	2	3	2	3	3	3	3	3	2
3332	1036	8	9	0	3	2	0	2	1	67	1	10	8	10	8	10	7	10	10	10	10	10	10	2	1	2	1	8	1	1	8	1	1	2	2	2	2	2	2	2	2	2	2	2	8	2	2	2	2
3332	1037	8	9	59	2	5	0	2	2	25	2	10	8	7	8	8	7	9	9	3	10	10	10	3	4	2	4	4	2	2	2	2	4	3	3	2	3	2	2	2	2	3	2	2	2	3	3	3	3
3332	1038	8	9	59	2	5	0	1	1	51	1	10	10	10	10	10	7	10	10	10	10	10	10	1	4	4	4	5	2	2	3	3	2	3	3	3	3	1	2	3	3	3	3	3	3	3	3	3	2
3332	1039	8	9	59	2	5	0	2	1	63	1	99	99	99	99	99	2	99	0	0	5	8	9	2	2	2	5	5	2	4	4	5	4	2	3	3	2	2	3	2	3	3	3	2	2	3	3	3	3
3332	1040	8	9	59	2	5	0	1	1	60	1	8	7	7	8	7	5	7	10	10	8	10	10	1	4	3	5	4	2	2	2	4	4	3	3	2	2	3	2	3	3	3	8	3	2	3	1	2	3
3332	1041	8	9	59	2	5	0	2	1	67	1	9	9	8	8	8	7	10	8	10	9	10	10	1	4	4	2	5	2	2	2	4	4	1	3	2	3	2	2	3	2	3	2	2	2	2	3	3	3
3332	1042	8	9	59	2	5	0	2	2	26	1	10	10	10	8	7	6	8	8	10	4	10	9	2	2	4	4	2	1	2	2	4	1	3	3	2	2	1	2	3	3	3	2	2	2	3	3	3	3
3332	1043	8	9	59	2	5	0	2	2	35	1	10	9	6	9	8	7	10	7	10	9	10	10	2	4	2	4	4	2	8	2	4	4	3	3	2	2	2	3	3	3	8	2	3	2	3	3	3	3
3332	1044	8	9	59	2	5	0	2	1	42	1	10	10	10	10	9	6	6	2	10	8	8	8	2	4	4	4	4	2	2	2	2	2	3	3	3	3	3	3	3	3	3	3	3	3	3	3	3	3
3332	1045	8	9	0	3	1	0	2	2	44	1	8	6	9	7	7	8	8	9	9	10	10	10	2	2	3	2	4	4	2	2	2	3	3	2	1	2	1	3	3	2	3	3	3	3	3	2	3	2
3332	1046	8	9	0	3	1	0	2	1	20	1	10	10	8	7	9	0	8	10	0	10	10	10	3	4	2	5	4	1	5	2	4	4	1	3	3	3	1	1	1	3	3	2	3	2	3	3	1	3
3332	1047	8	9	0	3	1	0	2	2	36	1	8	8	7	8	8	7	8	10	8	9	9	10	3	2	1	2	4	2	2	1	2	2	3	2	1	2	1	2	3	2	1	1	2	3	3	3	3	2
3332	1048	8	9	0	3	2	0	1	2	82	1	9	9	9	9	9	9	10	98	10	98	10	10	1	5	2	4	2	2	2	8	2	2	2	8	8	8	8	8	8	8	8	8	8	8	8	8	8	8
3332	1049	8	9	0	3	3	0	1	2	26	1	4	7	10	7	10	7	10	0	7	10	10	10	2	3	5	5	5	5	5	2	5	5	2	3	3	3	3	3	3	3	3	3	3	2	3	2	2	3
3332	1050	8	9	0	3	3	0	2	2	54	1	6	9	9	9	8	0	10	0	10	10	10	10	4	3	5	5	5	1	5	2	2	1	2	2	3	3	1	2	3	8	8	8	3	2	3	8	3	8
3332	1051	8	9	0	3	1	0	2	1	76	1	10	10	10	10	9	5	10	10	10	10	10	10	2	4	3	5	5	2	3	8	4	4	2	3	3	1	3	3	3	3	3	1	3	3	3	3	3	3
3332	1052	8	9	0	3	1	0	2	2	23	1	10	9	8	8	8	7	9	8	10	9	8	9	2	4	4	5	4	2	4	2	2	4	3	2	2	3	2	2	3	3	2	2	3	3	3	3	3	3
3332	1053	8	9	0	3	1	0	2	1	47	1	10	9	10	8	8	8	10	7	9	8	10	9	3	4	2	2	4	2	4	4	4	4	3	3	2	2	1	2	3	2	3	3	2	3	3	3	3	3
3332	1054	8	9	0	3	1	0	2	2	47	1	10	4	10	7	10	6	10	9	9	6	10	8	2	5	2	4	2	1	2	5	5	4	3	3	3	3	1	3	3	3	3	1	3	3	3	3	3	3
3332	1055	8	24	0	3	2	0	2	1	43	1	10	10	10	10	10	9	8	5	10	10	10	10	3	2	2	4	4	3	3	2	2	3	3	2	2	3	2	2	2	2	2	2	2	2	2	1	2	2
3332	1056	8	24	0	3	2	0	2	2	54	1	7	9	7	9	8	8	9	9	10	10	10	10	2	4	4	8	5	2	4	4	2	5	1	3	1	8	1	2	3	3	3	3	8	8	3	8	3	3
3332	1057	8	24	0	3	1	0	2	2	68	1	8	6	9	5	8	6	10	9	8	9	8	9	3	4	2	4	4	4	2	4	4	4	2	3	3	1	2	3	1	3	1	3	3	1	3	2	3	3
3332	1058	8	24	89	2	5	0	2	2	57	1	10	8	8	9	8	7	10	10	10	10	10	10	2	1	2	3	4	2	2	2	3	2	3	3	2	2	1	2	3	3	3	3	3	2	3	2	3	3
3332	1059	8	24	89	2	5	0	1	1	82	1	9	9	8	6	8	8	8	10	0	9	8	9	2	2	1	1	4	2	4	4	4	4	3	2	2	3	2	2	2	3	3	3	3	3	3	3	3	3
3332	1060	8	24	89	2	5	0	2	1	27	1	8	8	7	9	8	2	8	7	9	10	10	8	2	3	2	3	3	3	2	2	2	3	3	3	2	2	1	1	2	2	3	3	3	2	3	3	3	3
3332	1061	8	24	89	2	5	0	2	2	59	1	9	9	7	8	7	6	10	10	10	10	10	10	1	4	3	4	4	2	4	2	2	4	3	3	2	3	1	2	3	3	3	3	3	2	3	3	3	3
3332	1062	8	24	89	2	5	0	2	1	53	1	10	8	9	8	8	7	10	10	10	10	10	10	1	2	2	4	4	1	2	2	2	2	3	2	2	3	2	2	2	3	2	3	3	2	3	3	3	3
3332	1063	8	24	89	2	5	0	2	2	51	1	10	7	6	7	8	7	5	10	9	8	8	8	1	2	2	2	2	2	1	1	2	1	3	3	3	2	2	2	3	3	3	2	3	2	3	3	3	3
3332	1064	8	24	89	2	5	0	2	2	35	1	7	9	7	7	8	5	8	8	10	10	10	10	2	4	4	2	2	2	2	2	2	4	3	3	2	3	2	2	3	3	3	2	2	2	3	3	3	3
3332	1065	8	24	89	2	5	0	2	2	33	1	7	8	6	6	8	4	6	8	8	10	9	10	1	4	4	4	4	2	4	4	4	4	2	3	3	3	2	3	3	3	3	3	3	3	3	3	3	3
3332	1066	8	24	89	2	5	0	2	1	72	1	9	9	9	8	8	5	6	9	10	10	10	10	2	2	2	2	3	2	2	3	2	2	3	2	2	3	2	3	3	2	3	3	3	3	3	3	3	2
3332	1067	8	24	89	2	5	0	2	1	50	1	10	5	0	0	5	5	5	10	10	5	98	5	3	3	5	5	5	5	1	1	5	2	3	3	2	1	1	1	3	3	3	3	2	2	1	3	3	2
3332	1068	8	24	89	2	5	0	2	1	75	1	8	7	7	7	6	5	8	5	8	8	9	9	3	5	4	4	4	4	8	4	4	8	1	2	3	8	8	3	3	2	3	8	2	3	2	8	3	8
3332	1069	8	24	89	2	5	0	2	1	55	1	8	4	4	2	3	0	8	0	9	3	10	7	3	2	3	8	5	2	2	8	2	2	3	8	1	3	8	2	3	8	1	2	2	8	3	3	3	3
3332	1070	8	24	89	2	5	0	1	2	88	1	9	9	7	8	8	8	10	10	9	10	8	9	2	3	1	3	5	4	4	3	3	5	1	2	2	3	3	3	3	3	3	2	2	2	3	3	3	3
3332	1071	8	24	89	2	5	0	2	2	62	1	10	10	10	4	10	0	10	98	10	10	10	10	3	2	2	8	2	4	4	4	8	1	2	2	2	3	2	3	3	9	3	8	2	3	3	3	3	2
3332	1072	8	24	0	3	4	0	2	1	59	1	9	8	7	6	8	6	9	8	9	9	9	9	2	2	4	2	4	4	4	2	4	5	3	3	3	2	2	2	3	2	3	2	3	2	3	3	3	3
3332	1073	8	24	0	3	4	0	2	1	22	1	8	9	8	6	5	6	10	10	10	10	10	10	2	4	2	4	4	2	4	4	2	4	1	3	3	3	1	3	3	3	3	3	3	3	3	3	3	3
3332	1074	8	24	0	3	4	0	2	1	57	1	9	8	9	9	9	10	8	2	9	9	10	8	1	1	2	2	5	2	2	2	4	4	3	3	1	2	2	2	3	2	3	1	2	2	1	2	3	3
3332	1075	8	24	0	3	4	0	2	2	22	1	7	10	8	7	7	5	8	8	9	7	9	9	3	4	2	4	4	2	4	4	4	2	2	3	2	3	1	2	3	3	3	2	3	3	3	3	3	2
3332	1076	8	24	0	3	4	0	2	2	72	1	5	8	8	7	10	5	8	8	5	8	8	8	4	2	2	2	4	3	2	2	4	2	3	3	3	2	2	3	3	3	3	2	2	2	3	3	2	2
3332	1077	8	24	0	3	4	0	2	2	29	1	10	8	7	9	10	6	10	7	10	10	10	10	1	4	2	2	2	2	4	4	4	5	3	3	3	3	2	2	3	3	3	3	2	3	3	3	3	3
3332	1078	8	24	0	3	4	0	2	1	43	1	10	10	10	8	9	6	10	10	10	10	10	10	2	4	2	4	3	4	5	2	4	5	2	3	1	3	2	2	2	3	2	2	2	2	2	3	1	3
3332	1079	8	24	0	3	4	0	2	2	75	1	10	10	9	7	10	8	10	6	5	9	9	9	3	4	4	4	4	4	3	8	2	2	2	3	3	3	3	2	3	3	3	2	3	3	3	3	3	2
3332	1080	8	24	0	3	1	0	2	2	54	1	10	5	8	5	8	7	10	8	10	10	10	10	2	4	4	2	4	2	2	4	8	4	3	3	2	2	2	3	3	3	3	3	3	3	2	3	3	3
3332	1081	8	24	0	3	3	0	2	1	71	1	7	7	7	6	7	6	7	8	8	9	9	9	1	2	1	2	4	2	2	2	4	4	3	3	3	3	3	2	3	3	3	3	3	3	3	3	3	3
3332	1082	8	24	0	3	1	0	2	2	37	1	7	6	7	5	6	5	10	8	10	9	10	10	3	2	2	8	4	3	2	5	2	4	3	2	1	3	1	2	3	3	2	1	3	3	3	2	3	3
3332	1083	8	24	0	3	2	0	1	2	58	1	8	6	5	6	7	5	10	10	10	7	10	10	1	4	2	4	4	2	2	8	2	4	3	2	3	2	2	2	2	2	3	3	2	2	3	3	3	3
3332	1084	8	24	0	3	1	0	1	1	32	1	10	6	7	9	7	8	7	6	8	7	9	10	1	2	2	5	2	1	2	2	2	5	3	3	2	1	3	3	3	2	2	2	2	2	2	2	3	3
3332	1085	8	24	0	3	3	0	2	2	44	1	10	9	10	9	8	7	10	7	8	9	10	10	3	4	2	2	1	2	2	4	4	2	1	3	3	2	2	2	3	2	3	3	3	3	2	3	3	2
3332	1086	8	24	0	3	3	0	2	2	55	1	10	7	10	8	8	0	10	10	10	10	10	10	2	2	4	5	5	3	5	5	5	5	3	2	3	2	1	2	3	3	3	2	3	3	3	3	3	3
3332	1087	8	24	0	3	1	0	2	1	77	1	2	7	7	4	6	3	8	10	98	10	10	10	3	3	3	5	5	3	3	5	4	8	3	2	2	2	2	2	2	2	2	2	3	3	8	8	3	3
3332	1088	8	34	0	3	2	0	2	2	34	1	10	10	9	9	10	8	9	6	9	10	10	10	3	1	1	2	3	1	4	2	4	2	2	3	3	1	2	3	3	2	2	3	3	3	2	2	3	2
3332	1089	8	34	0	3	2	0	2	1	40	1	4	3	3	2	3	2	5	0	5	5	6	8	2	4	5	4	4	4	4	2	4	4	2	2	2	3	1	2	3	3	2	2	3	1	3	3	3	3
3332	1090	8	34	0	3	1	0	1	2	57	1	10	9	9	9	8	5	9	6	10	10	9	9	3	2	4	4	4	8	8	8	4	4	3	3	8	8	8	8	3	3	8	8	3	8	8	8	3	3
3332	1091	8	34	120	2	4	0	2	2	76	1	10	5	9	5	10	5	9	10	10	10	10	10	1	2	5	2	5	3	5	8	8	5	2	3	1	1	8	2	2	8	8	1	8	8	8	8	8	8
3332	1092	8	34	120	2	4	0	2	1	50	1	10	10	9	8	10	10	7	10	8	9	9	10	1	2	2	2	4	2	2	2	2	2	1	3	1	3	2	2	3	3	2	3	3	3	3	2	3	3
3332	1093	8	34	120	2	4	0	2	1	68	1	10	8	8	8	6	7	8	8	8	8	8	10	2	4	1	1	5	2	2	8	5	4	3	3	8	2	2	2	3	3	8	3	3	3	3	3	3	2
3332	1094	8	34	120	2	4	0	2	2	34	1	8	8	6	5	7	3	7	99	7	7	8	9	1	4	2	8	4	4	8	4	2	2	3	2	2	3	1	8	2	2	3	1	2	8	3	8	8	2
3332	1095	8	34	0	3	1	0	2	2	52	1	8	4	5	8	9	0	8	10	10	10	10	10	3	4	2	4	4	2	5	4	4	4	3	3	2	8	1	2	3	8	8	3	3	3	3	3	3	3
3332	1096	8	37	0	3	1	0	2	1	58	1	10	5	9	7	7	5	8	10	10	10	10	10	1	2	2	2	2	2	2	2	2	2	2	2	2	3	2	3	2	2	2	2	3	2	2	2	3	2
3332	1097	8	37	0	3	3	0	1	2	51	1	10	10	7	6	8	0	7	0	7	7	10	10	1	4	5	5	5	5	5	4	4	5	9	3	3	9	3	3	3	3	3	3	3	3	3	3	3	3
3332	1098	8	37	0	3	2	0	2	1	41	1	10	10	5	9	10	5	10	10	10	10	10	10	2	4	4	4	4	2	4	2	4	4	2	3	2	3	3	2	3	1	2	3	3	2	2	1	3	3
3332	1099	8	37	0	3	2	0	2	2	59	1	8	8	5	9	5	4	7	7	9	9	8	10	4	8	2	2	5	1	8	2	8	2	2	8	3	3	3	2	3	1	3	3	2	2	2	2	3	3
3332	1100	8	37	0	3	1	0	2	1	49	1	7	7	7	4	7	7	8	5	10	10	10	10	8	4	5	4	8	3	4	5	4	3	2	3	3	8	2	3	3	3	8	2	8	3	3	2	3	3
3332	1101	8	37	0	3	1	0	2	2	68	1	10	5	8	9	8	5	9	9	10	10	9	10	3	2	2	4	4	2	8	4	4	8	1	2	2	1	1	2	3	3	2	8	3	2	2	8	3	2
3332	1102	8	37	274	2	5	0	2	2	80	1	9	6	6	8	9	7	9	9	10	10	8	10	1	4	2	2	4	4	3	2	3	4	3	3	2	3	3	3	2	3	3	3	2	3	3	3	3	2
3332	1103	8	37	274	2	5	0	2	1	87	1	5	8	7	9	6	4	8	9	10	10	9	10	3	2	1	2	4	2	2	2	4	4	3	3	3	3	1	3	3	3	3	1	2	3	3	8	3	2
3332	1104	8	37	274	2	5	0	1	1	23	1	7	9	9	8	7	7	8	8	10	9	10	9	3	2	2	4	4	2	2	2	2	2	3	3	1	2	2	2	3	3	2	2	3	1	3	2	2	3
3332	1105	8	37	274	2	5	0	2	2	54	1	9	7	8	8	7	5	8	9	10	10	10	10	2	3	4	5	3	2	3	2	2	3	3	3	2	2	2	2	3	3	3	2	3	2	1	2	3	2
3332	1106	8	37	274	2	5	0	1	2	52	1	8	8	6	7	8	5	4	1	5	5	9	9	1	2	2	5	4	5	4	3	4	2	3	3	2	2	2	3	3	2	1	3	3	3	3	3	3	3
3332	1107	8	37	274	2	5	0	2	2	70	1	10	9	9	6	4	7	10	10	10	10	10	10	1	3	2	3	5	5	3	1	1	4	3	3	1	3	1	3	3	3	3	3	3	2	3	3	3	3
3332	1108	8	37	0	3	1	0	2	2	52	1	7	7	7	6	8	4	9	7	8	9	9	9	3	4	2	4	4	3	3	4	3	4	2	3	3	3	2	2	3	3	2	2	3	2	3	3	3	3
3332	1109	8	40	0	3	2	0	2	1	54	1	6	7	7	7	7	6	9	7	10	8	9	9	3	2	2	2	4	2	4	4	4	5	3	2	2	2	2	2	3	2	3	3	2	3	2	3	3	3
3332	1110	8	40	0	3	2	0	2	2	55	1	8	8	8	7	7	6	9	10	10	10	10	10	1	4	4	4	4	4	4	2	1	4	3	3	3	3	3	3	3	3	3	3	3	3	3	3	3	3
3332	1111	8	40	0	3	2	0	2	1	43	1	9	9	7	8	9	5	8	7	9	9	9	9	2	4	4	4	5	2	8	2	2	4	3	3	3	2	3	3	3	3	3	3	3	3	3	2	3	3
3332	1112	8	40	0	3	2	0	2	1	32	1	10	8	10	8	9	5	10	7	10	10	10	10	3	2	5	8	2	2	2	2	5	4	3	2	1	2	1	1	3	3	3	1	3	2	3	2	3	2
3332	1113	8	40	0	3	2	0	2	2	65	1	7	8	9	6	7	4	9	8	5	9	9	10	2	2	4	5	3	5	4	2	2	4	2	3	2	3	2	3	2	2	2	2	3	1	2	2	3	3
3332	1114	8	40	194	2	4	0	2	1	66	1	8	99	10	8	8	8	8	8	5	10	10	10	3	2	3	2	2	2	2	2	2	3	3	2	2	2	2	2	3	3	3	2	3	2	3	2	3	3
3332	1115	8	40	194	2	4	0	2	2	77	1	10	10	10	10	10	0	10	9	10	10	10	10	3	8	4	2	8	2	8	2	8	8	3	3	1	3	1	8	3	3	3	1	3	3	3	8	3	3
3332	1116	8	40	194	2	4	0	2	2	47	1	9	9	8	9	8	5	10	10	10	8	10	10	2	2	2	2	4	4	2	2	4	2	1	3	2	2	1	1	3	3	3	3	2	2	3	3	3	2
3332	1117	8	42	0	3	2	0	2	2	67	1	10	10	10	7	9	8	10	10	10	10	10	10	1	2	2	2	4	2	2	8	2	2	3	3	2	2	2	3	3	3	3	3	2	8	3	3	3	3
3332	1118	8	42	0	3	2	0	1	1	60	1	10	10	7	8	9	7	10	10	10	10	10	10	3	4	3	2	2	2	2	8	2	2	3	3	3	2	1	2	3	3	3	3	2	2	3	2	3	2
3332	1119	8	42	173	2	3	0	2	1	53	1	8	6	6	7	7	7	6	8	10	10	10	10	2	3	3	3	5	3	3	3	3	3	3	2	2	2	1	2	2	2	2	3	1	2	3	3	3	2
3332	1120	8	42	173	2	3	0	2	2	35	1	10	9	8	7	9	10	9	10	10	9	6	10	2	1	4	3	4	2	8	8	8	4	3	2	2	3	1	2	3	3	3	8	3	3	3	8	3	3
3332	1121	8	42	173	2	3	0	2	1	23	1	9	9	8	8	8	5	8	5	8	10	10	9	2	2	1	4	2	2	1	1	2	2	3	2	3	3	2	2	3	3	2	2	3	3	3	8	3	2
3332	1122	8	42	173	2	3	0	2	1	51	1	10	9	9	10	10	7	10	5	10	10	10	10	1	3	2	2	2	2	2	1	4	4	1	2	2	3	3	2	2	3	3	2	2	2	2	3	3	3
3332	1123	8	47	0	3	3	0	2	1	40	1	10	9	9	7	8	5	8	7	10	10	10	10	3	2	2	2	2	2	3	2	2	4	3	8	2	3	8	2	3	2	2	2	2	2	2	8	3	3
3332	1124	8	47	0	3	1	0	1	2	63	1	9	4	7	5	9	9	10	10	10	9	10	10	2	4	2	2	4	2	2	2	2	2	3	2	2	2	1	2	2	2	2	3	2	2	2	2	3	2
3332	1125	8	47	0	3	2	0	2	2	19	1	9	8	9	9	7	5	10	10	7	10	10	10	3	1	1	1	4	4	1	1	1	4	3	3	2	3	3	3	3	3	3	3	2	2	3	3	3	3
3332	1126	8	47	0	3	3	0	2	2	32	1	10	10	10	7	7	5	7	6	7	10	10	10	1	1	4	4	4	4	4	2	4	4	2	3	3	3	3	2	3	3	3	3	3	2	3	3	3	3
3332	1127	8	47	0	3	2	0	2	2	42	1	10	7	10	8	8	8	8	10	8	5	10	8	2	4	2	5	4	2	4	4	4	4	3	3	2	2	2	2	3	3	2	3	3	3	3	3	3	3
3332	1128	8	47	0	3	2	0	1	1	52	1	8	8	9	7	8	4	10	10	10	10	8	10	2	4	4	5	4	2	4	5	5	4	1	3	3	2	2	3	3	3	3	3	3	3	3	3	3	3
3332	1129	8	47	0	3	2	0	2	2	49	1	7	2	6	5	5	7	8	10	8	7	10	10	1	2	4	2	5	5	2	2	2	2	3	2	3	2	3	3	3	3	3	3	3	2	2	3	3	2
3332	1130	8	47	186	1	5	0	2	1	45	1	9	9	9	7	8	7	8	9	9	8	10	9	1	2	4	2	5	3	3	2	2	4	3	2	3	2	1	2	3	3	3	3	3	2	3	3	3	3
3332	1131	8	47	186	1	5	0	1	2	66	1	7	6	6	7	7	8	10	10	10	7	9	9	1	2	4	2	4	2	4	2	4	4	1	3	3	3	1	2	3	3	3	3	3	2	3	3	3	3
3332	1132	8	47	186	1	5	0	1	2	37	1	10	9	10	7	9	7	8	0	10	9	10	10	2	1	1	4	4	2	1	1	2	2	8	3	3	3	3	3	3	3	2	1	3	3	3	3	2	3
3332	1133	8	47	186	1	5	0	2	1	51	1	8	9	8	8	8	5	9	9	8	9	10	10	2	4	2	2	4	4	2	2	4	4	3	3	2	2	3	3	2	3	1	3	2	2	3	2	3	3
3332	1134	8	47	186	1	5	0	2	2	25	1	5	5	7	4	4	2	7	5	10	10	7	9	2	4	2	4	4	2	2	2	4	2	3	3	2	2	2	2	3	3	3	3	3	2	2	3	3	2
3332	1135	8	47	186	1	5	0	2	1	54	1	10	10	10	10	10	6	8	10	10	10	10	10	3	2	2	2	2	1	2	2	2	2	1	3	3	3	2	2	3	3	3	3	2	2	3	3	3	3
3332	1136	8	47	186	1	5	0	2	1	60	1	8	8	8	7	9	7	9	9	9	10	9	10	2	4	2	4	4	2	2	2	4	2	2	2	2	2	3	3	3	2	3	2	3	2	2	2	3	2
3332	1137	8	47	186	1	5	0	2	2	77	1	9	9	9	9	10	5	7	7	9	98	10	10	3	4	3	8	5	3	4	1	8	2	3	8	8	8	8	8	2	3	8	8	8	8	2	8	3	8
3332	1138	8	47	186	1	5	0	2	2	69	1	8	9	9	8	9	9	5	99	99	5	10	10	1	8	3	5	3	4	3	8	5	3	2	8	1	3	8	2	2	8	3	3	3	8	2	8	2	2
3332	1139	8	47	186	1	5	0	2	1	63	1	5	8	8	7	5	9	8	6	9	9	9	9	1	2	2	2	4	2	2	4	4	4	3	2	3	3	8	2	3	3	2	2	3	3	2	2	3	3
3332	1140	8	47	186	1	5	0	2	1	76	1	10	10	10	10	10	5	10	10	10	10	10	10	2	4	2	8	4	4	4	2	4	4	8	3	3	2	2	3	3	8	8	3	8	3	8	3	3	3
3332	1141	8	47	186	1	5	0	1	2	20	1	9	9	9	10	7	6	9	10	8	8	7	9	1	4	2	8	2	4	2	1	1	2	3	3	2	3	2	3	2	3	2	2	2	2	3	2	3	2
3332	1142	8	47	186	1	5	0	2	2	47	1	7	7	7	6	6	6	10	10	10	10	10	10	2	5	2	2	4	4	5	1	2	4	3	3	2	2	1	2	3	3	2	3	2	2	2	3	3	3
3332	1143	8	47	186	1	5	0	2	1	53	1	10	10	10	10	10	8	10	7	10	10	10	10	1	1	1	4	2	1	2	2	2	4	3	2	2	2	2	2	2	1	2	3	2	2	1	2	3	3
3332	1144	8	47	186	1	5	0	2	2	41	1	10	9	8	8	8	6	8	3	8	10	8	8	2	2	2	4	4	2	2	4	4	8	3	3	2	2	2	2	3	3	8	2	3	3	2	3	3	8
3332	1145	8	47	186	1	5	0	1	2	58	1	10	7	6	5	10	0	10	10	10	10	10	10	1	3	3	5	4	2	4	2	2	4	2	3	2	3	3	2	2	1	3	3	3	2	3	2	8	3
3332	1146	8	47	186	1	5	0	2	2	78	1	10	8	8	7	10	8	8	10	8	8	7	7	2	2	2	2	2	2	2	2	4	2	3	2	3	2	2	2	2	2	2	2	2	2	2	2	2	2
3332	1147	8	47	186	1	5	0	2	2	53	1	10	10	10	10	9	4	10	10	10	10	10	10	1	4	4	2	2	2	2	2	4	2	3	3	3	2	3	3	3	3	2	3	2	3	3	8	3	1
3332	1148	8	47	186	1	5	0	2	1	70	1	9	5	7	6	7	5	5	8	9	10	8	8	3	4	1	2	3	1	2	2	3	3	3	2	2	1	2	2	2	1	2	2	2	2	2	2	2	2
3332	1149	8	47	186	1	5	0	2	1	40	1	10	8	6	7	99	3	8	2	10	8	10	10	4	4	4	4	5	2	8	2	4	4	3	3	2	3	3	2	3	3	3	2	3	2	3	2	3	3
3332	1150	8	47	186	1	5	0	1	2	69	1	10	6	8	5	8	6	10	9	10	10	10	10	2	2	2	2	5	2	1	2	2	4	3	2	8	3	8	2	8	8	3	2	3	8	3	2	2	2
3332	1151	8	47	186	1	5	0	2	1	42	1	7	8	6	8	7	7	9	8	7	9	9	10	1	4	3	3	4	2	3	2	2	8	1	1	2	1	3	3	2	3	2	2	3	2	3	3	3	8
3332	1152	8	47	186	1	5	0	2	1	66	1	6	3	5	5	6	7	8	5	5	9	10	10	1	2	2	3	5	4	2	2	4	4	3	3	3	3	2	3	3	3	3	1	3	2	3	3	3	3
3332	1153	8	47	186	1	5	0	2	1	42	1	5	7	5	6	5	5	8	7	10	10	10	10	2	3	4	2	3	2	3	2	3	3	3	2	2	2	1	2	3	2	3	2	2	2	3	3	3	3
3332	1154	8	47	186	1	5	0	2	1	34	1	8	9	6	3	5	5	9	9	9	7	8	8	1	2	2	8	4	2	2	2	4	8	3	3	2	2	1	2	3	2	3	1	8	3	3	3	3	3
3332	1155	8	47	186	1	5	0	2	2	49	1	9	5	8	5	5	6	8	10	9	6	10	9	1	2	2	4	4	2	2	2	2	4	1	3	2	3	1	2	3	3	3	3	3	2	2	3	3	3
3332	1156	8	47	186	1	5	0	1	2	70	1	8	3	9	8	8	5	9	8	9	9	9	9	2	2	1	3	3	2	2	2	3	3	1	2	2	3	2	2	3	3	3	3	2	2	2	3	3	3
3332	1157	8	47	186	1	5	0	2	2	58	1	9	7	8	8	8	7	10	10	10	10	10	10	1	2	2	8	8	2	2	8	2	5	3	2	2	2	1	2	2	2	3	8	2	2	3	3	3	3
3332	1158	8	47	0	3	1	0	1	1	59	1	10	3	7	5	7	5	7	10	8	10	8	10	1	4	2	4	4	2	4	2	2	5	3	3	2	2	3	3	2	2	3	3	2	2	2	1	3	3
3332	1159	8	47	0	3	1	0	2	1	66	1	7	10	8	10	10	2	10	98	10	10	10	10	3	3	2	2	5	2	2	8	8	8	3	3	8	3	1	3	3	2	3	3	3	3	3	8	8	3
3332	1160	8	47	0	3	2	0	1	2	49	1	10	10	8	8	9	8	10	7	10	10	10	10	2	4	2	2	2	4	2	2	4	4	3	2	3	2	2	2	2	3	3	2	2	3	3	3	3	3
3332	1161	8	47	0	3	2	0	2	2	19	1	9	9	9	8	8	5	8	7	7	9	9	9	3	4	4	2	1	1	1	1	1	1	3	2	2	3	2	2	2	3	3	2	2	1	3	3	2	2
3332	1162	8	49	0	3	3	0	2	2	52	1	10	8	8	7	8	7	10	10	10	10	10	10	3	2	2	8	2	2	2	2	2	4	3	2	3	2	1	2	2	3	3	2	2	2	3	2	3	3
3332	1163	8	49	0	3	3	0	2	2	34	1	8	6	8	7	9	7	9	10	9	10	7	10	8	2	2	4	5	2	4	2	3	4	3	1	2	1	2	1	1	2	2	2	2	2	2	2	2	3
3332	1164	8	49	0	3	3	0	2	1	50	1	7	7	6	8	7	0	0	5	10	8	5	98	3	5	5	5	4	5	1	8	5	8	2	2	3	1	8	8	3	2	8	8	2	8	3	3	3	8
3332	1165	8	49	0	3	1	0	2	2	33	1	10	4	0	5	6	1	10	10	10	10	10	10	1	4	5	5	4	2	2	5	5	4	3	3	3	3	2	2	3	2	3	3	3	3	2	3	3	3
3332	1166	8	49	275	2	4	0	2	1	49	1	6	8	6	6	7	6	8	8	10	7	8	8	2	1	1	2	4	2	2	2	2	2	1	2	2	2	2	2	2	2	3	3	2	2	3	3	3	2
3332	1167	8	49	275	2	4	0	2	1	38	1	10	10	10	9	10	4	99	0	9	8	8	10	1	4	4	5	5	5	8	8	2	8	2	3	1	1	1	1	3	3	3	8	3	8	3	3	3	1
3332	1168	9	8	0	3	2	0	2	2	72	1	10	9	9	10	8	7	8	8	9	8	8	9	3	2	2	1	2	2	2	2	2	4	3	2	2	2	2	2	3	2	3	3	3	2	2	2	3	3
3332	1169	9	8	0	3	1	0	2	1	27	1	8	7	9	7	9	5	8	7	10	7	9	8	1	1	2	4	4	2	2	2	4	2	1	3	3	2	1	2	3	3	3	2	2	3	3	3	3	2
3332	1170	9	8	0	3	2	0	2	2	67	1	9	9	9	8	9	8	8	6	8	9	9	9	2	2	2	2	2	2	2	2	2	2	3	2	2	2	2	2	2	2	2	2	2	2	2	2	2	2
3332	1171	9	8	0	3	3	0	1	1	72	1	10	10	10	10	10	0	10	10	10	10	10	10	3	4	4	2	4	4	4	4	4	5	3	3	1	3	1	3	3	8	3	3	3	3	3	3	3	3
3332	1172	9	8	0	3	3	0	2	1	30	1	10	10	10	10	10	3	8	7	9	4	10	10	3	4	8	8	4	4	8	4	4	4	2	8	8	8	8	8	8	8	8	8	8	8	8	8	8	8
3332	1173	9	8	15	3	5	0	2	1	55	1	8	9	8	8	8	6	7	6	9	9	10	10	3	2	2	1	3	2	2	2	2	4	3	3	2	2	2	2	3	2	3	2	2	2	3	2	3	3
3332	1174	9	8	15	3	5	0	1	2	64	1	10	10	10	10	10	5	10	0	98	10	10	10	4	2	2	4	3	3	2	2	8	4	2	2	3	3	2	2	2	8	2	2	3	2	3	3	3	3
3332	1175	9	8	15	3	5	0	1	1	80	1	6	9	10	10	10	6	7	4	0	3	2	10	2	5	4	4	5	5	4	2	2	2	2	1	1	1	3	2	2	1	1	3	2	2	2	3	3	3
3332	1176	9	8	15	3	5	0	1	1	80	1	9	9	4	4	5	9	10	10	10	10	10	10	3	2	2	2	5	2	2	2	1	3	1	2	2	2	1	2	2	3	3	2	2	2	3	3	3	3
3332	1177	9	8	15	3	5	0	2	1	73	1	9	7	8	8	8	6	10	10	10	10	10	10	2	5	2	4	5	5	3	8	4	2	1	3	3	3	2	3	3	3	3	8	3	3	3	3	3	3
3332	1178	9	8	15	3	5	0	2	1	25	1	6	6	7	4	5	7	6	5	5	8	10	10	2	4	4	5	2	2	2	3	2	2	3	3	2	3	8	2	3	2	2	2	3	2	3	3	3	2
3332	1179	9	8	15	3	5	0	2	1	62	1	9	9	8	7	9	5	9	10	10	10	10	10	1	2	2	8	5	5	2	2	2	5	3	2	3	3	1	3	3	3	3	1	3	2	3	3	3	3
3332	1180	9	8	15	3	5	0	2	1	43	2	7	8	8	8	8	8	10	5	7	7	10	10	3	2	1	3	4	2	8	1	3	3	3	3	3	2	1	8	2	2	3	8	3	8	3	3	3	3
3332	1181	9	8	15	3	5	0	2	1	90	1	10	5	10	5	8	5	10	0	10	10	10	10	2	2	2	4	3	3	2	5	8	2	3	2	2	8	2	2	2	3	3	3	3	2	2	8	2	3
3332	1182	9	8	15	3	5	0	1	2	25	1	10	8	8	7	8	5	8	8	9	9	9	10	2	2	2	2	2	4	2	1	1	2	3	3	2	2	1	2	2	3	3	2	1	1	3	8	3	2
3332	1183	9	8	19	1	7	0	2	1	44	1	7	8	8	9	9	3	7	0	8	5	5	10	3	4	1	8	4	2	2	5	5	8	1	2	1	2	1	2	3	2	3	2	3	1	1	2	3	8
3332	1184	9	8	19	1	7	0	1	2	75	1	9	7	3	5	5	0	6	10	10	7	10	10	3	3	2	2	5	5	8	3	8	3	3	3	3	3	2	3	3	3	3	3	3	2	3	3	3	2
3332	1185	9	8	19	1	7	0	2	2	45	1	10	10	10	9	9	7	10	10	10	10	10	10	1	2	2	2	2	2	2	2	2	2	3	2	2	2	1	2	3	3	2	3	3	3	3	3	3	3
3332	1186	9	8	19	1	7	0	1	2	54	1	10	8	8	8	7	7	5	8	10	10	8	10	1	4	2	4	5	4	2	2	4	1	3	2	2	8	3	3	3	8	3	8	3	2	8	3	3	2
3332	1187	9	8	19	1	7	0	1	1	46	1	8	8	6	7	7	6	8	6	8	7	9	6	2	2	4	2	4	2	1	2	2	4	3	3	2	2	1	2	3	3	2	3	2	2	3	3	3	3
3332	1188	9	8	19	1	7	0	2	1	25	1	8	8	7	8	8	7	8	5	8	9	9	9	3	4	2	5	5	2	8	2	4	8	2	2	8	2	8	2	2	8	8	8	1	1	8	8	3	8
3332	1189	9	8	19	1	7	0	2	1	57	1	9	7	9	8	8	6	10	8	8	8	10	10	3	2	2	2	8	5	4	2	2	5	1	3	2	2	1	3	2	2	3	3	2	2	3	2	3	3
3332	1190	9	8	19	1	7	0	1	2	54	1	6	10	4	5	5	5	6	8	5	6	6	9	3	4	4	5	5	5	5	5	5	5	2	3	1	1	1	3	3	3	1	1	3	3	3	2	3	3
3332	1191	9	8	19	1	7	0	1	2	80	1	10	7	6	8	9	3	10	10	10	10	10	10	3	3	2	4	5	4	8	2	2	2	3	3	8	8	1	3	3	3	3	8	3	3	3	3	3	8
3332	1192	9	8	19	1	7	0	2	2	18	1	8	9	10	8	9	4	10	9	10	9	10	9	3	4	1	2	2	2	4	1	1	2	3	2	2	1	2	2	1	2	2	1	1	2	2	2	1	2
3332	1193	9	8	19	1	7	0	1	2	48	1	7	5	6	7	7	4	8	8	8	9	6	8	1	2	4	4	2	2	2	2	3	3	3	3	2	2	1	2	3	2	3	2	3	2	3	3	3	2
3332	1194	9	8	19	1	7	0	2	1	64	1	9	9	8	9	8	7	10	10	9	6	9	9	1	2	1	2	5	2	1	2	3	2	1	2	2	2	1	2	3	3	3	1	2	1	3	3	3	3
3332	1195	9	8	19	1	7	0	2	1	49	1	10	7	8	6	9	7	8	8	10	10	10	10	1	2	2	2	4	4	4	2	4	4	3	3	3	2	2	3	2	3	3	3	2	3	3	2	3	3
3332	1196	9	8	19	1	7	0	2	1	60	1	7	8	6	5	7	9	8	5	9	1	10	10	3	2	2	8	5	2	4	3	4	4	3	2	2	3	1	2	3	3	3	3	2	3	3	3	3	3
3332	1197	9	8	19	1	7	0	1	1	47	1	8	8	7	7	8	6	7	7	10	8	9	10	1	4	1	5	5	4	4	2	5	5	2	2	1	2	2	3	2	1	2	3	3	2	3	2	3	3
3332	1198	9	8	19	1	7	0	2	1	93	1	8	9	7	7	7	7	9	9	98	5	8	9	3	2	2	4	5	4	4	8	4	4	1	3	3	3	1	3	2	2	3	3	3	9	3	3	3	3
3332	1199	9	8	19	1	7	0	2	2	53	1	10	10	9	6	9	8	10	9	10	5	10	10	2	4	3	4	5	4	5	2	4	5	1	3	2	3	1	1	3	3	3	1	3	2	3	3	3	3
3332	1200	9	8	19	1	7	0	1	2	77	1	10	8	8	8	10	4	8	10	10	10	10	10	3	2	1	2	2	4	8	8	4	4	3	2	8	3	3	3	3	2	3	2	3	2	3	3	3	3
3332	1201	9	8	19	1	7	0	2	1	65	1	10	9	9	8	9	6	10	10	10	10	8	10	1	2	4	4	5	3	3	2	3	4	3	3	3	3	1	3	3	3	3	3	3	3	3	3	3	3
3332	1202	9	8	19	1	7	0	2	1	24	1	7	9	7	9	8	7	9	10	10	10	8	10	1	4	2	2	4	5	4	2	2	5	1	3	2	3	1	3	3	3	3	3	3	2	3	3	3	3
3332	1203	9	8	19	1	7	0	2	2	73	1	10	8	9	8	8	6	10	10	10	8	10	10	2	8	2	5	8	3	3	4	8	4	1	2	8	8	1	3	3	3	3	8	3	2	3	3	3	3
3332	1204	9	8	19	1	7	0	2	2	58	1	6	7	7	8	6	8	8	5	9	4	7	9	2	2	4	4	5	2	4	2	4	5	3	2	2	2	1	2	3	3	3	2	3	2	3	3	3	3
3332	1205	9	8	19	1	7	0	2	1	64	1	8	8	8	7	7	5	7	9	8	9	8	9	2	4	2	2	5	4	4	2	2	5	3	3	2	3	3	3	3	2	3	3	3	2	2	1	3	3
3332	1206	9	8	19	1	7	0	2	1	25	1	8	8	7	7	5	4	2	2	4	6	9	10	1	4	4	4	4	4	4	4	2	2	2	2	3	3	2	2	1	1	3	2	1	2	3	2	3	2
3332	1207	9	8	19	1	7	0	2	1	55	1	10	5	6	4	2	4	8	8	6	6	9	9	2	4	4	5	4	2	5	4	2	5	3	3	1	3	8	3	3	1	3	3	3	2	1	8	3	3
3332	1208	9	8	19	1	7	0	2	2	45	1	9	8	7	8	7	7	9	9	9	9	9	9	2	2	2	4	4	4	4	4	5	4	3	3	1	2	1	3	3	3	3	2	3	1	3	3	3	3
3332	1209	9	8	19	1	7	0	1	2	53	1	10	10	10	10	10	5	10	10	10	10	10	10	2	3	2	3	2	3	2	2	3	3	2	2	3	3	3	3	2	2	3	2	2	2	2	2	3	3
3332	1210	9	8	19	1	7	0	2	2	47	1	7	9	8	8	8	8	9	9	9	9	9	9	2	4	4	4	4	4	4	2	2	5	1	3	2	3	3	2	3	3	3	2	3	2	3	3	3	3
3332	1211	9	8	19	1	7	0	2	1	41	2	10	10	10	10	8	7	10	5	10	10	10	10	3	2	2	8	8	2	8	2	2	8	3	2	2	8	2	2	2	2	2	2	2	2	8	8	2	2
3332	1212	9	8	19	1	7	0	2	2	24	1	7	8	8	6	7	4	9	8	8	7	9	10	2	2	4	5	5	4	4	2	4	4	3	3	3	3	2	3	3	3	3	2	2	2	3	2	3	3
3332	1213	9	8	19	1	7	0	2	1	57	1	9	8	9	9	8	7	7	9	8	9	9	9	1	4	4	4	5	4	5	4	2	4	3	3	2	1	2	2	3	3	3	3	3	3	3	3	3	3
3332	1214	9	8	19	1	7	0	2	2	53	1	10	10	10	8	8	7	8	8	8	9	9	10	2	2	2	8	4	2	2	4	2	4	3	2	3	2	1	2	3	3	3	3	3	3	3	2	3	3
3332	1215	9	8	19	1	7	0	2	2	58	1	10	7	6	5	9	4	5	6	9	8	8	10	4	4	1	8	3	2	3	2	2	2	2	3	8	8	3	3	3	8	3	8	8	2	3	8	3	8
3332	1216	9	8	19	1	7	0	1	2	69	1	7	6	7	6	8	4	9	5	9	8	8	10	2	4	4	2	4	4	4	3	5	4	2	3	8	3	1	2	3	3	3	3	2	2	3	3	3	3
3332	1217	9	8	19	1	7	0	1	1	66	1	9	9	8	9	9	5	7	9	10	10	9	10	3	8	4	2	8	3	4	4	5	5	2	8	3	3	1	3	3	8	3	3	2	3	8	8	3	3
3332	1218	9	8	19	1	7	0	2	2	22	1	7	9	6	8	7	7	9	7	10	8	10	10	2	4	1	2	8	8	3	1	8	5	1	3	8	2	8	2	3	3	3	2	1	2	8	8	3	3
3332	1219	9	8	19	1	7	0	2	1	65	2	8	7	7	7	6	5	8	10	10	10	10	10	2	2	2	4	2	2	3	2	2	4	3	2	2	3	2	2	2	2	3	2	3	2	2	3	3	3
3332	1220	9	8	19	1	7	0	1	2	46	1	10	7	8	10	6	7	10	10	10	7	8	10	2	2	1	2	5	2	2	4	5	4	3	3	2	2	1	2	3	3	3	3	2	2	3	3	3	3
3332	1221	9	8	19	1	7	0	2	2	78	2	8	7	8	5	7	6	8	9	9	9	10	10	2	3	2	4	4	2	1	1	2	1	3	2	3	2	2	2	2	3	3	1	2	2	3	3	3	3
3332	1222	9	8	19	1	7	0	2	2	25	1	10	9	7	6	7	0	10	9	10	10	10	10	2	2	4	4	4	2	4	2	2	2	2	3	3	3	1	3	3	2	3	1	1	2	3	3	2	3
3332	1223	9	8	19	1	7	0	2	2	35	2	10	10	8	7	8	6	10	10	9	9	10	10	2	2	2	4	4	4	4	2	2	4	3	2	2	2	2	3	2	3	2	3	3	2	3	3	3	3
3332	1224	9	8	19	1	7	0	2	1	30	1	10	10	10	8	9	6	8	8	1	10	10	7	1	2	2	2	3	1	3	2	3	4	3	2	2	2	1	2	3	2	3	3	3	2	3	2	3	3
3332	1225	9	8	19	1	7	0	2	1	27	1	9	9	8	7	9	6	10	10	10	8	7	10	3	2	2	4	4	2	2	2	2	2	3	8	1	3	1	3	3	3	3	1	3	1	3	3	3	3
3332	1226	9	8	19	1	7	0	2	2	39	1	8	8	8	6	7	5	10	6	6	9	10	10	3	4	2	4	4	4	2	2	2	2	3	3	2	2	2	3	3	3	3	3	3	2	3	3	3	2
3332	1227	9	8	19	1	7	0	1	2	33	1	10	10	10	6	9	8	10	9	10	10	10	10	1	4	2	4	3	4	8	2	3	4	3	2	2	3	2	2	3	2	3	2	2	2	3	3	3	2
3332	1228	9	8	19	1	7	0	1	2	69	1	10	8	9	8	8	6	9	9	10	10	9	9	2	2	2	2	4	4	2	1	2	4	3	2	2	3	1	2	3	3	3	2	3	2	3	3	3	3
3332	1229	9	8	19	1	7	0	2	2	54	1	8	8	8	7	8	7	8	8	10	10	10	10	2	2	1	1	4	1	2	4	2	4	3	3	2	3	1	2	3	3	3	3	3	3	3	3	3	3
3332	1230	9	8	19	1	7	0	2	2	46	1	10	8	10	6	8	5	7	10	10	10	10	10	1	4	2	4	4	2	4	5	5	5	2	3	3	2	1	2	3	3	2	8	3	3	3	3	3	3
3332	1231	9	8	19	1	7	0	2	2	52	1	9	9	7	8	9	6	9	9	9	8	9	9	2	2	2	3	3	3	3	5	2	2	3	3	1	3	1	3	3	3	3	1	2	3	3	3	3	2
3332	1232	9	8	19	1	7	0	2	1	50	1	9	9	8	8	9	7	10	9	9	8	9	9	3	2	2	3	5	3	2	2	3	3	1	2	2	2	1	3	2	3	3	3	2	2	3	3	3	2
3332	1233	9	8	19	1	7	0	2	1	46	1	10	8	9	6	7	5	7	6	9	8	8	9	1	4	4	5	5	4	4	5	4	4	3	3	3	3	1	3	2	3	3	3	2	3	3	8	3	3
3332	1234	9	8	19	1	7	0	2	2	66	1	10	7	7	5	8	7	10	5	10	7	10	10	1	2	2	4	4	4	4	3	3	5	1	3	2	3	1	2	3	3	3	2	3	2	3	3	3	3
3332	1235	9	8	19	1	7	0	2	1	62	1	10	7	7	7	7	7	7	8	10	5	8	10	1	3	2	3	5	4	3	4	5	4	2	3	3	2	1	2	3	3	3	3	1	3	2	3	3	3
3332	1236	9	8	19	1	7	0	2	1	56	1	8	8	6	7	8	5	7	8	10	10	8	8	3	8	4	8	4	2	2	2	4	4	3	3	2	2	1	2	3	3	2	2	1	8	3	2	3	3
3332	1237	9	8	19	1	7	0	2	1	62	1	10	9	9	9	9	5	10	10	10	10	10	10	1	1	1	8	5	4	2	2	2	2	1	2	2	2	1	3	2	2	1	3	2	3	2	3	3	2
3332	1238	9	8	19	1	7	0	2	1	33	1	10	8	10	8	9	8	10	5	9	10	10	10	3	4	2	4	4	4	4	2	4	2	3	3	2	2	3	1	2	3	3	3	2	2	3	3	3	2
3332	1239	9	8	19	1	7	0	2	1	51	1	9	8	9	8	8	3	8	7	10	10	10	10	3	2	1	4	3	3	3	3	4	4	2	2	1	2	1	2	3	3	3	2	3	2	2	2	3	3
3332	1240	9	8	19	1	7	0	2	2	29	1	10	8	8	7	8	6	8	10	10	9	9	10	3	2	2	2	4	2	2	2	4	4	3	3	2	2	2	2	3	3	3	2	3	2	3	3	3	3
3332	1241	9	8	19	1	7	0	2	2	48	1	0	10	6	0	5	5	10	10	10	10	10	10	2	4	2	4	4	4	2	2	8	5	2	3	3	3	3	3	3	3	3	3	3	2	3	3	3	3
3332	1242	9	8	19	1	7	0	2	1	35	1	9	9	8	8	6	5	9	5	9	9	9	9	2	2	2	2	4	2	2	4	2	4	3	2	1	2	1	3	2	3	3	3	2	2	3	3	3	3
3332	1243	9	8	19	1	7	0	2	1	23	2	10	10	10	7	9	7	9	8	10	10	10	10	1	2	1	4	1	1	1	4	4	1	3	3	3	3	1	3	3	3	3	3	3	3	3	3	1	3
3332	1244	9	8	19	1	7	0	2	1	50	1	8	9	8	7	8	6	7	2	3	2	8	6	2	2	2	2	2	2	2	2	2	2	3	2	2	2	1	2	2	2	2	2	2	2	2	2	2	2
3332	1245	9	8	19	1	7	0	2	2	63	1	7	6	8	8	7	5	98	5	9	6	8	8	2	2	4	4	4	4	2	3	4	4	3	8	1	3	1	2	3	3	3	8	3	2	2	2	3	3
3332	1246	9	8	19	1	7	0	2	1	55	1	10	10	10	4	9	1	5	10	0	0	10	5	1	4	5	5	5	5	5	4	5	8	2	3	3	3	2	3	3	3	3	3	3	3	3	3	3	8
3332	1247	9	8	19	1	7	0	2	2	44	1	9	7	8	6	8	8	9	10	10	8	9	10	1	4	4	8	4	1	4	2	4	8	3	3	3	2	1	2	3	3	3	3	3	3	3	3	3	3
3332	1248	9	8	19	1	7	0	1	2	77	1	6	6	5	5	6	5	6	7	7	7	8	8	3	4	4	4	5	4	4	2	2	4	3	3	3	3	1	3	3	3	3	3	3	2	3	3	2	3
3332	1249	9	8	19	1	7	0	2	1	42	1	7	9	7	6	8	5	8	2	8	5	10	8	1	4	2	2	4	2	2	2	5	8	3	3	1	2	3	2	3	2	3	8	2	3	3	3	3	8
3332	1250	9	8	19	1	7	0	1	2	30	1	9	9	8	8	7	7	8	7	7	9	9	9	3	3	4	4	3	2	3	4	4	4	3	3	3	3	3	8	3	3	3	3	3	1	3	8	3	3
3332	1251	9	8	19	1	7	0	2	2	32	1	10	10	9	8	10	10	10	8	8	10	10	10	2	1	1	4	2	2	1	1	2	4	3	3	1	3	1	1	3	2	3	2	3	1	3	3	3	3
3332	1252	9	8	19	1	7	0	2	2	29	1	10	10	10	9	9	7	8	10	10	8	10	8	3	1	1	2	8	4	8	2	4	8	3	2	3	2	1	3	3	3	3	8	2	3	3	3	3	2
3332	1253	9	8	19	1	7	0	2	1	48	1	10	8	9	10	8	8	8	6	10	9	8	8	3	4	2	2	4	2	2	2	4	4	3	3	3	2	1	2	2	3	3	2	2	3	3	3	3	2
3332	1254	9	8	19	1	7	0	2	1	35	1	9	10	9	9	10	7	8	8	10	9	9	9	2	4	2	4	4	2	4	2	2	4	3	3	2	2	1	2	3	3	3	3	2	3	3	3	3	3
3332	1255	9	8	19	1	7	0	2	2	67	1	10	8	10	6	10	7	10	10	10	98	10	10	2	4	4	5	5	4	4	2	5	5	1	3	3	3	1	3	3	3	3	8	8	8	3	3	3	3
3332	1256	9	8	19	1	7	0	2	2	40	2	7	4	7	7	7	5	6	10	4	10	8	10	1	2	4	8	4	4	5	2	2	4	2	2	2	3	1	3	1	8	3	3	3	2	2	8	2	3
3332	1257	9	8	19	1	7	0	1	1	37	1	10	10	10	10	10	10	10	0	10	10	10	10	1	3	5	8	2	2	8	2	2	2	2	3	1	3	3	3	3	2	3	2	3	3	3	3	3	2
3332	1258	9	8	19	1	7	0	1	1	34	1	9	8	7	7	8	8	9	9	10	10	10	8	3	2	2	4	4	2	4	4	4	4	3	2	2	3	1	2	3	3	3	2	3	2	3	3	3	3
3332	1259	9	8	19	1	7	0	2	2	22	2	8	6	9	9	7	5	10	8	7	8	9	10	3	4	4	5	5	5	4	4	4	4	3	2	2	3	1	3	2	3	3	3	3	2	3	3	2	3
3332	1260	9	8	19	1	7	0	2	1	29	1	7	8	5	7	5	4	7	7	10	8	8	10	2	4	3	4	4	3	2	2	2	3	2	2	1	2	1	2	3	2	3	2	3	2	3	3	3	2
3332	1261	9	8	19	1	7	0	2	1	56	1	10	8	9	8	9	10	10	10	10	7	10	10	1	4	2	4	4	2	4	2	4	5	3	3	1	3	1	2	3	2	3	3	3	2	2	2	3	3
3332	1262	9	8	19	1	7	0	1	1	54	1	8	7	7	7	9	0	6	7	8	8	8	7	1	4	2	4	5	5	4	2	4	4	3	2	3	2	2	3	2	1	3	3	2	2	1	1	3	3
3332	1263	9	8	19	1	7	0	2	1	52	1	10	8	8	9	8	7	8	5	9	5	10	10	2	4	4	2	4	4	4	2	2	4	2	2	2	1	2	2	3	1	2	3	2	3	2	1	3	3
3332	1264	9	8	19	1	7	0	2	1	54	1	8	9	9	9	8	7	10	7	10	8	10	10	2	4	2	4	4	2	4	2	2	4	1	2	1	3	2	2	2	3	3	3	2	2	3	2	3	3
3332	1265	9	8	19	1	7	0	2	2	54	1	7	7	7	6	7	7	9	6	10	8	10	10	2	2	2	4	2	4	3	2	2	4	3	2	2	2	2	3	3	3	3	2	3	2	3	3	3	3
3332	1266	9	8	19	1	7	0	2	1	66	1	10	9	5	5	9	7	7	10	10	9	7	8	1	2	2	3	2	2	2	2	4	2	1	2	3	3	1	3	2	2	3	2	3	2	3	3	3	3
3332	1267	9	8	19	1	7	0	1	2	65	1	8	8	8	6	8	7	10	10	10	10	8	10	1	2	2	2	2	2	5	2	2	4	1	3	8	2	1	2	3	3	3	2	3	2	3	8	3	3
3332	1268	9	8	19	1	7	0	1	1	24	1	10	10	7	7	9	6	8	10	10	8	10	8	3	4	2	4	4	4	8	4	2	4	3	3	3	3	1	3	3	3	3	3	3	3	3	8	3	3
3332	1269	9	8	19	1	7	0	2	1	34	1	10	8	10	8	9	5	9	10	10	10	10	10	2	3	2	4	2	2	4	2	4	4	3	2	2	3	1	2	2	2	2	2	2	2	3	3	3	3
3332	1270	9	8	19	1	7	0	2	1	49	1	10	10	10	10	9	7	6	9	9	9	10	7	2	5	2	4	4	4	2	2	2	2	2	3	2	2	2	3	2	2	3	2	2	2	2	1	3	1
3332	1271	9	8	19	1	7	0	1	1	59	1	8	7	7	8	7	5	8	8	9	9	8	10	1	2	1	3	5	2	3	2	2	3	3	2	2	3	1	2	2	3	3	8	3	2	3	2	3	3
3332	1272	9	8	19	1	7	0	2	1	63	1	7	7	7	6	8	4	7	8	9	9	9	9	2	2	2	4	5	2	4	4	4	4	3	2	3	3	2	2	2	2	3	3	3	3	3	3	3	3
3332	1273	9	8	19	1	7	0	2	2	56	1	9	8	8	8	9	6	8	8	10	10	10	10	3	2	2	4	4	2	2	2	2	4	3	3	2	2	1	3	3	3	3	3	3	2	2	3	3	3
3332	1274	9	8	19	1	7	0	2	1	47	1	7	8	4	8	4	5	8	9	9	8	9	10	2	2	2	2	4	4	2	2	4	2	3	3	3	3	1	3	3	3	2	3	2	2	3	3	3	2
3332	1275	9	8	19	1	7	0	2	1	23	1	9	10	3	10	5	4	8	7	10	9	8	10	1	4	2	4	4	4	4	2	4	5	1	3	1	3	1	2	3	3	3	3	3	3	3	3	3	3
3332	1276	9	8	19	1	7	0	2	1	62	1	10	10	10	7	9	9	10	10	0	0	10	10	1	2	2	5	5	2	2	2	2	3	2	3	1	3	1	2	3	3	2	3	3	2	3	3	3	3
3332	1277	9	8	19	1	7	0	1	1	50	1	10	10	10	10	10	8	8	5	5	9	9	9	2	4	1	1	4	1	2	4	5	4	3	2	3	2	2	3	3	2	2	3	2	3	3	2	3	3
3332	1278	9	8	19	1	7	0	1	2	59	1	9	8	9	8	9	7	9	10	10	8	10	9	1	5	4	4	5	3	2	4	5	5	3	3	1	3	1	3	3	3	3	1	3	3	3	3	3	3
3332	1279	9	8	19	1	7	0	1	2	32	1	6	7	6	8	7	9	7	6	8	9	10	9	1	4	2	4	4	2	2	2	2	4	3	3	2	1	1	1	3	2	2	3	3	1	2	3	3	2
3332	1280	9	8	19	1	7	0	2	1	77	1	8	8	7	6	9	6	8	7	10	10	10	10	2	4	2	4	4	5	2	2	2	4	3	2	1	3	8	3	2	2	3	3	2	2	3	2	3	2
3332	1281	9	8	19	1	7	0	2	1	70	1	7	4	4	4	5	5	10	10	10	6	6	10	2	2	2	2	5	4	3	2	2	8	3	3	2	8	1	9	3	9	3	3	3	3	3	9	3	3
3332	1282	9	8	19	1	7	0	2	1	80	1	8	9	7	7	8	6	8	9	10	10	9	8	2	4	4	2	5	4	2	2	2	4	3	3	3	3	1	3	3	3	3	3	2	3	3	3	3	3
3332	1283	9	8	19	1	7	0	2	1	21	1	8	9	9	9	9	6	9	10	10	7	6	9	3	2	2	8	4	2	4	2	2	1	3	3	2	3	1	2	3	3	3	2	3	3	3	8	3	3
3332	1284	9	8	19	1	7	0	2	2	30	1	10	10	7	7	8	6	9	10	9	9	10	10	1	3	1	3	2	2	4	4	4	1	3	2	2	3	2	3	3	2	3	2	3	3	3	2	2	3
3332	1285	9	8	19	1	7	0	2	1	65	1	9	7	9	9	9	6	7	10	8	8	6	8	2	2	2	2	3	1	2	2	2	2	3	2	2	2	1	2	3	2	2	1	2	2	3	3	3	3
3332	1286	9	8	19	1	7	0	1	1	79	1	7	9	6	8	8	5	7	9	10	10	8	8	2	2	2	4	5	4	4	2	2	4	1	3	2	2	1	3	3	2	2	3	2	2	3	3	3	3
3332	1287	9	8	19	1	7	0	2	2	27	1	8	6	9	7	7	8	10	9	10	10	10	8	2	2	2	4	4	4	4	1	2	4	2	3	2	2	1	3	3	3	3	3	3	2	3	3	3	3
3332	1288	9	8	0	3	2	0	1	2	53	1	5	8	7	5	6	6	10	10	10	10	10	10	2	4	2	4	5	2	4	4	4	5	1	3	3	3	3	3	3	3	3	3	3	3	3	3	3	3
3332	1289	9	8	0	3	3	0	2	2	57	1	5	3	5	5	1	5	10	10	10	10	8	10	2	2	2	2	4	4	2	8	2	8	3	3	2	3	1	2	3	3	8	1	3	2	3	3	3	8
3332	1290	9	8	0	3	2	0	2	1	38	1	5	10	5	3	5	0	3	2	6	6	5	10	2	5	4	5	4	5	4	4	5	5	2	3	3	3	2	3	3	2	3	3	3	2	3	3	3	3
3332	1291	9	8	0	3	2	0	2	2	47	1	8	7	10	9	8	6	9	7	10	8	10	10	3	2	2	8	4	2	2	4	4	4	3	3	2	2	1	3	3	2	2	2	2	3	3	3	3	3
3332	1292	9	8	0	3	2	0	1	1	69	1	10	10	8	8	8	7	8	8	9	7	7	8	3	2	2	3	4	2	2	3	4	4	3	2	1	2	1	1	2	2	3	3	2	3	3	8	3	2
3332	1293	9	8	0	3	3	0	2	1	57	1	9	6	9	4	7	5	10	10	10	6	10	10	1	2	4	4	4	3	4	2	4	5	3	3	1	2	1	8	3	3	3	2	3	2	3	3	3	3
3332	1294	9	8	0	3	3	0	2	2	57	1	10	8	6	8	8	6	10	9	10	9	10	10	3	4	2	4	4	4	8	8	2	4	2	3	8	8	8	3	3	3	8	3	3	8	3	8	3	3
3332	1295	9	8	0	3	3	0	2	1	44	1	7	7	5	7	6	3	10	2	5	5	10	10	2	2	2	4	5	2	4	4	4	4	2	3	3	3	1	2	3	3	3	3	3	3	3	2	3	3
3332	1296	9	8	0	3	3	0	2	1	43	1	9	8	5	6	8	2	9	10	10	10	9	10	2	5	3	3	5	3	3	5	2	5	3	3	2	3	1	2	2	1	3	3	2	3	3	2	3	3
3332	1297	9	8	0	3	3	0	1	2	62	2	0	0	0	0	10	0	10	10	10	10	10	10	1	5	5	5	5	5	5	5	5	5	3	2	1	2	2	2	2	3	2	2	2	2	2	2	2	2
3332	1298	9	8	0	3	4	0	2	2	75	1	7	9	8	4	6	5	10	5	10	9	10	10	4	4	2	3	8	3	2	8	4	2	3	2	3	2	2	8	2	2	3	8	3	8	3	2	3	2
3332	1299	9	8	0	3	4	0	2	1	54	1	8	8	8	7	7	7	8	7	8	6	8	8	2	2	2	3	5	3	2	3	3	8	1	2	1	2	1	2	3	2	3	3	2	1	3	2	3	8
3332	1300	9	8	0	3	4	0	2	2	29	1	6	7	7	7	5	5	10	5	6	8	10	10	3	4	3	4	4	4	8	3	3	4	3	8	1	3	1	8	3	3	3	8	3	1	8	8	3	3
3332	1301	9	8	0	3	4	0	2	1	46	1	8	8	8	7	8	7	7	7	8	8	9	9	2	2	2	4	4	2	2	4	4	2	3	3	2	3	1	2	3	3	3	2	3	3	3	2	3	3
3332	1302	9	8	0	3	4	0	2	1	55	1	9	8	9	7	9	7	7	9	10	10	10	9	2	4	2	4	4	3	2	2	4	4	3	2	3	2	2	3	3	3	2	3	3	3	2	3	3	3
3332	1303	9	8	0	3	4	0	2	2	78	2	10	7	7	6	8	4	10	10	10	10	8	10	1	2	1	1	2	4	4	2	2	4	3	3	2	2	2	3	2	3	3	2	2	2	3	3	3	3
3332	1304	9	8	0	3	4	0	2	1	58	1	9	8	10	8	8	5	8	10	10	10	10	10	1	4	4	4	5	4	2	5	4	5	1	3	3	3	1	3	3	3	3	3	3	3	3	3	3	3
3332	1305	9	8	0	3	4	0	1	1	73	1	10	8	7	7	9	6	10	10	10	10	8	10	2	3	2	2	5	1	1	2	3	2	1	3	2	3	2	2	3	3	3	3	3	2	3	8	3	3
3332	1306	9	8	0	3	4	0	1	1	35	1	10	8	7	10	7	5	10	7	10	7	10	10	1	2	4	2	8	4	4	1	2	4	3	8	1	8	1	2	3	3	2	8	2	2	3	3	3	3
3332	1307	9	8	0	3	4	0	2	1	23	1	7	5	9	8	7	5	10	10	10	10	8	10	3	2	2	4	4	5	2	2	5	4	1	2	2	8	1	3	3	3	3	2	8	8	3	3	3	3
3332	1308	9	8	0	3	4	0	2	1	75	1	8	5	8	9	5	5	10	10	10	10	5	10	4	2	2	2	5	2	2	1	2	2	2	2	2	3	2	2	3	2	2	3	3	2	2	3	3	3
3332	1309	9	8	0	3	4	0	1	2	28	1	10	10	10	10	9	7	7	6	10	8	8	10	3	8	4	8	8	1	8	1	1	8	3	8	1	3	8	2	2	8	3	8	8	2	3	8	8	8
3332	1310	9	8	0	3	4	0	2	2	73	1	10	5	10	6	7	6	8	7	6	10	10	10	1	4	5	4	3	3	3	2	2	2	2	3	3	3	3	3	3	3	3	3	3	8	3	3	3	3
3332	1311	9	8	0	3	4	0	1	2	64	1	9	9	9	9	10	7	8	8	10	5	10	10	1	2	4	2	5	4	4	5	4	5	2	3	2	3	1	1	3	3	3	3	2	3	2	3	3	3
3332	1312	9	8	0	3	3	0	1	2	72	1	10	8	10	8	10	5	10	10	10	9	10	10	3	2	4	4	4	4	8	2	5	4	2	2	3	2	1	8	3	3	8	8	3	2	3	2	3	3
3332	1313	9	8	0	3	2	0	2	1	53	1	9	5	7	7	7	5	10	6	10	7	8	9	1	4	2	4	4	4	5	2	2	4	1	3	2	3	2	2	3	3	3	3	2	2	3	3	3	3
3332	1314	9	8	0	3	3	0	1	2	48	1	10	7	10	6	10	6	7	7	7	10	10	10	3	2	2	8	2	2	5	8	2	2	8	2	3	3	3	3	3	2	3	2	2	2	3	3	3	3
3332	1315	9	8	0	3	3	0	2	2	52	1	10	1	8	3	10	7	6	6	3	9	10	10	3	1	5	5	5	2	2	3	2	4	2	3	2	3	2	1	2	2	2	2	3	2	2	2	3	3
3332	1316	9	8	0	3	1	0	2	1	47	1	6	6	7	7	6	6	7	8	5	6	9	9	1	4	4	2	4	4	5	2	2	5	2	2	2	3	1	1	3	3	3	2	3	2	3	3	3	3
3332	1317	9	8	0	3	3	0	2	1	72	1	9	7	7	9	8	5	9	10	9	10	10	10	2	2	2	4	2	2	2	2	4	4	1	2	2	2	1	3	3	2	3	2	3	1	1	3	3	3
3332	1318	9	8	0	3	3	0	2	1	51	1	9	7	9	6	7	7	8	0	10	5	8	10	2	3	2	5	5	2	3	4	4	4	2	3	2	3	1	2	3	3	3	1	3	3	3	3	3	3
3332	1319	9	8	0	3	3	0	1	1	65	1	9	8	8	7	8	6	7	9	10	8	8	9	2	2	4	2	5	2	2	4	4	4	1	2	2	3	1	2	3	3	3	2	3	2	3	3	3	3
3332	1320	9	8	0	3	2	0	1	1	84	1	9	9	7	7	9	7	8	10	10	10	8	9	3	2	1	4	5	2	2	2	2	4	3	3	3	3	1	2	3	3	3	3	3	3	3	3	3	3
3332	1321	9	8	0	3	2	0	1	2	59	1	9	7	9	7	9	8	8	6	9	9	10	10	1	2	4	4	4	5	4	8	5	5	2	3	8	3	3	3	3	8	3	3	3	8	3	8	3	3
3332	1322	9	8	0	3	4	0	1	2	76	1	6	8	8	8	7	4	7	8	8	6	8	9	1	8	2	2	4	4	2	8	5	2	2	2	3	8	1	2	3	3	3	8	2	3	3	3	3	2
3332	1323	9	8	0	3	4	0	2	1	50	1	8	8	7	8	7	9	7	9	8	8	9	8	3	4	4	5	4	1	2	4	4	2	2	2	1	2	2	2	3	2	3	2	3	3	2	3	3	2
3332	1324	9	8	101	3	5	0	2	1	18	2	9	10	8	10	9	5	8	6	6	7	8	10	3	2	1	8	3	2	1	1	1	1	8	8	8	8	8	8	8	8	8	3	8	2	2	8	8	8
3332	1325	9	8	101	3	5	0	1	1	64	1	9	8	9	8	9	8	9	10	10	9	10	9	1	2	2	2	4	4	2	2	4	4	1	3	3	3	1	3	3	3	3	3	3	2	3	3	3	3
3332	1326	9	8	101	3	5	0	2	2	38	1	7	7	7	8	8	5	9	10	10	10	10	10	3	4	2	2	4	4	4	2	2	4	3	3	8	8	8	3	2	3	3	3	3	2	2	3	3	3
3332	1327	9	8	101	3	5	0	2	1	20	1	9	9	5	6	8	5	6	5	10	10	10	10	1	1	1	1	1	1	2	1	1	2	2	2	2	3	2	2	2	2	3	2	2	2	2	2	3	2
3332	1328	9	8	101	3	5	0	2	1	20	1	6	8	8	7	7	5	7	7	7	8	9	9	3	1	1	4	4	2	2	1	2	4	2	3	2	3	3	2	3	3	3	3	3	2	2	2	2	3
3332	1329	9	8	101	3	5	0	2	1	67	2	6	8	8	2	4	6	8	6	10	5	9	10	2	4	4	5	4	2	2	1	8	2	8	2	8	2	8	2	3	2	3	3	2	2	2	2	3	2
3332	1330	9	8	101	3	5	0	1	2	47	2	10	8	8	5	9	4	9	7	7	7	9	10	2	2	2	5	5	5	2	2	8	8	2	3	1	3	1	3	3	2	3	8	8	2	3	2	3	8
3332	1331	9	8	101	3	5	0	2	1	46	1	10	10	4	2	5	4	9	4	10	10	10	10	2	4	2	8	8	4	5	2	4	4	2	1	2	1	2	1	1	1	1	2	2	2	2	2	1	1
3332	1332	9	8	101	3	5	0	1	1	75	1	9	7	7	7	9	7	10	10	10	8	9	10	1	2	2	4	5	5	2	2	5	4	3	3	3	3	1	2	3	3	3	1	3	3	3	3	3	3
3332	1333	9	8	101	3	5	0	2	1	64	1	9	9	9	9	9	5	8	10	10	10	10	10	2	3	2	4	4	2	3	4	4	4	2	2	2	2	3	2	3	3	3	3	2	2	3	3	3	3
3332	1334	9	8	101	3	5	0	2	1	30	1	8	7	7	7	8	7	7	3	4	4	8	8	2	4	4	4	4	4	4	4	4	4	2	3	3	3	1	3	3	3	3	3	3	3	3	3	3	3
3332	1335	9	8	101	3	5	0	2	2	53	1	5	5	10	5	8	6	10	10	10	10	10	10	3	2	1	4	2	2	4	2	2	4	3	3	8	2	1	2	3	3	3	3	3	2	3	8	3	3
3332	1336	9	8	101	3	5	0	1	2	57	1	7	7	7	7	6	6	8	8	8	8	8	9	2	2	2	2	5	4	4	2	2	4	1	3	2	3	1	2	3	3	3	2	3	2	3	3	3	3
3332	1337	9	8	101	3	5	0	2	1	27	1	10	10	8	8	7	5	10	6	10	9	10	10	2	2	2	2	4	1	2	1	2	8	3	1	2	3	8	1	3	3	2	8	2	2	3	2	3	2
3332	1338	9	8	101	3	5	0	2	1	74	1	9	8	8	8	9	8	8	9	9	8	9	10	2	1	2	2	5	2	4	2	4	2	3	3	2	1	1	1	3	3	2	3	2	2	3	3	3	2
3332	1339	9	8	101	3	5	0	1	2	39	1	8	7	5	9	8	9	10	10	10	10	10	10	1	2	2	2	4	2	4	2	4	4	3	3	1	3	1	2	3	3	3	3	3	1	3	3	3	3
3332	1340	9	8	0	3	3	0	2	1	41	1	9	6	9	8	9	5	10	99	99	10	10	10	2	5	3	3	5	5	5	2	2	4	1	1	1	3	1	3	3	3	8	1	3	1	3	8	1	3
3332	1341	9	8	0	3	3	0	2	1	75	1	0	0	0	0	0	0	0	5	98	8	10	10	3	4	2	4	4	4	4	5	3	4	3	3	3	2	3	3	3	3	3	3	3	3	3	3	3	3
3332	1342	9	8	0	3	3	0	1	1	45	1	10	8	8	9	9	5	8	5	10	9	10	10	3	1	4	4	5	3	4	5	5	4	2	3	3	2	2	2	3	3	3	3	3	3	3	3	3	3
3332	1343	9	8	0	3	2	0	2	2	39	1	9	9	6	7	10	7	9	8	10	10	10	10	2	2	2	4	5	4	4	2	4	4	3	3	3	3	1	3	3	3	3	3	3	3	3	3	3	3
3332	1344	9	8	0	3	3	0	1	2	29	2	10	10	10	10	9	8	10	0	10	10	10	10	3	2	2	2	2	3	2	2	2	8	2	2	2	2	2	3	3	3	3	3	2	2	2	2	2	2
3332	1345	9	8	0	3	3	0	2	2	51	1	9	9	9	7	8	4	8	0	8	9	10	10	4	4	5	5	4	2	8	8	8	5	2	3	8	2	8	2	3	2	3	2	3	8	3	3	3	3
3332	1346	9	8	0	3	3	0	2	2	38	1	8	6	7	5	8	5	6	7	8	10	9	10	2	4	4	2	4	2	8	8	8	8	2	3	8	3	2	3	3	8	3	8	3	8	8	3	8	8
3332	1347	9	8	0	3	4	0	2	2	20	1	9	10	8	8	8	0	10	8	10	10	10	10	3	2	1	4	3	2	4	2	2	8	3	2	2	2	2	2	2	2	2	2	2	1	3	1	1	3
3332	1348	9	8	0	3	4	0	1	1	51	1	9	5	5	6	7	8	10	7	10	10	10	10	2	2	2	4	5	4	2	4	1	4	1	2	2	2	1	1	3	2	3	2	2	3	3	9	2	2
3332	1349	9	8	0	3	4	0	2	1	65	1	7	6	5	6	6	4	8	8	8	8	7	9	3	2	2	2	5	4	2	8	4	8	3	2	8	8	2	3	3	3	8	2	3	3	3	3	3	3
3332	1350	9	8	0	3	3	0	2	2	78	1	8	6	8	6	10	7	10	7	98	10	10	10	3	8	4	8	8	8	8	8	8	4	3	8	8	8	8	8	8	8	8	8	8	8	8	8	8	8
3332	1351	9	8	0	3	3	0	2	2	29	1	10	8	10	8	9	7	10	8	10	9	10	10	2	2	2	8	4	8	2	2	8	2	3	3	2	2	1	2	3	3	3	3	8	2	2	8	2	2
3332	1352	9	8	0	3	2	0	2	1	54	1	8	3	3	4	6	2	10	7	10	9	9	9	2	4	5	4	5	3	4	2	4	5	2	3	2	3	2	2	3	2	3	3	3	2	3	2	3	3
3332	1353	9	8	0	3	2	0	1	2	69	1	6	7	4	5	7	0	10	0	10	5	10	10	2	3	4	3	5	2	8	4	8	4	3	2	2	3	2	3	3	3	3	3	3	2	3	3	3	3
3332	1354	9	8	0	3	2	0	2	1	34	1	10	10	10	9	10	9	10	10	10	9	10	10	2	2	2	2	4	2	4	4	4	5	3	3	2	3	1	2	3	3	3	2	2	2	2	2	3	3
3332	1355	9	8	0	3	2	0	2	2	70	1	10	8	10	7	8	2	9	10	9	7	10	10	2	3	2	5	5	4	2	2	4	4	2	3	3	3	1	3	3	3	3	3	3	2	3	3	3	3
3332	1356	9	8	121	3	5	0	2	1	66	1	10	6	9	5	9	4	9	10	9	9	7	8	2	4	1	5	3	5	4	3	5	5	3	2	3	2	1	3	3	2	3	2	3	2	3	2	3	3
3332	1357	9	8	121	3	5	0	2	2	48	1	5	9	3	3	4	5	8	8	10	7	9	10	3	9	1	4	9	2	4	9	5	3	3	2	1	3	1	2	3	1	2	3	2	2	2	2	3	3
3332	1358	9	8	121	3	5	0	2	2	41	1	7	5	9	5	8	6	9	9	8	9	10	8	3	4	4	4	4	4	4	2	5	4	1	2	1	3	2	2	2	3	2	2	2	2	2	3	3	3
3332	1359	9	8	121	3	5	0	2	2	35	1	8	10	6	7	9	8	7	0	10	10	10	10	4	4	4	4	4	4	5	5	5	4	3	3	2	3	3	3	3	3	3	3	3	3	3	3	3	3
3332	1360	9	8	121	3	5	0	2	2	58	1	8	5	3	4	5	9	8	10	10	10	10	10	1	4	4	5	4	4	4	5	5	5	2	3	3	3	2	3	3	3	3	3	3	3	3	3	3	3
3332	1361	9	8	121	3	5	0	2	1	65	1	10	9	9	9	9	10	9	9	9	9	10	10	2	3	2	3	5	4	3	3	4	4	3	2	3	2	1	2	3	3	3	8	3	3	3	3	3	3
3332	1362	9	8	0	3	3	0	2	1	69	1	10	5	10	7	10	7	7	9	10	8	10	10	1	2	2	2	4	4	2	2	3	1	1	2	2	2	1	1	2	3	3	3	3	3	3	8	3	3
3332	1363	9	8	0	3	3	0	1	2	66	1	9	9	10	8	10	4	8	8	4	5	7	8	1	8	3	8	8	3	3	2	3	4	2	3	8	3	8	2	2	3	3	2	8	2	3	3	3	2
3332	1364	9	8	0	3	3	0	1	2	46	1	10	10	7	7	9	6	8	10	10	7	9	10	2	2	2	4	4	2	4	4	4	4	3	3	3	2	1	2	3	3	3	3	2	2	3	2	3	3
3332	1365	9	8	0	3	4	0	2	1	57	1	8	9	9	7	8	7	10	9	10	10	10	10	1	2	2	4	4	2	2	2	2	4	3	3	3	3	1	2	3	3	3	3	3	3	3	3	3	3
3332	1366	9	8	0	3	4	0	2	2	34	1	8	9	8	7	8	5	7	5	5	6	9	8	2	3	4	3	3	2	2	2	2	3	3	3	3	3	1	2	3	3	3	2	3	2	3	8	2	3
3332	1367	9	8	0	3	3	0	2	2	37	1	10	9	10	10	10	8	10	10	10	10	10	10	1	4	1	4	2	2	4	1	2	4	3	2	2	3	3	2	3	3	3	2	3	2	3	3	3	3
3332	1368	9	8	0	3	2	0	2	1	64	1	8	7	7	6	5	6	7	5	4	5	8	10	2	2	3	3	4	4	2	4	4	2	3	3	2	3	1	3	3	3	3	3	3	2	3	3	3	3
3332	1369	9	8	0	3	2	0	2	1	65	1	9	9	8	8	7	6	10	10	10	10	10	10	2	1	2	2	4	2	2	3	3	4	1	2	2	3	2	3	3	3	3	3	3	2	3	3	3	3
3332	1370	9	8	0	3	2	0	2	1	66	1	10	8	7	8	9	5	8	8	8	8	9	9	2	2	2	2	4	4	2	2	2	4	3	2	3	3	1	2	3	3	2	2	3	3	3	3	3	3
3332	1371	9	8	0	3	3	0	2	1	49	1	10	9	9	7	7	5	8	6	10	10	10	10	1	4	4	4	4	4	3	4	4	4	3	2	2	3	1	2	3	3	3	3	3	3	3	8	3	3
3332	1372	9	8	0	3	3	0	1	1	51	1	10	10	10	8	9	7	6	9	6	10	10	10	2	2	2	4	4	4	4	4	4	3	1	3	3	2	3	3	3	3	2	3	3	8	3	2	2	3
3332	1373	9	8	0	3	3	0	2	2	24	1	7	10	8	7	8	7	9	10	8	8	10	10	2	2	2	4	4	2	2	2	2	4	3	3	1	1	1	1	3	3	1	1	3	1	1	3	1	1
3332	1374	9	8	0	3	3	0	2	2	53	1	10	7	9	7	10	5	10	10	10	10	10	10	2	4	2	4	5	5	3	8	5	4	3	3	8	3	8	3	3	3	3	3	3	8	3	8	3	3
3332	1375	9	8	0	3	3	0	2	1	56	1	9	6	8	8	8	6	7	8	8	9	10	10	1	4	2	8	3	2	3	3	3	5	3	3	2	2	1	2	3	3	2	3	2	2	3	2	3	3
3332	1376	9	8	0	3	3	0	2	2	40	1	9	9	7	7	8	6	8	6	8	7	9	8	1	2	4	4	5	2	4	2	4	4	3	3	2	2	1	2	3	3	3	3	3	3	3	2	3	3
3332	1377	9	8	0	3	4	0	2	1	53	1	7	5	7	4	6	5	5	0	0	5	6	7	3	2	3	5	4	8	2	2	4	2	2	2	1	3	1	3	2	2	3	8	3	3	3	3	1	1
3332	1378	9	8	0	3	2	0	2	1	31	1	8	10	8	6	9	6	7	9	7	5	9	9	2	1	1	5	5	5	5	3	5	1	3	3	3	2	1	1	3	2	2	1	3	3	1	1	3	2
3332	1379	9	8	0	3	3	0	2	2	58	1	8	9	6	9	9	7	10	9	10	8	10	10	2	1	1	1	4	2	4	1	2	2	3	3	2	2	1	2	3	3	2	3	2	2	3	3	3	3
3332	1380	9	8	0	3	3	0	2	1	44	1	7	9	8	8	7	5	8	6	7	7	9	8	3	2	1	4	4	2	2	1	2	4	3	3	2	2	1	2	2	1	3	3	1	2	2	2	3	3
3332	1381	9	8	0	3	3	0	2	1	44	1	10	8	5	7	8	4	7	7	10	6	7	9	3	2	2	3	4	2	4	4	2	4	1	3	1	3	1	1	3	2	3	3	3	2	3	2	2	3
3332	1382	9	8	0	3	4	0	2	1	29	1	8	5	5	7	8	6	8	9	10	10	9	10	3	2	2	3	3	2	2	4	4	4	3	2	2	2	1	2	3	3	3	2	2	2	2	2	3	3
3332	1383	9	8	0	3	4	0	2	1	60	2	8	5	7	7	8	3	9	2	8	10	10	10	2	1	1	4	4	2	2	4	8	4	3	3	3	3	1	2	3	3	3	3	3	3	3	2	3	3
3332	1384	9	8	0	3	4	0	2	2	66	1	9	8	8	8	8	6	9	8	8	5	8	9	1	2	2	2	5	4	2	2	2	4	2	3	2	3	1	3	3	3	3	1	3	2	3	3	3	3
3332	1385	9	8	0	3	4	0	2	1	44	1	8	9	6	8	7	6	8	5	5	6	7	7	1	4	1	4	4	2	2	1	4	2	3	3	1	2	2	2	2	2	3	3	2	1	2	2	3	2
3332	1386	9	8	0	3	4	0	2	1	49	1	8	7	8	8	6	6	9	8	10	9	10	10	2	2	4	4	4	4	4	2	4	4	2	3	2	3	1	3	3	2	3	3	3	3	3	3	3	3
3332	1387	9	8	187	3	5	0	1	2	46	1	9	8	8	9	8	7	10	7	9	9	10	10	3	4	4	5	4	4	2	4	4	5	3	3	3	3	1	3	3	3	3	3	3	3	3	3	3	3
3332	1388	9	8	187	3	5	0	2	1	52	1	10	10	10	10	10	10	10	0	10	10	10	10	3	4	2	2	2	2	2	2	1	2	3	2	8	8	1	3	3	3	3	3	3	2	3	3	3	3
3332	1389	9	8	187	3	5	0	2	1	41	1	9	7	7	7	8	5	10	10	10	5	10	10	1	4	4	5	5	4	4	4	4	4	1	3	3	3	2	2	3	3	2	3	3	2	3	3	3	3
3332	1390	9	8	187	3	5	0	2	1	42	1	8	7	7	6	8	4	9	10	10	6	10	10	2	4	4	4	5	4	4	8	4	4	2	3	3	3	1	3	3	3	3	1	3	3	3	3	3	3
3332	1391	9	8	187	3	5	0	2	2	36	1	8	9	6	7	8	6	10	9	10	9	10	10	2	2	4	8	4	4	4	2	2	8	3	3	8	2	8	8	3	3	3	3	8	2	8	3	3	8
3332	1392	9	8	187	3	5	0	2	2	45	1	8	10	10	4	5	7	4	0	10	10	10	10	2	4	4	4	5	4	5	5	4	2	2	3	2	3	3	2	3	3	3	3	3	3	3	3	3	3
3332	1393	9	8	187	3	5	0	2	2	31	1	9	8	5	7	9	4	8	10	10	10	9	9	2	9	1	8	4	4	8	2	2	8	3	3	8	3	8	3	3	3	3	8	8	2	3	3	3	8
3332	1394	9	8	187	3	5	0	1	1	42	1	10	10	10	9	10	8	10	10	0	10	10	10	1	4	4	3	2	3	3	2	4	4	2	3	3	2	3	3	3	3	3	2	2	3	3	3	3	3
3332	1395	9	8	187	3	5	0	2	2	42	1	7	4	99	9	10	0	10	9	9	7	9	9	4	8	1	8	8	4	8	2	8	1	8	8	8	2	3	3	3	3	3	3	3	8	8	3	2	3
3332	1396	9	8	0	3	3	0	2	1	47	1	8	8	6	8	8	6	7	5	8	8	8	10	3	2	1	2	5	4	2	2	4	1	2	2	2	2	2	3	2	2	2	3	2	2	3	2	1	3
3332	1397	9	8	0	3	3	0	2	2	47	1	10	4	5	7	8	7	10	10	10	10	10	10	1	2	2	8	5	2	2	4	4	8	3	2	1	3	1	3	3	3	3	3	2	2	3	3	3	8
3332	1398	9	8	0	3	3	0	2	2	56	1	9	5	8	6	8	8	9	10	10	8	7	10	1	4	4	2	5	2	5	4	2	4	3	3	2	2	1	2	3	3	3	2	3	1	3	2	2	3
3332	1399	9	8	0	3	3	0	2	1	30	1	9	9	8	9	9	6	8	7	9	8	10	9	3	4	2	4	4	4	2	4	4	2	3	3	3	3	2	3	3	3	3	3	3	3	2	3	3	3
3332	1400	9	8	0	3	3	0	2	1	24	2	10	10	10	10	10	7	7	0	5	5	10	10	2	5	4	5	5	4	4	5	4	5	3	3	1	3	2	3	3	3	3	3	2	2	3	3	2	3
3332	1401	9	8	0	3	3	0	2	2	21	1	10	10	8	8	9	7	10	8	10	6	10	10	2	4	2	2	5	4	4	2	4	2	3	3	2	3	3	3	2	3	2	3	2	2	3	3	3	3
3332	1402	9	8	0	3	4	0	2	2	31	1	10	10	8	9	8	6	8	4	7	6	8	10	2	2	1	4	5	4	2	4	4	5	3	3	3	3	1	2	3	3	3	3	3	3	3	3	3	3
3332	1403	9	8	0	3	4	0	1	2	49	1	8	8	7	8	8	5	10	8	8	10	10	10	3	3	4	5	3	2	4	3	3	3	2	3	2	3	1	2	3	2	3	2	3	2	3	3	2	2
3332	1404	9	8	0	3	3	0	1	1	59	1	8	10	7	5	10	5	10	10	10	10	10	10	4	8	4	8	4	4	2	2	4	8	3	3	3	3	1	2	3	3	3	2	3	3	3	3	3	3
3332	1405	9	8	0	3	3	0	1	1	79	1	9	9	7	8	9	6	8	3	10	10	10	10	1	4	2	4	5	5	3	4	4	2	1	3	3	3	1	3	2	3	3	3	3	2	3	2	3	2
3332	1406	9	8	0	3	3	0	2	1	39	1	8	7	9	8	10	7	10	0	5	0	10	10	2	2	4	4	5	4	4	4	1	4	2	3	3	3	1	1	3	3	3	1	3	3	3	3	3	3
3332	1407	9	8	0	3	4	0	2	2	47	1	8	9	9	9	8	8	8	8	10	10	9	9	2	2	2	5	4	2	2	2	2	8	3	2	1	3	2	3	2	2	3	3	3	3	2	2	2	3
3332	1408	9	8	0	3	4	0	2	2	45	1	7	5	7	6	6	7	7	0	9	8	8	9	1	2	3	2	3	3	3	3	3	3	3	3	2	3	1	2	3	2	3	2	3	2	3	3	3	3
3332	1409	9	8	0	3	4	0	2	2	41	1	6	8	9	6	8	4	10	8	10	7	10	10	1	4	2	2	4	4	1	2	4	2	2	3	3	2	1	3	3	3	3	2	2	2	2	2	3	3
3332	1410	9	8	0	3	4	0	1	1	59	1	10	10	8	10	10	5	8	10	10	10	10	10	2	2	2	8	4	3	3	4	4	4	1	3	2	2	1	2	3	3	3	3	3	2	3	2	3	3
3332	1411	9	8	0	3	4	0	2	2	24	1	8	8	9	7	7	8	9	6	7	8	9	9	3	2	2	4	2	1	2	1	2	2	2	2	3	3	2	2	3	2	3	2	3	2	3	2	1	3
3332	1412	9	8	0	3	2	0	1	1	44	1	7	8	5	5	6	5	10	5	10	0	10	10	2	2	2	4	5	2	4	5	5	8	3	3	1	2	1	2	3	3	3	3	3	3	3	3	3	8
3332	1413	9	8	0	3	2	0	2	1	43	1	9	8	7	8	8	7	8	6	9	8	8	7	2	2	2	8	3	2	2	3	3	4	1	3	2	2	2	2	3	2	1	3	3	2	3	2	3	3
3332	1414	9	8	0	3	2	0	2	2	61	2	9	9	9	6	9	8	10	10	10	8	8	9	2	1	1	8	5	2	2	2	2	4	3	2	2	2	1	2	3	3	3	3	2	2	3	3	3	3
3332	1415	9	8	0	3	3	0	2	1	73	1	9	8	8	10	9	8	10	9	10	7	9	10	1	2	2	1	4	2	2	2	2	2	1	2	2	1	1	2	2	2	2	3	2	8	3	3	3	2
3332	1416	9	8	0	3	2	0	1	2	42	1	10	10	8	8	10	5	8	8	10	10	10	10	3	3	3	8	8	3	8	8	8	8	2	3	8	8	8	8	3	3	3	3	3	3	3	8	3	8
3332	1417	9	8	0	3	3	0	1	2	48	1	10	9	5	10	8	5	9	7	10	10	10	10	1	8	4	4	8	2	1	8	4	4	1	3	3	3	1	2	3	2	3	2	3	3	3	3	3	3
3332	1418	9	8	0	3	3	0	2	1	55	1	8	7	6	7	6	6	8	6	9	9	9	8	2	2	2	2	4	4	4	4	2	4	3	2	2	2	1	2	2	3	3	2	2	2	3	3	3	3
3332	1419	9	8	0	3	3	0	2	1	50	1	8	7	8	6	8	8	8	9	9	8	9	9	1	2	2	4	4	2	2	2	4	4	3	2	2	3	1	2	3	3	3	3	3	2	3	3	3	3
3332	1420	9	8	0	3	3	0	2	1	58	1	9	9	8	8	9	8	5	7	9	8	10	10	2	2	2	4	5	4	2	4	5	4	3	2	1	3	1	2	3	3	3	3	3	1	2	3	3	3
3332	1421	9	8	0	3	3	0	1	1	26	1	9	10	9	9	8	8	8	10	10	5	8	8	1	1	1	5	5	4	2	5	5	5	1	3	1	2	1	2	3	3	3	3	3	3	3	3	3	3
3332	1422	9	8	0	3	3	0	2	1	35	1	10	7	7	7	8	6	10	10	5	3	10	10	1	3	3	2	5	4	8	4	8	1	2	3	8	2	1	8	3	3	3	3	3	3	2	2	3	2
3332	1423	9	8	0	3	3	0	2	1	50	1	9	8	8	9	9	4	8	10	10	10	8	10	1	4	2	5	5	2	2	2	2	4	3	2	2	2	3	3	2	2	1	3	2	2	2	2	3	2
3332	1424	9	8	0	3	3	0	2	2	58	1	8	8	7	8	7	7	10	8	8	7	9	10	1	2	1	3	3	3	3	2	2	2	3	2	2	2	1	1	3	2	3	3	3	3	3	2	3	2
3332	1425	9	8	0	3	2	0	1	2	47	1	10	10	10	7	8	6	8	8	8	8	10	10	3	3	3	3	3	4	3	3	3	4	3	3	2	3	1	2	3	3	3	2	3	3	3	3	3	3
3332	1426	9	8	0	3	2	0	1	1	44	1	8	9	8	5	8	5	9	10	10	8	9	10	3	4	2	4	5	4	2	4	5	4	3	2	2	1	1	1	3	2	3	3	3	1	3	8	3	3
3332	1427	9	8	245	3	5	0	2	1	30	1	8	8	8	6	7	6	8	9	10	8	10	10	2	4	4	4	4	4	2	2	2	4	3	3	2	3	1	2	3	3	3	2	3	2	3	2	1	3
3332	1428	9	8	245	3	5	0	2	2	67	1	10	10	10	8	10	7	10	10	8	10	10	10	4	2	3	2	3	2	5	2	5	4	9	2	3	3	3	3	3	3	3	3	2	3	3	3	3	3
3332	1429	9	8	245	3	5	0	2	2	78	1	10	7	9	5	9	7	7	4	7	10	9	10	1	3	5	4	4	5	5	3	4	4	2	3	3	3	2	3	3	3	3	2	3	3	3	3	3	3
3332	1430	9	8	0	3	2	0	1	2	50	1	10	8	9	8	10	7	9	10	10	10	10	10	2	4	4	5	4	4	4	2	4	4	3	3	2	3	2	3	3	3	3	3	3	2	3	3	3	2
3332	1431	9	8	0	3	3	0	1	2	63	1	10	10	7	6	10	1	10	10	10	10	10	10	2	4	5	4	4	3	4	8	5	4	3	3	2	2	8	8	2	3	8	2	3	8	3	3	3	3
3332	1432	9	8	0	3	3	0	2	2	40	1	8	7	7	8	8	5	9	5	6	7	10	10	3	2	2	4	4	2	2	2	4	4	3	2	2	3	1	2	3	2	2	2	3	2	3	2	3	3
3332	1433	9	8	0	3	3	0	2	1	45	1	10	9	9	8	9	9	8	0	9	9	10	8	2	5	2	5	4	2	8	2	4	5	2	1	1	2	2	1	2	1	2	2	1	2	1	2	3	8
3332	1434	9	8	0	3	2	0	2	2	51	1	10	8	9	7	9	8	8	10	10	10	10	10	1	2	5	8	4	2	8	4	8	2	3	2	3	3	1	3	3	3	3	2	3	3	3	3	3	3
3332	1435	9	8	0	3	2	0	2	1	47	1	8	6	6	8	5	6	8	1	9	7	8	9	2	2	2	2	4	4	4	2	2	8	3	2	2	2	2	3	3	3	3	3	2	2	3	3	3	3
3332	1436	9	8	0	3	3	0	2	1	43	1	7	6	4	5	6	3	6	6	4	4	7	7	2	4	4	4	5	3	3	2	2	2	3	3	2	2	2	2	3	3	3	3	3	2	3	8	3	3
3332	1437	9	8	0	3	3	0	2	2	33	1	8	5	8	5	9	2	8	5	8	8	10	8	3	4	5	5	5	5	5	4	5	5	2	3	2	3	3	3	3	1	3	3	3	2	1	3	3	3
3332	1438	9	8	0	3	2	0	2	1	46	1	9	7	8	5	8	4	6	0	7	10	10	10	3	2	2	3	3	2	2	3	3	8	2	3	2	3	1	2	2	3	3	2	3	2	3	8	2	2
3332	1439	9	8	0	3	4	0	1	2	75	1	10	10	10	9	10	9	10	7	9	9	10	10	2	1	1	4	5	4	2	2	5	4	9	1	3	3	2	3	2	2	3	2	2	2	3	2	2	3
3332	1440	9	8	0	3	2	0	2	2	41	1	8	8	4	7	9	5	8	4	8	7	10	9	2	4	2	4	5	2	4	4	2	5	2	3	1	2	2	2	3	1	3	2	3	2	3	3	3	3
3332	1441	9	8	0	3	3	0	2	2	72	1	10	8	5	9	5	5	98	8	9	8	9	9	4	4	3	4	4	2	2	4	8	4	3	3	3	3	8	8	3	8	8	3	3	3	3	3	3	3
3332	1442	9	8	0	3	3	0	1	1	42	1	8	7	8	8	8	5	9	5	7	7	10	10	2	4	2	4	4	4	4	4	4	5	2	3	2	3	1	2	3	3	3	2	3	3	3	3	3	3
3332	1443	9	8	0	3	3	0	2	1	47	1	8	8	6	7	8	8	6	8	10	10	10	10	3	2	3	4	4	2	4	3	3	4	3	3	2	3	1	2	3	3	3	3	3	3	2	3	3	3
3332	1444	9	8	0	3	3	0	2	2	55	1	7	10	9	10	10	5	10	5	5	10	10	10	2	4	5	5	5	5	2	4	5	1	8	3	3	3	3	3	3	3	3	3	3	3	3	3	3	3
3332	1445	9	8	0	3	2	0	2	1	50	1	10	8	8	7	8	6	8	10	10	9	10	8	1	2	2	2	4	2	2	4	4	2	3	2	3	2	1	2	2	3	3	2	2	3	3	3	3	2
3332	1446	9	8	0	3	2	0	2	2	45	1	7	6	8	6	7	6	8	8	8	9	10	9	1	4	2	5	4	2	4	2	4	4	2	3	2	3	1	2	3	3	3	2	3	2	3	3	3	3
3332	1447	9	8	279	3	5	0	2	2	66	1	8	8	6	7	7	6	8	9	10	10	8	10	3	2	2	5	5	2	2	2	2	4	2	3	2	2	2	2	3	3	3	3	3	2	3	3	3	3
3332	1448	9	8	279	3	5	0	2	1	63	1	8	7	7	8	8	7	7	8	8	7	8	8	2	2	2	2	5	2	2	2	2	4	1	3	2	2	1	2	3	3	3	3	3	3	3	3	3	3
3332	1449	9	8	279	3	5	0	1	1	64	1	8	8	8	8	8	8	9	9	10	9	9	9	1	2	2	1	4	2	2	4	4	4	1	3	2	2	1	2	2	2	3	2	2	2	3	3	3	3
3332	1450	9	8	279	3	5	0	2	2	27	2	7	5	5	8	5	6	10	7	10	9	10	10	3	1	2	4	4	2	4	1	2	2	3	3	8	8	1	3	3	3	3	8	3	2	3	2	3	8
3332	1451	9	8	279	3	5	0	2	1	79	1	7	7	10	6	8	5	10	10	5	5	10	10	2	4	4	4	5	2	4	2	4	5	1	3	3	3	1	2	3	3	3	3	3	2	3	3	3	3
3332	1452	9	8	279	3	5	0	2	2	60	1	5	4	6	3	7	2	4	10	10	10	10	10	3	4	3	5	5	5	5	5	5	5	3	3	3	3	2	3	3	3	3	3	3	3	3	3	3	3
3332	1453	9	8	279	3	5	0	1	2	62	1	10	10	10	10	10	10	10	10	10	10	10	10	3	3	2	2	5	3	8	8	3	8	2	3	3	8	3	2	3	3	3	3	3	2	3	3	3	8
3332	1454	9	8	279	3	5	0	2	1	36	1	7	6	8	6	7	2	10	10	10	5	10	10	1	5	3	3	5	3	3	4	5	4	2	3	3	8	1	3	3	3	3	1	3	2	3	3	3	3
3332	1455	9	8	279	3	5	0	2	1	58	1	8	6	4	4	7	5	8	8	10	10	10	10	3	4	4	5	5	4	4	8	4	5	3	3	3	3	1	3	3	3	3	3	3	3	3	2	3	3
3332	1456	9	8	279	3	5	0	2	1	18	1	5	10	6	8	8	0	10	5	5	8	10	10	3	5	2	2	5	2	4	1	2	4	2	3	2	3	2	3	3	2	3	2	3	2	3	3	2	3
3332	1457	9	8	279	3	5	0	1	2	63	1	10	8	10	8	9	7	10	8	10	10	10	10	2	5	4	3	4	3	4	2	3	4	3	3	2	3	2	3	3	3	3	2	2	2	3	3	2	3
3332	1458	9	8	279	3	5	0	2	2	57	1	10	8	10	9	8	7	10	10	10	8	7	10	1	2	4	5	4	2	2	4	4	5	3	2	2	3	1	2	3	2	3	3	3	3	3	3	3	3
3332	1459	9	8	279	3	5	0	2	1	38	1	8	7	7	6	7	6	10	8	8	7	8	10	2	4	4	2	4	2	4	8	2	4	3	2	2	2	1	2	3	3	3	2	2	2	3	3	3	2
3332	1460	9	8	0	3	2	0	1	2	84	1	10	10	10	9	10	10	10	10	10	8	9	10	2	2	2	4	8	2	2	2	2	2	2	2	2	2	2	2	3	2	2	2	2	2	2	2	2	2
3332	1461	9	8	0	3	3	0	2	2	48	1	10	7	6	6	7	3	10	7	10	10	10	10	2	4	2	8	8	4	8	3	2	4	2	3	1	3	8	3	3	3	8	8	3	1	2	8	2	3
3332	1462	9	8	0	3	3	0	2	2	60	1	10	7	8	8	8	7	7	10	9	9	9	10	1	2	2	4	5	4	4	4	4	4	3	2	2	3	1	2	3	3	3	3	3	3	2	2	3	3
3332	1463	9	8	0	3	2	0	2	1	19	1	10	10	8	6	8	8	8	5	0	10	10	10	2	2	1	5	4	2	2	2	2	2	3	3	2	3	2	2	3	2	3	3	3	2	3	2	3	2
3332	1464	9	8	0	3	3	0	1	1	60	1	8	8	9	6	6	7	9	10	8	9	6	9	2	2	2	4	2	2	4	4	4	4	3	2	3	3	2	2	2	1	3	2	3	2	2	3	3	3
3332	1465	9	8	0	3	3	0	2	1	74	1	8	7	7	9	8	7	7	7	8	9	9	9	2	4	3	2	4	2	2	2	2	4	3	2	3	2	2	2	3	2	2	3	2	3	2	3	3	3
3332	1466	9	8	0	3	3	0	1	2	54	1	10	10	10	8	9	8	10	10	10	7	10	10	1	1	1	5	5	2	4	4	4	5	2	2	3	3	2	3	3	3	3	1	3	3	3	3	3	3
3332	1467	9	8	0	3	4	0	1	1	50	1	10	9	9	7	10	8	10	10	10	10	10	10	2	2	4	4	4	4	4	4	4	4	3	3	3	3	1	3	3	3	3	3	3	3	3	3	3	3
3332	1468	9	8	0	3	4	0	2	2	44	1	10	8	10	7	8	2	8	8	8	10	10	10	4	1	1	8	4	1	8	8	1	1	8	2	8	8	2	2	2	8	8	2	8	8	8	8	2	8
3332	1469	9	8	0	3	3	0	1	1	57	1	9	7	6	6	8	5	2	7	6	4	6	9	2	2	4	4	5	4	2	5	2	8	2	3	1	2	1	1	3	3	3	2	3	2	3	1	3	8
3332	1470	9	8	0	3	4	0	1	1	76	1	8	9	8	8	9	7	9	10	8	9	9	9	2	2	2	1	2	2	2	1	2	2	3	2	2	3	1	3	2	2	2	3	2	2	3	2	3	3
3332	1471	9	8	0	3	4	0	1	1	40	1	9	9	8	7	8	6	8	3	9	7	9	9	3	4	3	4	5	4	3	3	4	5	3	3	3	2	1	2	3	2	3	3	3	2	3	2	3	3
3332	1472	9	8	0	3	2	0	2	2	76	1	8	8	5	7	8	6	10	9	10	10	9	9	2	2	4	2	4	4	3	2	3	4	3	2	3	3	1	2	3	3	3	3	3	2	2	3	3	3
3332	1473	9	8	0	3	2	0	1	2	62	1	8	5	5	5	7	7	9	0	7	7	7	10	3	4	5	5	5	4	4	4	3	5	1	3	2	2	1	3	3	3	3	3	3	3	3	2	3	3
3332	1474	9	17	0	3	3	0	2	1	49	1	8	8	7	7	7	6	6	7	8	9	8	9	2	2	3	3	2	2	3	3	3	3	3	3	1	2	1	2	3	2	2	3	2	2	3	2	3	3
3332	1475	9	17	0	3	3	0	2	1	44	1	10	9	9	7	10	10	10	9	9	10	10	10	2	2	2	2	4	2	4	2	2	4	3	3	2	2	2	2	3	3	3	2	3	3	2	2	3	3
3332	1476	9	17	0	3	3	0	2	1	69	1	8	7	8	9	6	6	8	7	10	5	7	8	2	3	2	2	3	2	3	3	2	3	1	3	2	3	1	2	3	3	3	3	2	2	2	3	3	3
3332	1477	9	17	0	3	2	0	2	2	39	1	6	6	8	7	5	4	8	0	0	3	10	10	3	4	4	4	3	4	4	2	4	8	2	3	1	3	2	3	3	2	3	2	3	2	3	2	3	8
3332	1478	9	17	0	3	3	0	2	1	34	1	5	3	8	7	3	3	7	2	8	7	7	9	2	4	2	5	5	4	3	5	5	5	2	3	1	3	1	3	3	3	2	2	2	3	3	3	3	3
3332	1479	9	17	0	3	3	0	1	1	80	1	10	99	99	99	9	4	98	10	98	98	98	9	3	8	8	2	8	8	5	2	8	8	8	8	8	8	8	8	8	8	8	8	8	8	8	3	8	8
3332	1480	9	17	0	3	3	0	1	2	65	1	10	10	7	7	9	6	10	5	10	5	10	10	3	1	2	2	4	4	4	2	4	4	3	2	3	3	1	3	3	3	3	3	3	3	3	3	3	3
3332	1481	9	17	0	3	3	0	2	2	54	1	10	5	10	10	10	1	10	10	4	8	10	10	2	4	2	4	4	2	2	2	4	4	2	3	3	3	1	3	3	3	3	3	3	2	3	3	3	3
3332	1482	9	17	0	3	3	0	2	1	39	1	10	9	7	6	8	7	8	4	10	10	10	8	1	1	2	4	4	2	2	1	4	5	1	3	2	3	1	2	3	2	3	1	3	1	3	3	3	3
3332	1483	9	17	79	2	5	0	2	2	28	1	10	10	8	8	9	7	7	9	9	8	10	10	3	4	2	4	5	2	2	2	4	8	3	3	2	2	1	2	3	2	3	3	3	2	2	2	3	8
3332	1484	9	17	79	2	5	0	2	2	49	1	8	10	8	5	8	5	8	0	98	98	10	10	4	4	2	8	8	2	8	8	8	8	2	3	8	8	8	8	3	3	3	8	8	8	3	8	3	3
3332	1485	9	17	79	2	5	0	1	1	42	1	10	9	7	7	8	5	6	10	8	8	9	9	2	2	1	8	3	3	3	8	4	4	3	2	3	8	1	2	2	3	3	2	3	3	3	3	3	3
3332	1486	9	17	0	3	3	0	2	1	33	1	8	9	8	8	7	6	8	6	8	8	9	9	2	4	4	4	4	2	4	2	4	4	3	3	3	3	2	3	3	3	3	3	3	2	3	3	3	3
3332	1487	9	17	0	3	3	0	2	1	70	1	10	9	8	7	8	8	8	10	9	10	10	10	3	2	2	2	5	2	2	4	5	3	2	3	2	2	1	2	3	2	2	3	3	2	3	2	3	2
3332	1488	9	17	0	3	3	0	2	2	55	1	10	1	5	5	6	4	10	7	10	10	10	10	1	4	1	4	5	4	2	5	5	8	3	3	3	3	1	3	2	8	3	3	3	3	3	3	3	8
3332	1489	9	17	0	3	3	0	2	2	29	1	5	10	10	8	10	7	10	4	10	8	10	10	1	1	1	4	5	5	3	5	4	4	3	3	1	3	1	1	3	3	3	3	3	3	3	3	3	3
3332	1490	9	17	0	3	3	0	2	2	65	1	10	8	8	8	7	5	10	0	10	10	8	10	3	2	5	3	3	3	2	2	4	4	2	3	3	3	2	3	3	3	3	3	3	3	3	3	3	3
3332	1491	9	17	0	3	3	0	2	2	44	1	10	9	7	9	8	7	8	6	9	8	9	8	1	2	1	2	2	1	1	1	1	2	3	3	2	2	2	2	3	3	3	2	2	2	3	3	3	3
3332	1492	9	17	0	3	3	0	1	1	74	1	10	10	10	10	9	5	10	10	10	10	10	10	1	5	2	5	5	5	2	2	3	3	3	3	2	3	2	3	3	2	2	3	3	2	2	2	3	3
3332	1493	9	17	0	3	1	0	2	1	31	1	7	2	10	2	6	5	3	0	10	0	10	10	1	4	1	5	5	4	5	5	5	5	2	3	3	3	1	2	3	3	3	1	2	3	2	3	3	3
3332	1494	9	17	0	3	2	0	2	1	37	1	10	10	10	10	10	5	10	10	10	10	10	10	4	2	2	5	5	2	2	5	4	4	8	3	3	3	2	2	3	3	3	3	3	3	3	3	3	3
3332	1495	9	17	0	3	2	0	2	1	53	1	10	8	10	7	8	5	8	10	10	10	10	10	2	4	4	4	5	2	2	8	4	8	3	3	2	3	1	2	3	3	3	2	3	3	3	3	3	2
3332	1496	9	17	0	3	2	0	2	2	39	1	9	9	10	7	9	5	10	3	3	10	10	10	1	4	4	4	4	4	4	4	4	4	2	3	1	3	1	3	3	3	3	3	3	2	3	3	3	3
3332	1497	9	17	0	3	2	0	2	2	54	1	7	9	9	6	5	5	10	5	7	10	10	10	3	4	4	4	5	4	4	4	4	4	3	3	3	3	3	3	3	3	3	3	3	3	3	8	3	3
3332	1498	9	17	0	3	3	0	1	1	81	1	7	7	7	7	6	6	8	8	8	8	9	9	3	2	2	2	2	3	2	2	2	2	3	2	2	3	2	3	2	2	3	3	3	2	2	3	3	3
3332	1499	9	17	0	3	3	0	2	2	59	1	8	6	6	7	6	3	8	0	4	5	10	10	3	4	4	4	4	4	4	4	4	4	2	3	3	3	3	3	3	3	3	3	3	3	3	3	3	3
3332	1500	9	17	0	3	2	0	1	2	49	1	8	8	6	8	8	6	7	6	7	7	10	10	3	4	2	5	4	2	2	4	4	5	3	3	3	3	2	2	2	3	3	3	3	3	3	8	3	3
3332	1501	9	17	0	3	2	0	1	2	71	1	10	5	6	8	8	3	5	7	5	6	7	10	4	2	5	5	5	3	4	1	1	4	2	3	3	3	8	3	3	8	8	3	3	3	3	8	2	3
3332	1502	9	17	0	3	2	0	1	1	71	1	9	9	9	8	8	5	7	7	9	9	10	10	2	2	1	3	4	4	2	3	3	3	2	2	2	2	1	2	3	3	3	3	2	3	3	3	3	3
3332	1503	9	17	0	3	3	0	2	2	49	1	10	9	5	10	10	5	10	0	0	5	10	10	3	8	4	8	3	2	2	2	4	8	2	8	8	9	2	2	3	3	3	2	3	8	3	3	3	2
3332	1504	9	17	0	3	3	0	1	2	55	1	10	10	10	9	9	6	10	10	10	10	10	10	3	2	1	3	5	2	2	2	2	4	3	3	8	2	1	2	3	3	3	3	3	8	3	3	3	3
3332	1505	9	17	0	3	3	0	2	2	28	1	8	8	7	6	7	5	8	3	6	9	10	10	3	2	2	8	2	2	2	2	2	4	2	3	2	3	1	2	3	2	3	2	2	2	3	2	3	3
3332	1506	9	17	0	3	2	0	2	1	33	2	10	8	6	4	7	7	10	6	7	7	10	8	1	4	4	4	4	2	4	4	4	4	1	3	3	3	1	3	3	3	3	3	3	3	3	3	3	3
3332	1507	9	17	0	3	2	0	2	2	80	1	9	1	1	8	6	8	9	0	10	10	10	10	4	3	2	4	8	8	2	8	3	5	3	3	8	8	8	3	3	3	3	3	3	3	3	3	3	3
3332	1508	9	17	0	3	2	0	1	2	77	1	9	8	7	9	8	8	7	10	98	98	9	10	3	2	1	4	5	2	2	8	4	5	8	2	8	3	3	3	3	3	3	3	3	8	8	3	3	3
3332	1509	9	17	0	3	2	0	2	1	22	1	9	9	7	8	8	6	9	9	8	7	8	9	2	2	1	4	4	2	2	2	2	4	3	3	2	1	1	2	1	1	2	3	1	1	3	8	3	8
3332	1510	9	17	0	3	1	0	2	2	34	1	8	7	5	8	7	6	6	0	6	6	7	8	2	2	2	2	2	2	2	2	2	5	3	3	2	3	1	2	3	3	3	2	3	2	2	2	3	3
3332	1511	9	25	0	3	2	0	2	1	32	1	7	7	7	8	7	5	10	7	5	5	8	10	3	4	2	5	5	3	2	8	3	8	3	8	8	3	1	3	8	8	8	8	3	3	3	8	3	8
3332	1512	9	25	0	3	2	0	2	2	79	1	2	6	10	4	8	8	8	9	98	9	9	9	2	2	2	5	2	2	2	2	4	2	2	2	3	3	3	2	2	8	3	2	3	2	3	3	3	3
3332	1513	9	25	0	3	1	0	2	1	36	1	9	9	7	8	7	5	9	4	8	7	10	10	2	5	4	5	5	4	8	5	5	4	3	8	3	3	8	8	3	8	8	8	3	3	3	8	8	3
3332	1514	9	25	0	3	2	0	2	1	75	1	7	7	10	8	9	0	9	9	10	10	10	10	2	8	1	3	2	5	2	2	3	2	3	8	3	8	8	8	3	8	8	3	8	2	3	8	3	2
3332	1515	9	25	0	3	2	0	1	2	75	1	10	3	8	8	8	6	10	8	10	10	10	10	2	8	2	2	5	4	3	8	5	2	2	8	8	8	1	2	2	1	3	1	2	8	8	8	2	2
3332	1516	9	25	0	3	1	0	2	2	48	1	10	10	9	8	9	5	8	8	8	9	9	9	2	2	2	8	2	2	2	2	3	8	2	8	8	8	8	8	8	8	8	8	8	8	8	8	8	8
3332	1517	9	25	120	2	5	0	2	1	46	1	9	10	9	10	10	5	10	5	10	10	10	10	3	4	3	5	5	5	5	4	5	5	2	3	3	3	2	2	2	3	3	3	3	2	3	2	3	3
3332	1518	9	25	120	2	5	0	2	1	28	1	7	6	8	7	6	3	8	6	9	7	8	9	2	4	2	4	4	2	2	4	2	2	1	2	2	2	1	2	3	3	8	2	3	3	8	8	3	8
3332	1519	9	25	120	2	5	0	2	1	27	1	10	10	10	10	8	8	10	7	10	10	10	10	3	2	1	4	4	2	2	2	2	4	3	3	2	3	1	2	2	2	2	2	2	2	3	3	3	3
3332	1520	9	25	120	2	5	0	2	1	57	1	6	7	7	5	7	7	7	7	9	9	9	9	2	2	4	4	2	4	4	2	2	4	3	2	2	3	2	2	3	2	2	2	3	2	2	2	2	3
3332	1521	9	25	120	2	5	0	1	1	62	1	10	8	10	10	10	5	10	9	10	10	10	10	1	2	1	1	2	2	2	1	4	4	1	3	3	3	2	2	3	3	3	3	3	2	3	3	3	3
3332	1522	9	25	120	2	5	0	2	2	41	1	10	7	7	9	8	8	8	10	10	8	10	8	1	2	4	4	5	4	2	2	2	4	3	3	2	2	1	2	3	3	1	3	3	2	2	3	3	3
3332	1523	9	25	0	3	3	0	2	1	45	1	10	10	10	7	9	6	10	9	10	9	10	10	1	4	5	4	5	4	5	4	2	5	3	3	3	3	1	3	3	3	3	3	3	3	3	3	3	3
3332	1524	9	25	0	3	1	0	2	2	58	1	8	6	7	6	8	4	10	10	10	10	10	10	1	2	2	4	4	3	3	3	2	5	3	2	1	1	1	3	3	3	1	3	2	3	3	3	3	3
3332	1525	9	25	0	3	2	0	2	2	48	1	3	7	5	7	5	5	5	6	5	8	10	8	3	4	2	4	8	4	4	8	2	3	2	3	2	3	1	1	2	3	2	8	1	2	2	1	8	3
3332	1526	9	25	0	3	2	0	2	1	73	1	9	8	9	8	9	5	7	10	10	10	8	10	1	5	2	2	5	2	2	9	5	9	1	1	2	1	1	3	3	2	2	1	2	2	3	1	3	2
3332	1527	9	25	0	3	2	0	1	1	50	1	8	7	6	6	5	5	8	10	10	10	8	10	3	4	1	2	4	4	2	2	2	4	3	2	2	2	1	2	2	2	2	3	2	2	3	2	3	3
3332	1528	9	25	0	3	1	0	2	2	46	1	8	2	8	8	7	5	10	7	10	9	10	10	1	2	2	2	4	4	2	5	4	2	2	3	1	2	1	3	3	3	3	1	3	3	3	3	3	3
3332	1529	9	43	0	3	2	0	2	1	57	1	5	6	3	7	6	3	7	8	8	7	6	8	3	2	2	4	2	1	2	1	4	1	3	2	2	3	3	1	2	2	3	3	2	2	3	3	2	3
3332	1530	9	43	0	3	2	0	1	2	69	1	10	8	7	7	8	2	8	10	99	99	99	99	2	9	5	9	5	5	8	9	5	2	3	3	3	3	1	3	3	3	3	3	2	2	3	3	3	3
3332	1531	9	43	0	3	3	0	2	2	88	1	10	0	7	5	5	5	98	5	99	99	99	10	1	4	5	5	5	5	5	2	3	5	3	8	8	8	8	8	3	8	8	3	8	8	8	8	8	8
3332	1532	9	43	0	3	2	0	2	2	21	1	8	8	10	9	9	0	10	10	7	10	10	10	2	4	4	2	4	4	2	2	2	2	3	2	2	2	1	3	3	3	3	2	1	3	3	3	3	1
3332	1533	9	43	0	3	3	0	2	2	38	1	10	10	10	8	8	5	10	10	10	10	10	10	2	4	4	4	2	4	4	4	4	4	3	3	1	3	1	3	3	3	3	1	3	1	3	2	3	3
3332	1534	9	43	0	3	3	0	1	1	55	1	7	7	6	4	7	6	7	9	7	7	9	10	2	4	2	4	5	4	2	1	4	5	3	3	1	2	1	3	3	3	3	3	3	2	2	3	3	3
3332	1535	9	43	0	3	3	0	2	2	43	1	9	7	10	8	9	6	7	9	9	10	10	10	4	4	2	2	4	4	2	8	4	5	1	3	3	1	3	3	2	3	3	3	3	3	3	3	3	3
3332	1536	9	43	0	3	3	0	2	2	31	1	10	0	10	5	10	5	10	0	10	10	10	10	2	4	5	5	5	2	2	2	4	5	2	8	8	8	8	8	8	8	8	8	8	8	8	8	8	8
3332	1537	9	43	0	3	3	0	1	1	42	1	7	10	8	7	8	7	10	10	10	10	10	10	4	4	2	2	8	2	8	8	2	8	3	2	2	2	8	2	2	8	3	2	2	3	8	8	3	8
3332	1538	9	43	0	3	3	0	2	2	55	1	5	8	8	5	6	0	10	0	10	10	10	10	2	1	2	4	4	4	4	2	4	4	3	3	3	3	8	3	3	3	3	8	3	3	3	3	3	3
3332	1539	9	43	0	3	1	0	2	1	75	1	8	7	5	8	9	0	6	6	6	7	8	9	3	1	5	2	5	2	2	2	4	5	3	3	3	3	2	3	3	3	2	3	3	3	3	2	3	2
3332	1540	9	43	0	3	1	0	2	1	68	1	10	5	10	10	10	10	9	10	10	10	10	10	3	1	5	5	5	1	2	2	2	2	3	2	2	2	2	2	2	2	3	3	2	2	2	3	3	2
3332	1541	9	43	0	3	2	0	1	2	42	1	10	8	8	6	8	0	10	5	10	10	10	10	1	4	2	1	4	1	4	1	2	4	3	3	2	2	1	2	3	2	3	3	2	2	3	2	3	3
3332	1542	9	43	0	3	2	0	2	1	33	1	8	8	6	7	7	5	4	7	8	7	8	9	3	4	3	4	5	3	3	3	3	3	2	2	2	3	3	2	3	3	2	2	3	2	2	2	2	3
3332	1543	9	43	0	3	3	0	2	1	70	1	8	7	6	8	5	5	7	5	10	10	7	10	3	4	2	2	4	2	4	4	2	4	2	3	2	3	1	2	3	3	3	1	3	3	3	3	3	3
3332	1544	9	43	0	3	2	0	1	1	54	1	7	8	7	6	7	5	8	9	10	10	9	10	2	2	1	1	4	4	4	4	4	5	3	3	3	2	8	3	3	2	3	3	2	3	3	3	3	3
3332	1545	9	43	0	3	2	0	2	1	47	2	10	9	5	9	8	3	10	10	10	8	0	10	3	5	2	4	5	4	4	4	4	4	3	3	1	3	1	1	3	3	3	1	3	1	3	3	3	3
3332	1546	9	43	123	3	5	0	2	1	21	2	8	10	6	6	8	4	10	0	5	8	10	10	4	4	2	4	4	2	4	2	2	2	2	2	1	3	2	2	2	1	2	3	1	2	2	3	2	1
3332	1547	9	43	123	3	5	0	2	1	28	1	9	7	7	7	8	5	7	6	6	6	8	8	1	4	2	2	4	4	2	2	4	2	3	3	1	3	1	1	3	3	3	2	3	3	3	3	3	2
3332	1548	9	43	123	3	5	0	2	1	30	1	10	10	10	10	10	10	10	10	10	10	10	10	3	2	4	4	4	2	8	2	8	8	3	8	8	8	8	8	8	8	8	8	8	8	8	8	8	8
3332	1549	9	43	123	3	5	0	2	1	24	1	9	9	8	7	7	5	8	10	10	8	9	9	2	2	2	4	4	2	2	2	2	2	3	2	1	2	2	2	3	3	3	2	2	2	3	3	3	2
3332	1550	9	43	0	3	3	0	2	2	19	1	9	10	9	9	9	7	9	9	9	9	8	10	1	2	1	1	2	2	2	1	1	4	3	2	2	2	1	2	2	3	2	2	3	2	1	2	3	3
3332	1551	9	43	148	2	5	0	2	1	46	1	10	10	10	7	8	5	10	4	10	10	8	10	3	8	1	4	8	2	8	8	4	8	3	3	3	8	1	2	3	3	3	8	3	2	8	8	3	8
3332	1552	9	43	148	2	5	0	1	1	72	1	9	9	9	8	9	7	10	10	10	9	7	9	2	3	1	2	2	1	1	1	2	2	1	2	2	2	2	2	3	3	2	2	2	2	2	2	3	3
3332	1553	9	43	148	2	5	0	2	2	53	1	10	8	10	9	10	8	9	7	9	10	9	10	1	2	2	2	4	2	4	2	4	4	3	3	2	2	1	2	3	3	3	3	3	2	3	3	3	3
3332	1554	9	43	148	2	5	0	2	2	44	1	8	7	8	7	6	5	10	10	10	8	8	9	2	4	4	4	4	2	4	2	2	4	3	3	2	2	2	2	3	3	3	3	3	2	3	3	3	3
3332	1555	9	43	148	2	5	0	2	2	45	1	10	6	7	8	7	5	10	0	3	10	10	10	3	3	3	3	4	4	3	4	3	3	3	2	2	3	2	2	3	2	3	3	3	2	2	3	3	3
3332	1556	9	43	148	2	5	0	2	2	53	1	8	8	7	7	7	6	9	9	8	7	9	9	2	2	2	2	4	4	4	4	4	4	1	3	2	2	1	2	3	3	3	3	2	3	3	3	3	3
3332	1557	9	43	148	2	5	0	2	1	60	1	9	8	8	8	7	5	10	10	10	8	10	10	1	1	1	2	5	2	1	2	2	4	1	3	3	3	1	2	3	3	3	2	3	3	3	3	3	3
3332	1558	9	43	148	2	5	0	2	1	60	1	9	8	8	8	8	7	8	6	10	5	10	10	2	2	2	2	5	4	4	2	4	4	3	3	3	2	1	2	3	3	3	3	2	3	3	2	3	3
3332	1559	9	43	148	2	5	0	1	1	72	1	8	5	7	7	8	8	7	8	9	9	9	9	1	2	2	2	3	3	2	2	4	4	3	3	2	2	1	2	3	3	3	3	3	3	3	3	3	3
3332	1560	9	43	148	2	5	0	1	2	60	1	10	9	9	8	8	7	10	10	10	10	7	10	2	2	2	1	5	2	4	2	2	4	3	2	2	3	1	2	2	2	3	3	2	2	3	3	3	3
3332	1561	9	43	0	3	3	0	1	2	61	1	9	9	9	8	9	9	8	7	10	9	10	10	2	2	2	2	4	2	2	2	4	4	1	2	2	8	1	2	2	2	3	2	2	3	3	3	3	2
3332	1562	9	43	0	3	3	0	2	1	67	1	10	5	9	9	9	5	9	10	10	10	9	10	2	2	2	2	3	4	4	2	4	4	3	2	1	3	1	3	3	3	3	3	3	2	3	3	3	3
3332	1563	9	43	0	3	3	0	2	1	64	1	9	8	8	8	6	7	8	8	7	8	9	9	1	2	2	2	5	2	2	4	4	4	3	3	3	3	1	3	3	3	3	3	3	3	3	8	3	3
3332	1564	9	43	0	3	3	0	2	1	46	1	99	99	99	99	99	99	99	99	99	99	99	99	3	8	8	8	5	8	5	8	8	8	2	8	8	3	8	8	8	3	3	3	8	8	8	3	8	8
3332	1565	9	43	0	3	2	0	2	1	47	1	10	8	9	8	8	6	7	5	4	4	10	10	2	5	2	5	5	4	4	4	4	4	2	3	1	3	1	3	3	3	3	1	3	3	3	3	3	3
3332	1566	9	43	0	3	1	0	2	2	61	1	8	7	8	7	6	5	7	1	2	5	7	9	2	2	4	4	5	4	4	8	2	4	2	2	2	1	8	2	3	2	3	3	3	2	3	1	1	1
3332	1567	9	43	0	3	3	0	1	1	68	1	8	7	8	8	8	7	8	8	9	9	8	9	3	8	2	2	8	2	2	8	8	2	3	2	3	2	2	2	3	3	3	2	2	2	3	3	3	2
3332	1568	9	43	0	3	3	0	2	2	38	1	10	10	10	3	7	3	5	2	10	10	10	10	4	2	1	3	5	4	3	1	1	3	3	3	1	3	1	2	2	2	2	2	3	2	2	2	3	3
3332	1569	9	43	0	3	2	0	1	2	38	1	10	9	9	9	9	7	8	9	10	10	10	10	2	4	4	4	4	4	4	4	4	4	3	3	3	3	3	3	3	3	3	3	3	3	3	3	3	3
3332	1570	9	43	0	3	3	0	2	2	76	1	8	8	7	8	8	5	8	9	9	5	9	9	2	2	1	3	5	2	8	2	8	8	3	3	8	3	1	2	3	3	8	1	3	8	8	8	3	3
3332	1571	9	43	0	3	3	0	1	1	79	1	10	10	5	98	7	5	10	98	8	10	9	9	4	4	2	4	2	2	2	4	4	3	1	3	2	3	2	2	2	2	3	2	2	8	8	8	2	2
3332	1572	9	43	0	3	3	0	2	1	46	1	8	6	6	6	8	5	8	5	8	8	10	10	2	4	2	2	4	2	4	2	2	2	1	3	2	2	2	2	2	2	3	3	2	3	3	3	3	3
3332	1573	9	43	0	3	1	0	1	2	59	1	9	9	9	7	7	6	8	8	9	10	10	10	1	1	2	2	2	2	2	2	2	3	3	3	3	3	3	3	3	3	3	3	3	3	3	3	3	3
3332	1574	9	43	0	3	1	0	2	1	25	1	9	9	8	0	10	6	4	0	10	10	10	10	1	2	5	8	5	5	2	8	4	2	2	3	3	3	3	3	3	3	3	3	3	3	3	3	3	3
3332	1575	9	43	0	3	3	0	2	1	51	1	10	10	10	10	10	8	9	6	9	9	9	9	2	2	2	2	2	2	2	2	2	2	3	2	2	2	1	2	2	2	2	2	2	2	2	2	3	2
3332	1576	9	43	0	3	3	0	2	2	75	1	9	9	5	4	10	1	7	7	10	10	9	10	2	8	2	4	4	2	2	2	8	2	3	3	3	2	2	2	3	3	3	3	3	2	3	2	3	3
3332	1577	9	43	0	3	3	0	1	2	69	1	10	8	8	8	8	6	8	8	8	9	8	10	2	2	4	2	4	2	2	2	8	8	3	3	1	2	1	3	3	3	3	8	3	3	3	3	3	3
3332	1578	10	3	0	3	3	0	2	1	50	1	8	6	6	7	6	3	8	5	3	8	10	10	2	2	2	4	3	2	2	4	2	4	3	2	2	2	3	1	2	3	3	2	2	3	3	3	3	3
3332	1579	10	3	0	3	3	0	2	1	32	1	9	8	9	8	9	5	10	7	10	9	10	10	2	4	2	4	4	2	3	2	4	2	3	3	1	3	1	2	3	8	3	3	3	2	3	2	3	2
3332	1580	10	3	14	2	5	0	2	1	32	1	10	10	10	10	10	5	10	8	10	10	10	10	3	4	3	4	2	2	2	2	2	2	3	3	3	2	2	2	3	3	3	2	3	2	3	3	3	2
3332	1581	10	3	14	2	5	0	2	2	60	1	7	7	7	5	7	5	9	9	9	9	9	9	1	4	4	4	4	4	4	2	4	4	3	3	2	3	2	3	3	3	2	3	3	2	3	3	3	3
3332	1582	10	3	14	2	5	0	2	1	59	1	9	8	8	7	8	5	8	9	10	9	9	10	1	5	4	5	5	5	5	2	4	8	3	3	3	2	3	3	3	8	3	3	3	2	2	2	3	3
3332	1583	10	3	14	2	5	0	2	2	54	1	8	5	8	8	8	8	10	10	10	10	10	10	1	4	4	5	5	4	4	2	2	4	3	2	2	8	1	8	3	3	3	3	3	2	3	3	3	3
3332	1584	10	3	14	2	5	0	1	2	75	1	9	7	5	9	6	3	9	10	0	10	9	10	1	3	1	2	4	4	2	2	2	2	2	3	2	2	2	3	3	2	2	3	2	2	2	2	3	3
3332	1585	10	3	14	2	5	0	1	1	62	1	9	9	9	10	8	8	10	5	10	10	10	10	2	2	2	2	4	2	2	4	4	4	3	2	3	2	2	3	2	3	3	3	2	3	3	2	3	3
3332	1586	10	3	14	2	5	0	1	2	39	1	10	9	10	9	10	7	9	9	9	10	10	10	1	2	2	4	4	4	4	2	8	5	3	3	2	2	2	3	3	3	3	3	3	2	2	2	3	3
3332	1587	10	3	14	2	5	0	2	1	62	1	10	10	9	9	9	6	9	9	10	10	10	10	2	2	1	8	4	2	2	8	3	4	3	2	1	2	1	2	3	3	3	3	2	8	3	3	3	3
3332	1588	10	3	14	2	5	0	1	1	58	1	9	8	8	8	7	6	9	9	10	10	10	10	1	2	2	4	4	2	2	2	2	4	1	2	2	2	1	2	3	2	3	3	3	2	2	2	3	3
3332	1589	10	3	14	2	5	0	2	1	56	1	10	10	10	5	9	99	10	5	10	10	10	10	3	2	1	3	1	1	1	8	2	2	3	2	2	2	8	2	2	2	2	2	2	2	2	2	2	3
3332	1590	10	3	14	2	5	0	2	1	59	1	10	6	10	10	10	5	10	7	10	10	10	10	1	2	2	4	5	4	4	2	2	5	1	3	2	3	3	3	3	2	2	1	3	2	2	2	3	3
3332	1591	10	3	14	2	5	0	1	1	81	1	0	10	10	10	0	5	9	10	10	10	10	10	4	1	1	1	1	1	1	1	1	1	3	2	2	2	2	2	2	2	2	3	3	2	2	2	3	3
3332	1592	10	3	14	2	5	0	2	1	77	1	8	9	4	4	7	8	9	10	10	9	9	9	3	2	2	2	4	2	2	4	4	4	1	3	8	2	1	2	3	3	3	3	2	8	3	3	3	3
3332	1593	10	3	14	2	5	0	2	1	19	1	9	8	8	9	8	8	7	5	9	10	10	10	1	4	2	5	4	1	2	1	2	2	2	3	2	2	1	2	2	1	2	3	2	2	3	3	3	2
3332	1594	10	3	14	2	5	0	2	2	31	1	8	8	6	3	9	2	10	0	0	10	10	10	2	2	2	5	5	2	2	5	5	8	2	3	2	2	2	2	2	2	2	2	2	2	2	2	3	8
3332	1595	10	3	14	2	5	0	2	1	79	1	10	8	10	9	10	5	8	9	10	10	8	10	2	4	4	5	4	5	4	4	4	2	2	2	3	3	3	3	3	3	3	3	3	3	3	3	3	3
3332	1596	10	3	14	2	5	0	2	1	55	1	10	8	8	10	8	4	10	10	10	10	10	10	2	3	2	3	4	3	2	2	2	2	2	3	2	2	3	3	2	2	2	3	2	2	2	2	3	3
3332	1597	10	3	14	2	5	0	2	1	45	1	10	10	8	8	9	5	7	7	8	9	8	9	2	4	2	8	4	4	2	2	4	2	3	3	3	3	8	3	3	3	3	8	3	1	3	3	3	1
3332	1598	10	3	14	2	5	0	1	2	68	1	7	6	8	7	7	5	8	10	10	10	9	10	2	2	4	2	4	4	4	8	4	5	1	3	8	3	1	3	3	3	3	3	3	8	3	3	3	3
3332	1599	10	3	14	2	5	0	2	2	47	1	10	10	8	9	8	7	9	5	10	10	9	10	3	4	2	2	5	2	4	2	2	2	3	2	2	2	1	2	2	3	3	3	2	2	3	3	3	8
3332	1600	10	3	14	2	5	0	2	2	36	1	8	8	5	8	5	2	7	9	10	9	8	10	2	4	2	8	4	4	8	4	4	8	3	3	2	2	8	3	3	2	3	8	3	2	3	8	2	8
3332	1601	10	3	14	2	5	0	2	2	56	1	8	5	7	8	8	5	10	7	10	10	10	10	2	4	4	4	5	2	4	2	4	5	3	3	3	3	3	3	3	3	3	3	3	3	3	3	3	3
3332	1602	10	3	14	2	5	0	2	1	54	1	10	10	10	10	8	5	8	5	10	8	10	10	3	2	2	2	4	2	2	2	4	4	2	2	2	2	2	2	2	3	3	3	2	2	3	3	1	2
3332	1603	10	3	14	2	5	0	1	2	69	1	9	9	9	7	9	9	10	10	10	10	10	10	1	2	1	2	5	5	8	2	2	3	1	3	8	3	1	8	3	3	3	3	3	8	3	3	3	8
3332	1604	10	3	14	2	5	0	1	1	94	1	10	4	5	10	7	2	10	10	10	10	10	10	2	8	4	2	5	2	2	4	2	4	1	3	2	3	1	2	3	3	2	3	3	3	3	3	3	3
3332	1605	10	3	0	3	3	0	2	2	24	1	9	9	7	8	8	5	8	6	9	10	8	9	1	4	2	4	4	2	2	2	2	5	3	2	1	2	2	2	3	2	3	2	3	2	3	3	3	3
3332	1606	10	3	0	3	3	0	2	2	46	1	10	10	9	9	9	6	8	9	9	10	10	10	1	4	4	4	8	2	4	8	4	4	2	3	3	2	3	2	3	3	3	2	3	2	2	2	3	3
3332	1607	10	3	0	3	3	0	2	1	23	1	7	9	7	7	8	3	9	9	9	7	9	10	1	4	3	4	5	4	1	1	4	1	3	3	1	2	2	2	3	3	8	3	2	1	3	2	2	2
3332	1608	10	3	0	3	3	0	2	1	70	1	9	7	8	7	10	5	9	5	10	10	10	10	2	5	1	4	3	2	2	1	2	4	1	3	3	3	2	2	1	3	3	2	3	2	3	2	2	3
3332	1609	10	3	0	3	3	0	1	2	29	1	8	9	8	6	9	5	10	6	10	10	10	10	2	4	2	4	4	4	4	2	4	4	2	2	2	3	2	3	3	3	3	3	3	2	3	3	3	3
3332	1610	10	3	0	3	3	0	2	2	31	1	10	7	9	8	7	7	10	10	10	10	10	10	1	4	5	8	4	2	4	4	4	8	1	3	3	2	3	2	3	3	3	3	3	3	3	3	3	3
3332	1611	10	3	0	3	3	0	2	1	88	1	0	0	9	8	10	5	5	5	5	8	8	6	2	2	4	2	4	4	5	4	5	5	2	3	3	3	3	3	3	3	3	3	2	3	2	2	3	1
3332	1612	10	3	0	3	4	0	2	2	49	1	8	7	7	8	7	6	8	10	10	10	10	10	3	5	4	5	5	5	5	8	2	4	2	3	3	3	2	3	3	3	3	3	3	2	3	3	3	3
3332	1613	10	3	0	3	4	0	2	2	24	1	10	10	10	8	8	6	9	8	6	7	9	10	1	2	2	4	4	4	4	4	4	4	2	2	2	3	2	2	3	3	3	2	3	3	3	2	3	3
3332	1614	10	3	0	3	4	0	2	1	55	1	10	10	10	10	9	5	10	10	10	10	10	10	2	4	1	1	4	2	1	1	2	4	1	2	2	3	3	2	3	3	2	2	2	2	3	3	3	3
3332	1615	10	3	0	3	2	0	2	2	52	2	8	7	9	7	8	5	10	10	10	10	10	10	2	4	4	5	4	4	3	2	2	5	1	3	2	3	2	3	3	3	3	2	3	2	3	2	2	3
3332	1616	10	3	0	3	2	0	1	1	56	1	8	9	8	6	7	5	10	5	9	10	10	10	3	2	2	3	4	2	3	2	2	2	3	3	2	2	1	1	2	2	3	2	3	2	3	3	3	3
3332	1617	10	3	0	3	2	0	2	1	52	1	8	9	9	9	8	6	9	10	10	10	9	9	2	2	2	2	4	3	2	4	4	2	1	2	1	2	1	8	3	3	8	3	2	2	3	3	3	2
3332	1618	10	3	0	3	3	0	2	2	80	1	7	8	7	8	8	6	8	8	8	8	9	9	2	4	2	2	4	2	2	2	4	4	3	3	2	2	1	2	3	3	2	3	3	2	3	3	3	3
3332	1619	10	3	0	3	3	0	1	1	53	1	10	6	10	6	8	6	8	8	10	8	9	10	2	4	2	8	2	2	1	2	2	4	1	2	1	2	1	2	2	3	3	2	8	2	3	3	3	3
3332	1620	10	3	0	3	3	0	2	1	33	1	9	9	9	7	8	4	7	5	9	10	10	10	2	4	2	8	8	2	8	2	2	8	3	1	2	8	8	2	2	2	8	8	1	2	8	8	8	3
3332	1621	10	3	0	3	3	0	1	1	81	1	99	99	5	5	5	0	10	0	99	10	10	99	4	8	4	2	5	5	9	8	5	9	2	2	2	2	8	8	2	2	2	2	2	2	2	2	2	2
3332	1622	10	3	0	3	3	0	2	1	49	1	10	10	10	10	10	7	10	10	5	10	10	10	2	2	4	2	4	4	4	2	2	4	3	3	3	1	2	3	3	3	3	3	3	3	3	3	3	3
3332	1623	10	3	0	3	3	0	2	1	27	1	9	7	9	7	5	4	10	8	10	10	10	10	1	3	2	4	2	4	8	2	4	2	2	3	1	2	3	3	3	1	2	2	1	1	3	3	3	2
3332	1624	10	3	0	3	3	0	2	1	62	1	10	10	9	6	10	5	7	7	10	10	10	10	3	3	3	3	3	3	3	3	3	3	3	8	8	3	3	2	3	2	3	2	3	2	2	2	2	2
3332	1625	10	3	0	3	3	0	2	1	76	1	9	8	8	8	8	98	9	9	9	9	8	10	2	2	2	2	2	2	8	2	2	8	3	2	8	2	3	2	2	2	3	3	2	2	2	8	8	2
3332	1626	10	3	65	3	5	0	2	2	56	1	8	8	10	10	10	9	10	10	8	10	10	10	2	2	2	2	2	2	2	2	2	2	1	2	3	2	2	2	3	2	2	3	2	2	3	3	3	2
3332	1627	10	3	65	3	5	0	2	1	55	1	5	10	8	6	7	8	7	9	10	10	10	10	2	3	2	3	5	3	5	2	5	5	3	3	3	8	2	3	2	1	3	3	3	2	2	1	3	3
3332	1628	10	3	65	3	5	0	1	2	25	1	9	9	7	8	8	6	9	9	10	9	10	10	2	2	2	3	4	2	8	2	4	8	1	3	2	2	2	2	2	3	2	3	2	3	3	2	3	8
3332	1629	10	3	65	3	5	0	2	2	25	1	9	10	9	8	9	7	9	9	9	10	10	10	3	4	4	8	8	2	2	2	2	2	3	2	2	2	2	2	2	3	2	2	2	2	2	8	3	2
3332	1630	10	3	65	3	5	0	2	2	61	1	9	8	9	9	10	7	10	10	10	10	10	10	1	2	2	4	4	2	2	2	8	4	3	3	8	2	3	3	3	3	3	3	3	3	3	3	3	3
3332	1631	10	3	65	3	5	0	2	1	49	1	9	9	9	8	8	6	8	6	8	6	8	9	2	4	4	3	4	2	2	4	2	4	3	3	1	2	1	1	3	3	3	3	3	3	3	3	3	3
3332	1632	10	3	65	3	5	0	2	1	45	1	9	7	6	7	8	6	7	6	8	10	9	8	2	4	4	5	5	4	4	4	4	4	2	3	3	3	3	3	3	3	3	3	3	3	1	3	3	3
3332	1633	10	3	65	3	5	0	2	1	51	1	10	8	6	8	8	7	7	10	10	10	8	8	1	2	1	2	4	2	2	4	2	2	3	3	2	3	3	2	3	1	1	3	2	3	2	1	3	1
3332	1634	10	3	65	3	5	0	2	2	58	1	10	8	10	10	10	2	9	1	6	8	9	10	1	4	5	5	5	4	4	4	5	4	2	2	2	3	3	2	3	3	3	3	3	2	2	2	3	3
3332	1635	10	3	65	3	5	0	1	2	75	1	10	8	10	10	8	7	9	6	99	8	9	10	3	5	2	9	8	8	8	2	8	4	9	8	3	3	3	3	9	9	8	8	8	8	8	8	8	8
3332	1636	10	3	0	3	4	0	2	1	73	1	9	2	8	7	9	4	4	0	10	8	8	10	1	4	3	4	4	5	5	4	4	5	2	3	3	3	1	3	3	3	3	3	3	3	3	3	3	3
3332	1637	10	3	0	3	2	0	2	2	41	1	8	7	7	5	7	6	5	7	5	8	6	7	3	4	2	4	3	2	8	2	2	4	3	2	2	2	8	2	2	2	3	3	3	2	3	2	8	3
3332	1638	10	3	0	3	3	0	1	2	20	1	9	8	9	8	8	5	10	9	9	8	10	10	2	4	2	4	4	2	2	2	2	2	3	2	2	2	1	2	1	3	3	2	2	2	3	2	3	2
3332	1639	10	3	0	3	2	0	2	1	36	1	10	10	10	10	9	0	8	1	8	9	10	10	3	2	2	8	2	2	2	8	2	2	3	2	3	1	8	2	1	1	2	1	2	2	3	2	3	2
3332	1640	10	3	0	3	2	0	2	1	35	1	9	10	10	10	8	5	10	10	10	10	10	10	2	2	2	8	2	2	2	5	2	3	3	3	2	2	8	2	3	3	3	2	2	3	3	3	3	2
3332	1641	10	3	0	3	2	0	2	2	19	1	10	10	10	10	10	9	10	10	98	10	10	10	3	1	1	2	2	2	1	1	2	2	3	2	3	2	2	2	3	3	2	2	2	2	3	3	3	3
3332	1642	10	3	0	3	4	0	2	2	23	1	10	10	9	10	10	0	10	10	10	10	10	10	1	3	2	4	4	2	2	2	4	4	3	3	3	3	2	2	3	3	3	3	3	3	3	3	3	3
3332	1643	10	3	0	3	2	0	2	2	57	1	3	6	8	4	6	5	8	9	9	9	9	10	1	3	2	4	5	1	4	1	2	5	3	3	3	2	2	3	3	3	2	3	3	3	2	3	3	3
3332	1644	10	3	0	3	2	0	2	1	44	1	8	7	5	5	7	3	8	0	10	8	9	10	3	2	4	4	4	2	4	4	2	4	3	3	2	2	1	3	3	3	3	3	3	2	3	3	3	3
3332	1645	10	3	0	3	3	0	2	2	43	1	10	10	10	5	7	7	10	10	10	10	10	10	1	4	4	4	5	1	1	5	4	4	1	2	2	3	1	3	3	3	3	3	3	3	3	3	3	3
3332	1646	10	3	0	3	3	0	2	1	33	1	10	10	8	5	9	6	10	0	5	10	10	10	2	4	5	5	5	5	5	5	5	4	2	3	3	3	3	3	3	3	3	3	3	3	3	3	3	3
3332	1647	10	3	0	3	3	0	2	1	43	1	9	9	6	6	7	5	9	10	10	10	10	10	2	2	1	4	4	4	4	1	2	4	3	2	2	2	8	3	3	2	3	3	3	2	3	8	3	3
3332	1648	10	3	0	3	3	0	2	2	45	1	10	10	10	0	10	5	6	99	10	10	10	10	2	3	1	4	9	2	5	8	4	4	3	2	3	3	2	3	3	3	2	2	3	2	3	3	3	3
3332	1649	10	3	0	3	3	0	1	1	63	1	9	9	8	9	7	7	10	10	9	10	10	8	1	2	1	2	2	2	2	4	2	4	1	3	2	2	2	2	2	3	3	3	2	2	3	2	3	2
3332	1650	10	3	0	3	3	0	2	1	36	1	8	8	5	7	8	7	10	7	10	9	10	9	3	2	2	4	2	2	4	2	4	4	3	2	2	2	1	2	3	3	3	3	2	2	3	2	3	3
3332	1651	10	3	0	3	3	0	2	1	66	1	10	5	8	6	8	5	10	10	10	10	10	10	1	2	2	2	4	4	8	8	4	4	3	1	3	2	2	2	2	3	3	3	1	2	3	3	1	1
3332	1652	10	3	0	3	3	0	2	2	44	1	10	10	10	8	10	6	7	8	7	6	6	6	3	2	2	4	4	4	4	2	2	4	2	2	2	1	3	3	3	2	3	3	3	2	3	3	3	3
3332	1653	10	3	0	3	3	0	1	2	45	1	10	10	10	10	10	4	10	10	10	10	10	10	2	5	1	5	5	1	1	8	3	8	3	2	2	2	2	3	2	2	2	3	3	2	3	3	3	2
3332	1654	10	3	0	3	3	0	2	2	67	1	8	8	5	8	6	5	7	10	9	9	9	9	3	4	2	4	4	4	4	2	3	4	3	3	3	2	3	2	2	2	3	3	3	2	3	3	3	3
3332	1655	10	3	0	3	3	0	1	1	70	1	9	9	8	8	9	8	10	10	10	10	9	10	1	2	1	1	2	2	2	2	2	1	3	3	2	3	1	2	3	2	3	2	3	2	3	3	3	3
3332	1656	10	3	0	3	3	0	1	1	76	1	10	9	9	6	10	6	7	10	10	10	10	10	1	4	5	3	5	5	3	1	3	3	3	3	2	2	2	3	3	3	2	2	3	2	3	3	3	3
3332	1657	10	3	0	3	4	0	2	2	59	1	10	7	10	10	9	7	9	0	8	8	10	10	3	2	2	4	4	2	2	2	2	2	3	2	2	3	2	2	2	2	2	2	2	2	3	1	8	3
3332	1658	10	3	0	3	4	0	1	2	61	1	10	8	8	5	7	4	8	10	10	8	10	9	3	4	5	5	5	4	4	3	8	5	8	3	1	3	1	3	3	8	3	3	3	8	3	8	3	3
3332	1659	10	3	0	3	4	0	2	1	50	1	10	10	10	10	10	9	10	10	5	10	9	10	3	2	2	2	4	2	2	2	2	2	2	3	3	3	3	2	3	2	2	3	3	2	3	3	3	3
3332	1660	10	3	0	3	4	0	2	2	21	1	4	9	7	5	7	1	10	6	10	10	10	10	1	4	4	4	5	2	4	1	8	5	3	3	2	3	2	3	3	1	3	3	3	1	3	3	3	3
3332	1661	10	3	0	3	4	0	1	1	43	1	10	10	10	7	8	10	10	7	10	8	10	10	2	4	2	5	5	2	4	4	4	5	3	3	3	3	1	1	3	3	3	3	3	3	3	3	3	3
3332	1662	10	3	0	3	2	0	2	1	64	1	8	8	8	6	7	6	8	7	8	8	9	8	3	4	2	2	4	4	2	8	4	4	3	2	2	2	8	2	3	2	2	2	2	2	3	3	3	3
3332	1663	10	3	0	3	3	0	2	1	67	1	9	9	9	9	9	2	9	8	10	99	10	10	1	4	5	5	5	4	4	4	4	4	1	3	8	8	3	3	3	3	8	8	3	8	3	8	3	3
3332	1664	10	3	0	3	4	0	1	2	60	1	9	2	8	3	5	4	10	8	10	10	10	10	2	4	1	3	3	4	4	2	4	5	2	2	2	3	2	2	3	3	3	2	3	2	2	3	3	3
3332	1665	10	3	0	3	4	0	1	2	64	1	7	9	9	7	6	8	7	10	8	8	8	8	1	8	2	5	4	2	2	2	2	8	1	2	8	2	8	2	3	2	3	8	3	8	3	8	3	3
3332	1666	10	3	0	3	3	0	2	2	22	1	9	7	6	9	8	4	9	10	7	5	10	10	1	4	2	2	8	2	1	8	5	2	3	1	3	3	1	1	3	2	1	1	3	3	3	3	3	1
3332	1667	10	3	0	3	2	0	1	2	27	1	10	8	10	10	8	6	10	10	10	10	10	10	2	4	2	4	4	4	2	4	2	4	3	3	3	3	3	3	3	3	3	3	3	3	3	3	3	3
3332	1668	10	3	0	3	3	0	2	2	74	1	8	9	6	8	7	6	9	10	10	9	9	9	1	4	4	4	2	2	4	2	4	4	3	3	3	3	3	2	3	3	3	8	2	2	2	3	3	3
3332	1669	10	12	0	3	2	0	2	2	24	1	9	10	9	6	7	5	10	10	8	10	10	10	1	4	2	4	2	2	2	4	4	4	3	3	3	3	2	2	3	3	3	2	3	2	2	3	3	3
3332	1670	10	12	0	3	3	0	2	2	23	1	10	10	8	8	7	6	10	6	10	8	7	10	2	4	1	4	2	4	4	2	2	4	3	2	2	3	2	2	2	2	3	2	3	3	3	3	3	3
3332	1671	10	12	0	3	3	0	2	2	40	1	10	10	7	8	9	7	8	8	10	9	10	10	2	4	9	8	8	1	8	2	8	8	3	3	2	2	8	2	3	2	8	8	8	8	3	3	3	8
3332	1672	10	12	40	2	5	0	2	1	19	1	9	10	8	7	6	6	8	7	8	9	10	9	2	2	1	4	2	2	1	2	4	2	3	2	3	3	2	2	3	3	2	1	3	2	3	2	3	3
3332	1673	10	12	40	2	5	0	2	1	39	1	8	7	7	7	8	7	8	8	7	8	8	8	3	2	1	1	2	2	1	2	2	1	3	2	1	2	2	2	3	2	2	2	3	2	3	2	2	3
3332	1674	10	12	40	2	5	0	2	1	18	1	8	7	5	8	4	3	9	10	10	8	8	8	3	4	1	4	2	2	2	2	2	2	3	3	2	2	2	2	2	3	2	2	1	1	3	3	3	2
3332	1675	10	12	40	2	5	0	2	1	59	1	8	7	8	7	7	8	9	10	8	9	10	10	2	5	4	8	2	2	4	4	2	4	2	3	8	3	3	2	3	3	3	3	2	3	8	3	3	3
3332	1676	10	12	40	2	5	0	2	1	41	1	10	10	10	9	8	7	6	4	10	8	10	10	1	2	2	5	5	2	4	2	2	4	3	2	2	2	3	3	3	2	3	3	3	3	1	2	3	2
3332	1677	10	12	40	2	5	0	2	1	64	1	7	7	8	7	6	5	6	7	7	8	10	10	3	4	3	4	3	3	3	3	3	4	2	2	2	2	3	3	2	2	3	3	3	2	2	3	3	2
3332	1678	10	12	40	2	5	0	1	1	47	1	7	9	9	6	8	4	9	10	10	8	10	10	2	4	4	5	2	2	4	4	5	4	3	3	3	2	2	2	3	2	3	2	3	3	2	3	3	3
3332	1679	10	12	0	3	1	0	2	1	52	1	10	8	10	10	10	5	7	5	10	10	10	10	3	4	2	2	4	2	2	8	2	3	2	3	1	3	3	3	3	3	3	3	2	3	3	3	3	3
3332	1680	10	12	0	3	2	0	2	2	58	1	10	7	7	6	7	4	10	4	7	5	7	10	3	4	2	2	5	5	5	8	5	8	2	3	3	3	3	3	3	1	3	8	3	2	3	3	3	3
3332	1681	10	12	0	3	2	0	2	2	42	1	10	8	10	9	10	8	7	5	8	9	10	8	1	8	1	8	4	2	4	3	2	4	3	2	2	1	8	2	2	2	2	3	2	2	2	3	3	2
3332	1682	10	12	0	3	2	0	2	2	61	1	10	10	10	8	10	6	9	10	10	10	10	10	1	4	4	5	4	2	2	2	2	4	3	3	2	2	1	2	3	3	3	2	3	2	3	3	3	2
3332	1683	10	12	0	3	2	0	2	2	41	1	10	10	10	9	9	7	10	10	10	10	10	10	2	4	4	4	4	4	2	2	4	4	3	3	8	8	8	8	3	3	8	8	3	2	3	8	3	3
3332	1684	10	12	0	3	2	0	2	2	60	2	6	8	8	6	5	5	10	10	5	9	6	9	1	4	4	4	4	8	2	2	2	4	1	3	2	3	1	3	3	3	3	2	3	2	3	3	3	3
3332	1685	10	12	0	3	1	0	1	1	70	1	5	2	10	7	5	0	8	0	10	7	10	10	3	4	2	5	5	2	4	2	2	4	3	2	2	2	1	2	2	2	2	3	3	2	2	3	3	3
3332	1686	10	12	0	3	2	0	2	1	49	1	9	9	9	7	8	7	8	6	10	9	9	9	3	3	2	2	8	2	2	8	3	3	3	3	3	2	2	2	2	1	2	3	2	3	8	8	3	3
3332	1687	10	12	0	3	3	0	2	2	42	1	10	0	10	10	5	10	8	10	10	10	10	10	2	4	5	4	5	5	4	8	8	5	2	3	2	3	1	3	3	3	3	3	3	2	3	2	3	3
3332	1688	10	12	0	3	4	0	2	1	43	1	10	8	8	8	8	2	7	5	8	8	10	10	3	5	4	4	5	2	2	2	2	2	2	3	1	1	1	3	3	3	3	3	3	2	3	1	3	2
3332	1689	10	12	0	3	4	0	2	2	19	1	10	8	8	9	8	5	10	10	9	10	10	9	2	4	2	4	5	4	2	2	4	2	2	3	3	3	3	2	2	3	2	3	2	2	3	2	2	2
3332	1690	10	12	0	3	3	0	2	2	23	1	10	10	10	7	10	2	10	0	10	10	10	10	3	1	4	4	4	4	4	4	4	4	3	3	1	3	3	3	3	2	3	3	3	3	3	3	1	3
3332	1691	10	12	0	3	3	0	1	2	35	1	10	9	9	9	9	6	9	8	5	9	9	10	3	2	2	2	2	2	1	2	2	1	3	2	2	2	8	2	2	2	3	3	2	2	3	3	3	2
3332	1692	10	12	0	3	3	0	1	2	85	1	10	6	10	10	10	6	98	10	10	10	10	10	2	8	1	2	8	8	2	8	8	8	3	3	3	3	8	2	8	3	8	8	8	8	3	8	3	8
3332	1693	10	46	0	3	3	0	2	2	73	1	8	9	9	8	10	5	4	5	6	9	10	10	8	5	5	2	5	5	5	2	4	2	8	3	3	3	3	3	3	3	3	3	3	2	3	3	3	3
3332	1694	10	46	0	3	3	0	2	2	66	1	10	8	10	10	8	5	8	10	10	10	6	10	3	1	4	4	4	3	3	3	4	4	8	2	2	2	2	2	3	2	2	2	2	3	1	2	3	3
3332	1695	10	46	0	3	3	0	1	1	86	1	8	6	7	6	10	0	8	10	7	8	8	8	2	2	2	3	2	2	2	8	2	2	3	2	3	3	2	2	2	2	2	2	2	2	3	3	3	3
3332	1696	10	46	0	3	2	0	2	2	50	1	9	9	9	9	8	0	8	10	10	10	10	10	2	5	4	5	2	2	2	2	2	4	3	3	2	2	3	2	3	3	3	3	3	2	3	3	3	3
3332	1697	10	46	0	3	3	0	2	2	49	1	10	10	8	8	8	10	10	7	10	8	10	10	1	4	2	4	4	2	4	2	2	4	1	3	2	3	2	3	3	3	3	3	3	3	3	3	3	3
3332	1698	10	46	0	3	3	0	2	1	60	1	10	9	9	8	8	5	8	10	10	9	9	10	3	4	1	2	2	1	2	2	2	2	3	2	2	2	2	2	3	2	2	2	3	2	3	3	3	2
3332	1699	10	46	0	3	3	0	2	1	58	1	9	8	6	4	8	6	9	8	6	8	8	9	2	2	4	4	4	3	4	4	2	4	3	2	2	2	1	2	3	2	3	3	3	2	2	3	3	3
3332	1700	10	46	0	3	3	0	2	2	51	1	6	5	5	5	7	5	5	0	0	8	10	10	2	5	5	5	4	3	3	2	3	5	2	2	2	2	2	3	3	3	3	1	3	2	3	2	2	3
3332	1701	10	46	0	3	2	0	1	2	73	1	10	10	7	7	6	8	8	9	10	10	10	10	3	2	2	8	8	2	2	2	2	2	3	3	8	2	1	2	3	3	3	8	3	8	3	3	3	3
3332	1702	10	46	0	3	3	0	2	1	50	1	8	7	9	8	9	8	9	8	9	8	9	9	3	2	2	2	4	2	2	2	2	8	3	3	2	3	2	2	3	3	2	3	2	3	2	2	3	3
3332	1703	10	46	0	3	3	0	2	1	37	1	10	10	8	8	10	8	9	10	8	9	10	10	1	2	4	5	5	2	4	4	5	5	3	1	2	2	1	2	3	3	2	2	3	3	3	3	3	2
3332	1704	10	46	0	3	2	0	2	2	30	1	8	8	9	6	7	6	10	9	9	8	10	9	2	2	1	5	2	2	4	4	4	4	3	2	2	3	2	2	2	3	3	2	3	3	3	2	3	3
3332	1705	10	46	0	3	2	0	1	1	67	1	10	10	10	10	10	8	10	10	10	10	10	10	2	2	1	1	4	2	2	1	1	2	3	3	3	1	2	2	3	3	3	3	3	2	3	3	3	3
3332	1706	10	46	0	3	2	0	2	1	46	1	2	7	2	6	8	3	8	9	10	10	10	10	2	4	4	2	2	1	4	4	2	4	3	2	2	3	2	3	3	2	2	3	2	2	1	3	3	3
3332	1707	10	46	0	3	2	0	2	2	35	1	9	10	7	8	8	7	10	10	10	8	10	10	2	4	4	5	5	4	4	2	2	5	2	2	1	2	1	2	2	3	3	2	3	1	3	3	3	3
3332	1708	10	46	0	3	2	0	1	2	54	1	10	7	10	10	6	7	8	7	6	10	9	10	2	2	1	2	2	2	1	2	2	1	2	2	2	2	2	2	3	2	2	2	3	2	2	2	3	3
3332	1709	10	46	0	3	1	0	2	1	41	1	8	8	8	6	7	6	9	9	8	8	10	10	2	1	1	1	3	1	1	1	1	3	3	2	2	2	1	2	2	3	3	3	2	2	3	3	3	2
3332	1710	10	46	0	3	3	0	2	1	35	1	7	9	6	8	7	7	7	8	10	9	10	9	1	5	2	5	1	1	2	5	4	5	3	1	1	3	3	2	2	3	3	8	8	3	3	3	3	3
3332	1711	10	46	0	3	2	0	2	2	48	1	10	9	10	10	10	9	10	10	10	10	10	10	2	1	2	8	2	2	2	3	3	3	3	3	8	3	1	2	3	3	3	3	3	3	2	8	3	3
3332	1712	10	46	0	3	3	0	1	2	62	1	10	8	10	10	10	5	10	5	10	10	10	10	3	2	2	4	5	4	2	5	4	4	3	2	3	3	1	2	3	3	3	8	3	3	3	3	3	3
3332	1713	10	46	0	3	3	0	1	1	53	1	9	10	10	10	10	9	10	9	10	10	10	10	2	2	1	1	4	2	2	2	4	4	1	2	3	2	1	2	3	3	3	3	2	3	3	3	3	3
3332	1714	10	46	0	3	3	0	2	2	55	1	10	10	10	10	10	5	8	5	8	10	10	10	1	2	5	2	5	2	2	2	2	5	3	3	2	2	1	2	3	3	3	3	2	2	3	3	3	3
3332	1715	10	46	0	3	2	0	2	2	41	1	3	5	5	5	3	5	10	8	8	10	10	10	1	4	4	2	5	2	2	2	2	8	3	3	1	2	2	2	3	2	3	3	3	1	3	3	3	3
3332	1716	10	46	0	3	2	0	2	1	54	1	10	6	6	5	4	7	8	10	10	10	10	10	2	3	2	2	1	2	5	3	3	1	3	3	1	3	2	2	3	1	3	2	3	3	3	1	3	3
3332	1717	10	46	0	3	3	0	2	2	62	1	10	7	10	8	10	5	10	10	10	10	10	10	1	2	2	4	4	2	4	4	4	4	3	2	3	3	2	3	2	2	3	3	3	3	3	3	3	3
3332	1718	10	46	0	3	3	0	1	1	55	1	5	8	8	3	5	8	10	0	10	5	10	10	2	2	1	4	4	2	4	2	2	4	1	3	8	3	1	2	3	3	3	3	3	8	3	8	3	3
3332	1719	10	46	0	3	3	0	2	2	61	1	8	8	5	2	6	3	7	10	10	10	8	10	2	5	2	5	4	2	5	2	4	5	3	3	2	3	2	2	3	3	3	8	3	2	3	3	3	3
3332	1720	10	46	0	3	3	0	2	2	55	1	9	6	6	8	8	5	7	10	10	7	10	10	2	5	3	5	5	4	4	2	2	5	2	1	1	1	1	3	1	1	2	2	3	2	3	1	3	3
3332	1721	10	46	0	3	1	0	2	2	47	1	10	10	10	8	10	6	5	8	10	10	10	10	3	8	2	2	3	2	2	2	3	8	3	3	8	3	8	3	3	3	3	3	3	2	3	8	3	3
3332	1722	10	46	0	3	2	0	2	1	28	1	10	7	8	7	8	6	10	10	10	9	10	10	3	2	1	2	2	1	1	1	1	4	3	2	1	2	2	2	3	3	2	2	2	1	2	3	3	3
3332	1723	10	46	0	3	3	0	1	1	18	1	10	9	9	8	8	7	10	9	10	9	9	8	2	2	4	4	4	2	2	2	2	2	1	3	2	3	2	2	3	3	3	2	3	3	3	3	3	3
3332	1724	10	46	0	3	1	0	1	2	60	1	9	9	8	10	10	0	10	10	0	0	10	10	1	8	1	5	1	5	1	1	1	5	3	2	3	1	1	3	1	1	1	3	1	2	3	3	3	3
3332	1725	10	46	0	3	2	0	2	2	57	1	6	6	7	5	5	10	10	5	10	10	10	10	2	4	4	5	4	3	4	8	4	5	2	3	3	3	3	8	3	3	3	8	3	8	3	3	3	3
3332	1726	10	46	0	3	3	0	2	1	40	1	10	10	9	9	9	5	9	5	8	6	9	10	2	2	4	4	5	4	4	2	4	2	3	1	1	1	1	3	3	1	2	3	3	1	1	1	3	1
3332	1727	10	46	0	3	3	0	2	1	54	1	7	9	7	8	8	8	6	3	3	8	9	9	2	2	2	2	4	2	4	2	4	2	2	1	2	2	2	2	1	3	2	3	2	2	3	1	3	2
3332	1728	10	46	0	3	4	0	2	2	70	1	0	98	0	5	0	3	98	98	98	98	98	98	4	3	1	2	2	2	2	2	3	8	2	3	3	3	2	2	1	8	8	8	8	8	8	8	8	8
3332	1729	10	46	0	3	4	0	2	1	71	1	9	8	8	9	8	5	9	9	10	10	9	10	3	2	2	2	3	2	3	2	3	3	1	3	3	2	1	2	3	2	3	2	2	3	3	3	2	2
3332	1730	10	46	0	3	4	0	2	2	55	1	4	5	4	7	4	7	8	9	10	10	10	10	2	2	1	2	3	3	3	2	2	3	1	3	2	3	1	2	3	3	3	3	3	2	3	3	3	3
3332	1731	10	46	0	3	4	0	2	2	65	1	10	7	10	10	6	6	10	10	10	10	10	10	1	8	1	8	8	1	3	4	1	8	3	8	2	3	8	3	3	8	2	8	3	3	3	8	3	3
3332	1732	10	46	0	3	3	0	1	2	71	1	10	6	7	7	10	5	8	10	8	8	8	10	1	4	4	4	4	4	4	4	4	5	1	2	2	3	2	2	3	2	2	3	3	2	2	2	2	3
3332	1733	10	46	0	3	3	0	2	1	59	1	8	7	8	7	7	6	10	10	10	8	9	10	1	2	2	4	4	2	2	4	4	4	1	3	3	3	1	2	3	3	3	1	3	3	3	3	3	3
3332	1734	10	46	0	3	1	0	2	1	58	1	8	8	7	7	10	5	0	0	0	5	0	5	1	4	2	3	4	2	3	2	2	4	2	8	3	3	8	2	2	8	3	3	8	2	8	8	3	3
3332	1735	10	46	0	3	1	0	2	2	55	1	10	7	5	6	5	6	7	7	5	8	10	9	3	2	2	8	8	2	2	5	2	2	3	3	8	2	9	3	3	8	8	3	3	2	3	2	3	8
3332	1736	10	46	0	3	2	0	2	2	62	1	5	0	0	0	0	0	10	0	10	10	10	10	4	2	2	5	5	5	5	2	2	5	2	3	3	3	3	3	3	3	3	3	3	3	3	3	3	3
3332	1737	10	46	0	3	2	0	2	2	49	2	7	7	2	5	5	6	4	7	10	10	10	10	1	3	4	5	4	2	2	3	3	3	3	2	2	2	1	2	3	3	3	2	3	2	3	3	3	2
3332	1738	10	46	0	3	3	0	1	2	41	1	7	9	7	7	7	5	10	7	10	10	10	10	2	4	1	4	4	4	4	1	2	4	3	2	3	2	8	3	3	3	3	2	3	2	3	3	3	2
3332	1739	10	46	0	3	3	0	2	1	47	1	10	8	9	8	8	5	8	5	6	9	9	10	1	4	2	4	4	2	2	2	2	2	3	2	2	2	2	3	2	2	3	2	2	2	3	3	3	2
3332	1740	10	46	0	3	3	0	2	1	43	1	9	9	9	8	8	8	0	7	9	8	8	9	2	1	1	4	4	2	2	4	2	4	3	2	2	2	1	2	2	3	3	3	3	3	2	2	3	3
3332	1741	10	46	0	3	3	0	2	1	42	1	10	10	10	7	8	1	10	10	10	10	10	10	2	2	3	4	4	5	2	8	2	5	2	2	1	2	8	3	2	1	2	3	2	1	3	3	3	3
3332	1742	10	46	0	3	3	0	2	2	46	1	9	9	7	7	8	6	8	10	10	10	10	10	1	4	2	8	5	4	2	4	2	5	3	3	2	8	2	2	3	2	2	3	3	2	2	2	3	3
3332	1743	10	46	0	3	2	0	1	2	59	1	8	10	8	6	7	8	8	10	10	8	8	9	2	4	2	2	2	4	2	4	2	4	2	2	2	2	8	3	2	3	2	3	3	2	2	3	3	2
3332	1744	10	46	0	3	3	0	1	2	86	1	10	10	8	8	10	5	10	6	98	7	10	10	4	3	1	4	4	5	2	8	4	8	2	3	8	8	8	3	8	3	3	1	3	8	3	3	8	3
3332	1745	10	46	0	3	3	0	2	2	52	1	10	6	8	7	9	5	10	10	10	10	10	10	2	3	3	2	4	4	4	3	2	4	1	3	3	3	2	3	3	3	3	3	3	3	3	3	3	3
3332	1746	10	46	0	3	2	0	2	1	72	1	9	6	7	7	8	7	8	10	10	10	10	10	1	4	1	2	5	4	1	8	1	5	3	2	2	8	2	2	3	2	3	3	3	3	2	8	3	8
3332	1747	10	46	0	3	3	0	2	1	46	1	10	10	10	10	9	7	10	10	10	10	9	10	1	1	1	2	2	2	1	2	2	2	1	2	2	3	1	3	3	2	3	3	3	2	3	2	3	3
3332	1748	10	46	0	3	3	0	2	1	62	1	10	9	10	10	10	8	10	8	10	10	10	10	2	4	2	4	2	2	2	8	8	2	1	3	2	2	2	3	3	3	8	2	3	2	3	3	3	3
3332	1749	10	46	0	3	3	0	2	2	47	1	9	9	9	9	7	7	9	9	9	10	10	10	3	2	4	8	2	4	2	4	4	2	3	2	1	3	2	3	3	3	3	2	3	2	3	3	3	3
3332	1750	10	46	0	3	3	0	2	2	49	1	10	10	10	10	10	4	10	10	10	10	10	10	2	4	2	5	4	4	5	2	5	5	1	3	3	3	3	3	3	2	3	3	3	3	3	3	3	3
3332	1751	10	46	0	3	3	0	2	2	26	1	10	10	8	7	8	5	8	10	10	9	10	9	1	4	5	5	4	2	4	4	4	5	2	3	2	3	3	3	3	3	3	2	3	3	3	3	3	3
3332	1752	10	46	0	3	3	0	2	2	51	1	10	9	10	10	10	8	10	9	10	9	10	10	2	4	2	4	8	2	4	4	2	4	3	3	2	8	2	2	3	2	2	2	3	3	3	3	3	3
3332	1753	10	46	0	3	3	0	2	1	67	1	8	8	8	8	7	6	6	7	8	8	8	8	1	2	2	2	4	2	2	2	2	2	3	2	2	2	2	2	2	2	2	3	3	2	2	2	2	2
3332	1754	10	46	0	3	2	0	2	2	38	1	9	10	9	8	8	7	8	8	9	9	10	8	1	2	2	2	2	2	2	2	4	2	3	2	2	2	2	2	3	3	3	2	3	3	2	3	3	2
3332	1755	10	46	0	3	2	0	2	1	46	1	8	9	9	8	8	7	7	8	10	9	10	10	3	4	2	4	4	4	2	2	2	4	3	3	2	3	2	3	2	3	3	2	3	2	2	2	3	3
3332	1756	10	46	0	3	3	0	2	1	44	1	10	10	9	9	9	9	9	5	10	10	10	10	1	1	2	2	2	1	1	2	2	2	1	3	2	2	2	2	3	3	2	3	2	3	3	3	3	2
3332	1757	10	46	0	3	3	0	2	1	20	1	9	7	7	6	6	5	7	9	10	10	10	7	4	4	2	4	2	1	1	1	2	2	3	3	3	3	1	1	3	3	2	2	3	2	2	1	2	3
3332	1758	10	46	0	3	3	0	1	2	63	1	10	7	10	5	8	8	10	10	10	10	10	10	2	2	3	3	3	4	2	2	3	4	3	3	3	2	2	3	3	3	3	8	2	1	3	3	3	3
3332	1759	10	46	0	3	3	0	2	2	52	1	10	8	2	10	8	4	10	10	10	10	10	10	3	1	4	4	4	4	4	4	2	4	3	3	2	2	3	3	3	3	3	3	3	2	2	1	2	3
3332	1760	10	46	0	3	4	0	1	2	35	1	9	7	8	7	7	6	8	9	9	8	10	9	1	4	2	4	4	4	4	2	4	4	3	3	3	2	3	3	3	2	3	3	3	3	3	8	3	3
3332	1761	10	46	0	3	4	0	1	1	63	1	7	7	7	7	7	6	8	5	9	9	9	9	2	3	3	3	5	3	3	3	3	5	1	3	1	3	1	2	3	3	3	3	2	2	3	3	3	3
3332	1762	10	46	0	3	4	0	1	1	75	1	8	9	5	5	7	7	8	9	8	10	9	9	3	4	3	3	8	4	2	4	2	2	2	3	8	3	3	3	3	3	3	2	2	8	3	8	2	3
3332	1763	10	46	0	3	4	0	2	1	63	1	9	3	9	8	8	8	8	4	0	2	8	8	2	5	2	5	5	5	5	2	5	2	2	2	3	3	3	3	2	3	2	3	3	2	1	2	2	2
3332	1764	10	46	0	3	4	0	2	1	44	1	9	7	7	8	7	6	8	8	7	10	8	10	2	4	2	2	4	4	2	2	2	4	3	3	2	2	3	3	2	3	2	3	2	2	2	2	3	3
3332	1765	10	46	0	3	4	0	2	1	63	1	10	10	5	10	10	8	10	10	10	10	10	10	4	2	1	4	5	2	1	4	4	4	3	2	3	2	1	2	3	3	3	1	3	2	3	2	3	2
3332	1766	10	46	0	3	3	0	2	1	76	1	8	9	8	9	8	4	4	5	5	9	5	9	2	4	2	2	4	2	2	2	2	2	3	1	2	3	2	2	2	2	3	3	2	8	3	1	2	3
3332	1767	10	46	0	3	2	0	2	2	47	1	9	8	9	9	8	8	10	8	9	9	10	10	3	2	2	3	2	2	2	1	8	2	1	2	8	3	2	2	2	3	3	2	2	2	2	3	3	2
3332	1768	10	46	0	3	3	0	2	1	50	1	10	10	10	6	6	7	10	10	0	10	10	10	2	5	5	5	5	1	5	8	5	5	2	3	3	3	1	3	3	3	3	3	3	3	3	3	3	3
3332	1769	10	46	0	3	3	0	1	1	36	1	8	7	10	8	8	5	9	10	10	8	9	10	1	2	2	3	3	3	3	2	2	3	3	2	2	2	1	3	3	3	3	3	2	2	3	3	3	3
3332	1770	10	46	0	3	3	0	2	2	58	1	6	7	98	5	7	5	8	8	6	10	9	10	4	2	2	3	2	3	3	2	2	3	2	3	8	3	3	3	3	3	3	3	3	8	3	3	3	3
3332	1771	10	46	0	3	2	0	1	2	57	2	5	10	5	5	5	7	10	10	10	10	10	10	2	4	1	1	4	2	1	2	1	1	3	3	2	2	2	2	1	2	8	2	2	2	1	3	3	2
3332	1772	10	46	0	3	3	0	1	2	80	1	9	5	8	6	7	5	10	3	0	10	10	10	2	4	1	1	4	4	1	2	2	2	3	2	2	2	1	1	3	3	2	8	2	8	2	3	3	8
3332	1773	10	46	0	3	3	0	2	1	39	1	8	8	8	6	7	6	10	7	8	9	9	10	1	4	2	5	4	4	2	2	2	2	3	3	2	2	2	3	2	2	3	3	2	2	3	3	3	2
3332	1774	10	46	0	3	3	0	2	1	72	1	6	6	8	8	5	5	8	8	8	10	10	10	2	3	1	3	4	3	2	8	8	4	3	3	8	3	1	3	3	2	3	8	3	8	3	3	3	3
3332	1775	10	46	0	3	2	0	2	1	65	1	5	7	5	5	4	7	7	10	10	10	10	10	3	4	2	4	4	2	2	2	2	4	3	3	3	3	3	3	3	3	3	3	3	3	3	3	3	3
3332	1776	10	46	0	3	4	0	2	1	57	1	10	9	8	8	8	6	9	8	9	10	10	10	2	4	4	5	4	2	2	2	2	4	2	3	3	2	3	3	3	2	3	3	3	3	2	8	3	3
3332	1777	10	46	0	3	4	0	2	2	53	1	10	8	8	8	10	5	8	5	8	8	9	9	2	4	4	4	4	4	4	2	2	4	2	3	3	3	8	3	3	3	3	3	3	8	3	8	3	3
3332	1778	10	46	0	3	4	0	2	1	45	1	9	8	8	10	9	5	8	7	10	10	8	10	1	4	2	2	2	2	2	2	4	4	3	2	2	1	1	2	3	2	2	3	3	3	3	8	3	3
3332	1779	10	46	0	3	4	0	1	2	51	1	10	5	10	7	7	7	8	9	9	9	9	9	4	4	1	2	5	3	8	8	2	1	2	2	8	2	1	2	3	8	2	8	2	2	2	8	2	2
3332	1780	10	46	0	3	4	0	2	2	42	1	10	8	8	10	8	5	10	10	10	10	10	10	3	4	2	4	8	2	2	2	2	2	2	3	2	3	2	2	3	3	3	2	2	2	3	3	3	3
3332	1781	10	46	0	3	4	0	2	1	30	1	10	10	10	10	10	10	10	0	10	10	10	10	3	1	4	4	4	1	1	1	1	1	3	3	3	3	2	3	3	3	3	3	3	3	3	3	3	3
3332	1782	10	46	0	3	4	0	2	2	79	1	10	10	7	7	10	10	6	10	98	8	8	10	3	8	1	8	5	2	8	8	2	4	2	3	8	8	8	2	2	3	2	3	8	2	2	3	3	2
3332	1783	10	46	0	3	3	0	2	1	50	1	10	8	9	9	8	6	9	5	10	9	9	9	1	2	2	3	3	3	3	3	2	3	3	3	2	2	2	3	3	3	2	3	3	3	3	2	3	3
3332	1784	10	46	0	3	1	0	2	1	60	1	9	9	9	8	9	0	10	99	99	10	10	10	1	4	2	5	5	4	4	8	5	4	3	3	2	2	2	3	3	3	1	3	3	2	3	2	3	3
3332	1785	10	46	0	3	1	0	1	1	46	1	8	8	7	8	8	7	7	6	8	9	9	9	1	3	1	3	2	2	1	2	1	2	3	2	2	2	2	2	2	2	2	3	2	2	2	2	3	3
3332	1786	10	46	0	3	3	0	2	1	30	1	9	9	7	7	7	6	9	8	8	9	9	8	1	2	2	2	4	2	4	4	5	5	1	2	3	2	2	2	2	3	3	2	2	3	3	3	3	3
3332	1787	10	46	0	3	4	0	2	1	40	1	8	10	8	8	8	6	10	10	8	8	10	10	3	4	2	2	4	1	2	1	1	2	3	2	2	2	8	2	2	2	3	2	3	2	8	3	3	3
3332	1788	10	46	0	3	4	0	2	1	39	1	8	8	7	7	7	8	8	8	8	9	10	10	2	2	2	2	4	2	4	4	2	4	1	2	2	2	1	2	3	2	3	3	3	3	3	3	3	3
3332	1789	10	46	0	3	4	0	1	2	65	1	8	8	8	5	7	4	10	10	10	10	10	10	2	4	4	4	5	2	4	2	9	4	2	3	2	2	2	2	3	1	2	3	2	2	3	8	3	3
3332	1790	10	46	0	3	3	0	2	1	51	1	7	7	8	8	8	5	7	4	10	8	10	9	2	2	4	2	4	4	2	4	2	2	3	2	8	8	8	3	3	3	3	8	2	2	3	3	3	2
3332	1791	10	46	0	3	3	0	2	1	71	1	10	10	10	10	10	5	10	10	10	10	10	10	2	2	2	2	2	2	2	2	2	2	3	2	2	2	2	2	2	2	8	2	2	2	2	2	2	2
3332	1792	10	46	250	1	6	0	2	2	40	1	9	9	10	7	9	8	10	10	10	10	10	10	2	8	2	4	4	2	2	2	2	8	3	3	1	1	8	1	3	1	3	3	3	1	1	8	3	8
3332	1793	10	46	250	1	6	0	2	2	50	1	10	8	8	8	7	8	10	6	10	10	10	10	2	2	2	4	4	2	8	8	3	4	3	3	3	3	3	3	3	3	3	8	3	3	3	3	3	3
3332	1794	10	46	250	1	6	0	2	1	41	1	10	10	10	8	8	5	8	0	5	5	8	5	3	5	8	5	4	5	5	8	5	5	3	3	1	3	1	3	3	1	1	3	3	1	3	3	3	3
3332	1795	10	46	250	1	6	0	2	2	37	1	10	4	4	6	5	4	10	10	10	10	10	10	2	3	3	8	4	2	8	4	2	8	3	3	2	3	1	2	3	2	3	3	8	2	3	3	3	8
3332	1796	10	46	250	1	6	0	2	2	73	1	10	9	9	9	10	7	8	10	10	10	10	10	2	8	2	2	3	8	4	2	5	8	2	2	3	2	8	2	2	8	8	2	2	2	3	3	3	3
3332	1797	10	46	250	1	6	0	2	1	28	1	10	10	9	9	8	7	7	7	6	8	7	9	2	3	3	5	5	3	2	2	2	1	2	2	1	3	2	2	2	1	1	3	1	2	2	3	3	2
3332	1798	10	46	250	1	6	0	2	1	63	1	10	6	7	8	8	5	9	3	4	4	10	10	2	4	4	5	5	2	4	4	4	4	3	3	3	3	1	2	3	3	3	3	3	3	3	3	3	3
3332	1799	10	46	250	1	6	0	2	1	47	1	10	8	9	9	9	7	9	5	10	10	9	10	1	4	2	4	2	4	4	4	4	4	1	3	3	3	2	3	2	3	3	3	3	2	1	3	3	3
3332	1800	10	46	250	1	6	0	2	2	46	1	8	6	7	7	8	8	8	6	8	6	9	9	2	2	2	3	3	2	2	1	1	3	3	2	1	1	1	1	2	2	3	3	2	1	3	2	8	3
3332	1801	10	46	250	1	6	0	2	2	78	1	6	5	0	5	7	6	8	8	10	10	10	8	2	5	1	5	3	5	2	8	4	5	2	3	2	2	3	3	2	3	3	3	3	8	3	3	3	3
3332	1802	10	46	250	1	6	0	1	2	81	2	9	9	7	5	7	5	9	0	7	9	8	10	2	2	2	8	4	2	8	8	8	4	2	2	8	3	1	3	3	3	3	8	3	3	3	3	3	3
3332	1803	10	46	250	1	6	0	2	2	68	1	9	2	8	6	8	5	10	9	10	10	10	10	1	4	4	4	2	4	4	4	2	4	2	2	2	3	2	2	3	3	3	3	3	2	3	3	3	3
3332	1804	10	46	250	1	6	0	2	2	67	2	10	10	9	9	10	7	8	7	7	7	7	7	1	2	1	1	2	2	2	1	2	1	3	2	2	2	3	1	2	2	2	3	2	2	3	3	3	2
3332	1805	10	46	250	1	6	0	2	1	56	1	8	8	7	9	7	4	8	6	9	9	7	5	1	4	4	2	4	2	4	4	4	4	1	2	3	2	1	2	3	2	2	3	3	3	3	2	3	3
3332	1806	10	46	250	1	6	0	2	1	34	1	8	6	4	5	7	6	6	6	9	10	10	9	2	2	4	8	4	2	4	4	2	8	3	2	2	2	1	2	3	3	2	3	2	1	3	8	3	8
3332	1807	10	46	250	1	6	0	2	1	53	1	9	9	6	7	8	2	8	5	4	7	9	7	2	4	1	2	4	4	3	1	1	3	1	2	2	2	2	3	2	2	2	3	2	2	3	3	3	2
3332	1808	10	46	250	1	6	0	2	2	40	1	9	8	8	7	7	6	9	10	10	7	10	8	2	5	4	5	4	2	4	5	5	5	2	3	1	3	1	1	3	3	3	2	3	3	3	3	3	3
3332	1809	10	46	250	1	6	0	2	1	37	1	9	8	9	8	8	7	8	10	9	9	9	9	2	2	2	2	2	2	2	2	2	2	1	3	2	2	3	2	3	2	2	2	2	2	2	8	3	2
3332	1810	10	46	250	1	6	0	2	2	25	2	9	7	5	5	7	5	5	7	9	9	7	10	4	3	1	8	3	2	2	2	2	2	3	2	3	2	2	2	2	2	3	2	2	2	2	2	2	2
3332	1811	10	46	250	1	6	0	1	2	54	1	10	9	10	10	10	10	10	10	0	10	10	10	2	2	2	3	3	3	2	2	3	3	2	3	3	3	3	3	3	3	3	3	3	3	3	3	3	3
3332	1812	10	46	250	1	6	0	2	1	51	1	9	9	7	8	9	7	8	6	8	7	9	7	3	2	2	4	4	2	2	1	2	1	3	2	2	2	2	3	2	1	2	3	2	2	2	8	3	2
3332	1813	10	46	250	1	6	0	1	1	55	1	10	8	8	8	9	7	8	9	9	9	9	9	1	2	3	3	3	3	3	2	3	2	3	3	2	2	2	3	3	3	2	3	3	2	3	3	3	2
3332	1814	10	46	250	1	6	0	2	1	39	1	10	9	10	8	9	9	5	5	5	5	5	5	2	2	2	4	4	3	4	2	3	3	9	1	1	1	1	1	1	1	1	1	1	1	1	1	1	1
3332	1815	10	46	250	1	6	0	2	1	68	1	6	5	10	10	7	5	10	1	10	10	10	10	3	4	4	4	2	2	4	1	4	4	3	3	2	3	3	2	3	3	3	3	3	2	3	3	3	3
3332	1816	10	46	250	1	6	0	1	2	69	1	10	8	6	10	10	98	10	10	10	10	8	10	4	2	5	8	4	5	8	2	8	8	3	2	8	3	2	3	3	8	3	8	8	2	3	8	3	3
3332	1817	10	46	250	1	6	0	1	1	44	1	9	8	7	8	8	7	7	6	7	9	9	9	2	4	4	4	8	4	4	2	2	4	2	3	2	3	8	3	3	3	3	8	8	2	3	3	3	3
3332	1818	10	46	250	1	6	0	2	2	27	1	8	8	9	9	7	7	9	6	10	9	7	8	1	2	4	2	4	2	2	4	2	4	1	2	1	2	1	1	3	3	3	2	2	3	3	3	3	3
3332	1819	10	46	250	1	6	0	1	1	69	1	10	10	10	10	10	9	9	9	9	10	9	10	2	8	2	1	5	2	2	2	8	2	3	3	2	2	8	2	3	3	3	8	3	3	3	3	3	3
3332	1820	10	46	250	1	6	0	2	2	56	1	10	10	10	10	10	8	10	10	10	10	10	10	2	4	2	4	4	2	4	2	2	8	3	2	2	2	8	2	2	2	3	8	2	2	3	8	3	3
3332	1821	10	46	250	1	6	0	2	1	30	2	9	1	9	8	6	5	9	10	10	10	10	9	3	2	1	1	8	1	1	1	8	1	3	2	1	2	1	2	2	3	2	3	2	2	3	3	3	2
3332	1822	10	46	250	1	6	0	2	1	26	1	10	9	9	8	8	7	10	8	8	10	10	8	2	2	2	4	4	2	4	4	4	4	3	3	3	3	2	2	3	3	3	3	3	2	3	3	3	3
3332	1823	10	46	250	1	6	0	2	2	41	1	9	7	7	8	8	5	8	7	10	8	9	9	3	2	1	4	4	2	4	2	4	4	2	2	1	3	2	2	3	3	3	2	3	3	3	2	3	3
3332	1824	10	46	250	1	6	0	1	1	31	1	9	9	9	8	8	7	6	7	8	8	8	7	3	1	2	4	4	1	1	4	4	2	1	3	2	2	1	2	3	3	2	2	3	2	3	3	3	2
3332	1825	10	46	250	1	6	0	2	1	43	1	8	9	8	9	10	6	6	9	10	10	8	10	1	2	2	2	4	2	2	2	4	4	3	2	3	2	2	2	3	3	3	3	2	2	3	2	3	3
3332	1826	10	46	250	1	6	0	2	2	74	1	10	6	10	10	10	8	10	8	10	10	10	10	2	2	2	4	2	4	1	2	4	1	3	2	3	3	2	2	2	3	3	2	2	2	3	2	3	2
3332	1827	10	46	250	1	6	0	2	2	61	1	9	8	8	6	8	5	10	10	10	7	7	10	2	4	4	4	4	4	4	4	4	4	2	3	2	3	2	2	3	3	3	2	3	2	3	2	3	3
3332	1828	10	46	250	1	6	0	2	1	53	1	8	9	7	8	7	4	6	7	9	9	7	9	1	2	2	5	4	4	2	2	2	4	3	2	3	3	1	3	3	3	3	2	3	2	2	3	3	3
3332	1829	10	46	250	1	6	0	2	2	75	1	10	8	8	7	9	5	8	10	10	10	10	10	2	5	2	4	2	4	8	4	4	4	2	3	3	2	8	2	3	3	3	2	3	2	2	2	3	3
3332	1830	10	46	250	1	6	0	2	1	59	1	7	7	5	3	6	2	5	5	2	1	10	10	1	4	4	4	5	4	8	2	2	5	2	3	3	3	3	3	3	1	3	3	3	3	3	3	3	3
3332	1831	10	46	250	1	6	0	2	1	47	1	10	9	9	9	10	8	10	5	10	10	10	10	2	2	2	2	4	2	8	1	4	4	3	2	3	2	2	2	2	1	2	3	2	2	3	2	3	2
3332	1832	10	46	250	1	6	0	2	1	47	1	10	10	8	6	8	10	8	6	9	9	10	10	3	4	4	5	4	4	4	4	2	4	3	3	3	3	3	3	3	3	3	3	3	3	3	3	3	3
3332	1833	10	46	250	1	6	0	2	1	40	1	7	9	5	8	7	7	8	8	10	8	8	6	2	4	2	2	4	2	8	2	2	4	1	3	1	2	1	2	3	3	3	3	2	2	3	3	3	3
3332	1834	10	46	250	1	6	0	1	2	56	1	10	8	10	10	7	5	10	10	10	10	10	10	2	4	1	5	2	3	4	5	5	5	1	3	3	1	3	3	2	3	3	8	3	8	3	3	3	3
3332	1835	10	46	250	1	6	0	2	1	30	1	9	9	10	7	8	7	10	10	10	6	10	10	1	4	4	4	5	4	5	4	8	4	1	3	3	3	1	1	3	3	3	3	3	3	3	3	3	3
3332	1836	10	46	250	1	6	0	2	2	46	1	10	8	6	8	9	6	10	10	10	8	10	10	2	4	4	4	4	4	2	2	2	4	3	3	1	3	1	3	3	3	3	3	2	2	3	3	3	3
3332	1837	10	46	250	1	6	0	1	2	55	1	7	8	7	6	7	8	7	5	10	10	10	10	2	4	4	4	2	2	2	4	4	2	3	2	2	1	3	3	2	2	2	3	2	3	2	2	3	3
3332	1838	10	46	250	1	6	0	2	1	27	1	9	10	8	9	8	5	10	10	10	10	10	10	3	2	2	4	4	4	4	2	2	4	1	3	2	3	3	3	2	3	3	3	3	2	3	3	3	3
3332	1839	10	46	250	1	6	0	2	1	41	1	10	7	5	7	8	5	8	10	10	8	10	9	1	4	4	5	5	4	2	8	8	8	3	3	2	2	2	3	3	2	2	2	3	2	3	2	3	3
3332	1840	10	46	250	1	6	0	2	1	37	1	8	9	5	4	9	4	7	10	10	10	8	10	3	4	2	8	4	2	2	2	8	2	2	3	3	2	3	3	3	3	3	3	3	3	8	3	3	3
3332	1841	10	46	250	1	6	0	2	1	43	1	9	9	8	8	8	6	7	8	8	9	10	8	1	2	2	4	4	2	2	4	2	5	3	3	2	3	2	3	3	1	3	3	3	3	3	2	3	3
3332	1842	10	46	250	1	6	0	2	2	61	1	8	6	8	8	6	7	5	10	10	9	9	8	2	2	2	2	2	2	4	4	4	4	3	3	3	2	2	2	3	2	3	3	3	3	3	3	3	3
3332	1843	10	46	250	1	6	0	2	2	34	1	10	9	9	9	9	4	8	8	10	10	8	10	1	2	2	2	2	2	2	2	2	2	3	3	2	2	2	2	3	3	3	2	3	2	3	3	3	3
3332	1844	10	46	250	1	6	0	2	2	61	1	9	10	10	10	8	7	10	8	10	10	10	10	2	2	2	2	4	2	2	3	3	4	3	2	2	3	1	3	3	2	2	3	3	2	2	3	3	3
3332	1845	10	46	250	1	6	0	2	2	46	1	10	10	9	7	8	2	8	8	10	10	10	10	1	3	3	2	4	2	4	4	4	5	8	3	8	3	8	8	3	3	3	3	3	8	3	3	3	3
3332	1846	10	46	250	1	6	0	2	2	47	1	10	10	10	10	8	10	10	10	5	10	10	10	1	5	5	5	5	2	5	2	8	8	2	3	8	8	1	2	3	3	3	3	3	8	8	8	3	8
3332	1847	10	46	0	3	1	0	1	1	72	1	10	4	9	10	10	10	10	10	9	10	10	10	2	3	3	4	5	4	2	8	2	8	3	3	3	8	1	1	3	3	3	8	3	3	3	3	3	3
3332	1848	11	6	0	3	3	0	2	2	30	1	10	8	9	8	9	6	7	8	9	7	10	10	2	4	4	4	5	2	8	8	5	4	2	3	2	3	3	3	3	2	2	3	3	2	2	1	3	3
3332	1849	11	6	15	2	5	0	2	1	24	1	8	10	9	8	8	3	8	3	9	8	6	9	3	2	2	2	4	2	4	4	2	2	3	3	2	1	1	2	2	2	3	3	1	2	2	3	3	2
3332	1850	11	6	15	2	5	0	1	2	42	1	8	8	8	7	8	5	10	10	10	10	10	10	4	2	2	4	4	4	4	2	4	4	2	3	3	3	3	2	3	2	3	3	3	3	3	3	3	3
3332	1851	11	6	15	2	5	0	2	1	58	1	10	8	9	8	9	4	9	5	10	10	10	10	2	4	2	4	4	4	4	8	5	5	2	3	3	3	3	3	2	3	2	3	3	3	8	8	3	3
3332	1852	11	6	15	2	5	0	2	1	47	1	10	8	8	8	8	9	9	9	9	10	8	10	1	2	2	2	2	1	2	4	4	2	3	2	3	3	2	3	2	3	3	2	3	3	2	3	3	2
3332	1853	11	6	15	2	5	0	2	2	73	1	7	5	5	4	6	5	6	8	5	10	8	10	2	3	3	5	2	3	8	2	3	8	3	3	8	2	2	3	3	3	3	3	3	8	2	8	3	8
3332	1854	11	6	15	2	5	0	2	1	50	1	6	7	7	8	7	8	9	10	9	9	9	9	2	2	2	2	4	4	2	2	3	4	3	2	2	1	3	3	2	3	1	3	2	2	2	3	3	3
3332	1855	11	6	15	2	5	0	2	1	29	1	8	7	7	6	7	6	9	6	8	8	8	9	1	4	4	4	4	2	2	5	4	4	3	3	2	2	1	2	3	3	2	2	3	3	3	2	3	3
3332	1856	11	6	15	2	5	0	2	1	28	1	8	10	8	7	8	7	9	9	10	8	8	9	1	2	2	4	4	2	2	5	4	5	1	2	2	3	1	2	3	3	3	3	3	3	3	2	3	3
3332	1857	11	6	15	2	5	0	2	1	22	1	9	10	8	10	7	6	8	7	10	10	10	8	1	2	3	8	4	2	2	4	8	2	3	2	8	2	2	2	3	3	8	8	8	3	2	8	3	8
3332	1858	11	6	15	2	5	0	2	1	72	1	10	9	10	10	10	7	10	10	10	10	10	10	1	1	3	1	5	3	3	2	2	2	1	3	3	2	2	2	3	2	3	3	2	3	3	3	3	3
3332	1859	11	6	15	2	5	0	1	2	41	1	9	9	8	8	10	8	10	10	10	10	10	10	2	2	2	2	4	4	4	4	4	4	3	3	3	2	2	2	3	2	3	2	3	3	3	3	3	3
3332	1860	11	6	0	3	2	0	2	2	83	1	10	7	8	0	7	5	10	7	7	10	10	8	8	5	4	5	5	4	5	4	4	4	2	3	3	3	3	3	3	3	3	3	3	3	3	3	3	3
3332	1861	11	6	0	3	2	0	2	1	65	1	10	8	8	6	4	1	8	7	1	2	6	10	4	4	4	4	4	4	3	2	2	2	8	2	3	3	3	2	2	2	3	2	2	2	2	3	3	3
3332	1862	11	6	0	3	2	0	2	2	54	1	8	8	8	6	8	8	8	10	10	10	10	10	2	2	4	4	4	4	4	2	4	4	2	3	3	3	3	3	3	3	3	3	3	2	3	3	3	3
3332	1863	11	6	0	3	2	0	1	2	41	1	8	7	8	7	9	7	10	8	10	10	10	10	3	1	1	4	4	4	4	2	4	4	3	2	2	2	3	3	3	3	3	8	3	2	3	3	3	3
3332	1864	11	6	0	3	3	0	2	2	57	1	5	9	6	5	7	5	10	10	10	9	9	10	2	4	4	8	5	4	2	5	4	4	3	8	3	3	8	8	3	8	8	8	3	3	3	3	3	3
3332	1865	11	6	0	3	3	0	1	1	69	1	9	8	7	7	7	5	7	7	8	6	9	9	1	2	4	2	4	2	4	2	4	4	3	3	2	2	3	2	3	1	2	3	2	2	2	2	3	3
3332	1866	11	6	0	3	2	0	1	2	68	1	5	10	6	6	8	5	10	10	10	10	10	10	2	2	2	3	3	2	2	2	3	1	3	3	3	2	3	3	3	3	3	2	3	2	3	3	3	3
3332	1867	11	6	0	3	2	0	1	2	65	1	8	5	9	7	8	0	10	6	10	10	8	10	1	2	3	5	8	3	3	5	8	8	3	3	3	8	8	3	3	3	3	8	3	3	3	3	3	8
3332	1868	11	6	0	3	2	0	2	1	53	1	10	9	9	9	9	7	8	2	8	7	6	9	3	4	2	4	4	2	4	4	4	4	3	3	3	3	3	2	2	3	3	3	3	2	3	3	3	3
3332	1869	11	6	0	3	2	0	1	2	49	1	9	9	9	9	8	7	10	9	9	9	10	10	1	2	2	4	4	2	4	4	2	2	3	3	2	2	2	2	3	3	2	3	3	3	3	2	3	2
3332	1870	11	6	83	1	4	0	2	2	40	1	8	8	6	8	8	7	10	7	8	10	10	10	1	2	2	2	2	2	4	2	2	4	3	2	2	2	1	2	2	1	2	3	2	3	2	2	3	3
3332	1871	11	6	83	1	4	0	2	1	50	1	9	6	5	6	8	4	10	10	10	8	10	10	3	2	2	4	4	2	4	2	2	4	3	3	2	3	1	2	3	3	3	3	3	2	3	3	3	3
3332	1872	11	6	83	1	4	0	2	2	23	1	9	7	9	6	7	2	8	0	8	6	10	9	2	4	3	4	5	4	4	4	2	4	2	3	2	2	1	2	2	3	3	3	3	2	3	2	3	2
3332	1873	11	6	83	1	4	0	2	1	31	1	10	9	8	8	10	4	9	5	7	9	10	9	2	4	5	4	2	2	3	4	4	3	2	3	3	2	2	2	3	2	3	2	2	3	2	3	3	3
3332	1874	11	6	83	1	4	0	2	1	40	1	10	10	10	10	10	5	5	10	10	8	10	10	1	2	2	2	2	1	2	4	4	2	1	3	3	2	2	2	3	1	3	3	3	3	2	2	3	2
3332	1875	11	6	0	3	3	0	2	2	46	1	10	10	10	10	10	5	8	7	6	6	7	10	2	2	2	2	3	3	2	5	3	2	3	3	3	3	3	3	3	2	3	3	3	3	2	2	3	3
3332	1876	11	6	0	3	2	0	2	1	35	1	8	7	5	4	8	5	5	3	3	5	8	8	2	4	2	5	5	4	4	2	2	4	2	2	2	2	3	3	3	2	3	3	3	1	3	3	2	3
3332	1877	11	6	0	3	2	0	1	1	69	1	10	10	10	7	10	10	10	10	10	10	10	10	2	2	2	2	3	1	1	8	8	1	3	2	8	2	1	2	2	2	2	3	2	2	2	2	3	2
3332	1878	11	6	0	3	2	0	1	1	82	1	10	10	9	9	7	6	10	9	10	10	7	10	1	3	2	2	5	3	3	3	2	2	1	2	2	3	1	3	3	3	3	3	3	2	3	3	3	3
3332	1879	11	6	0	3	2	0	2	2	39	1	10	10	7	7	9	5	8	6	10	9	10	10	1	2	3	5	5	1	1	8	5	4	3	2	2	8	1	2	3	3	2	2	2	2	3	3	3	3
3332	1880	11	6	0	3	2	0	2	2	20	1	9	7	8	9	7	8	10	7	98	5	98	8	2	2	1	4	3	2	8	1	8	4	1	3	2	3	1	1	3	3	3	8	3	8	3	2	3	3
3332	1881	11	6	0	3	3	0	1	2	57	1	7	7	5	5	6	4	10	10	10	10	10	10	1	4	4	5	5	5	5	4	2	4	3	3	3	3	3	3	3	3	3	3	3	3	3	3	3	3
3332	1882	11	6	0	3	3	0	1	2	62	1	7	7	7	5	7	5	10	10	10	10	10	10	2	1	1	2	3	2	2	2	2	2	3	2	2	2	2	2	1	2	2	2	2	2	3	2	2	2
3332	1883	11	6	0	3	3	0	2	1	58	1	10	9	8	8	10	7	10	10	10	10	10	10	1	3	3	5	3	2	2	2	1	2	3	3	3	3	2	3	3	3	3	3	3	3	3	3	3	3
3332	1884	11	6	0	3	3	0	1	1	51	1	8	6	8	6	7	3	7	5	6	8	10	10	2	2	2	1	4	2	2	2	4	4	2	2	3	3	1	2	3	3	3	3	2	3	3	3	3	3
3332	1885	11	6	0	3	3	0	2	1	33	1	10	9	10	8	10	7	10	10	10	10	9	10	4	1	2	1	1	1	2	2	1	1	3	2	2	2	2	2	2	2	2	2	2	2	2	2	2	2
3332	1886	11	6	0	3	3	0	2	2	33	1	7	9	7	7	9	2	8	10	10	10	9	10	1	4	2	2	2	4	2	2	2	2	2	3	2	2	3	3	3	2	2	3	2	2	3	3	3	2
3332	1887	11	6	0	3	3	0	2	1	45	1	10	10	9	9	10	5	8	10	10	10	8	10	2	5	3	8	5	5	8	5	5	8	2	3	3	1	1	3	3	1	3	3	3	3	8	1	3	8
3332	1888	11	6	0	3	2	0	2	2	37	1	9	9	8	8	10	5	8	3	2	4	6	6	3	4	2	2	4	4	4	4	4	4	3	3	3	3	3	3	3	3	3	3	3	3	3	3	3	3
3332	1889	11	10	0	3	1	0	2	1	52	1	10	10	10	10	10	0	10	98	10	10	10	10	2	5	2	2	3	2	2	2	2	4	3	3	2	2	3	3	1	3	3	3	2	8	3	3	2	3
3332	1890	11	10	0	3	2	0	2	1	67	1	10	10	10	10	10	0	10	10	10	5	10	10	1	1	1	1	5	1	1	8	5	3	3	3	2	3	1	2	3	3	3	3	3	2	3	2	3	3
3332	1891	11	10	37	2	4	0	2	1	39	1	9	9	9	8	8	5	9	7	9	9	9	9	3	2	2	2	2	2	4	2	8	2	3	3	8	2	8	2	3	3	2	2	2	2	3	3	3	2
3332	1892	11	10	37	2	4	0	2	2	22	1	7	8	7	7	5	5	8	5	5	5	9	10	1	2	2	4	5	4	4	2	2	4	3	2	1	3	1	2	2	1	2	3	3	3	2	3	3	2
3332	1893	11	10	37	2	4	0	1	1	58	1	10	8	7	9	6	3	8	7	8	10	8	10	3	4	4	4	4	4	2	4	5	2	2	3	3	2	2	3	3	1	3	3	3	2	3	3	3	3
3332	1894	11	10	37	2	4	0	2	2	26	1	8	8	7	10	7	7	10	10	10	9	10	10	2	2	2	4	4	2	4	2	2	4	3	3	3	2	2	2	3	3	3	3	3	2	3	3	3	3
3332	1895	11	10	37	2	4	0	1	1	62	1	9	8	8	10	9	8	10	9	10	10	10	10	2	4	2	8	5	3	5	3	2	8	1	3	2	2	1	2	3	1	3	3	2	2	3	3	3	3
3332	1896	11	10	37	2	4	0	2	1	38	1	10	10	8	8	8	5	5	5	7	10	10	10	2	4	4	5	2	4	4	2	2	2	2	1	2	1	2	3	1	1	1	2	1	2	1	1	2	2
3332	1897	11	10	37	2	4	0	2	1	57	1	8	7	7	6	7	8	9	6	7	7	8	7	3	2	1	1	2	2	2	2	3	2	2	3	3	3	1	2	3	3	3	3	3	2	3	3	3	3
3332	1898	11	10	0	3	2	0	2	2	26	1	6	8	5	6	6	9	10	10	10	9	8	9	1	4	2	4	4	1	1	2	2	4	1	2	2	3	1	1	2	3	3	2	2	3	3	2	3	3
3332	1899	11	10	0	3	3	0	2	1	69	1	8	8	7	6	6	6	9	10	10	10	10	8	2	3	2	4	5	4	2	8	8	8	3	3	3	3	2	3	3	3	3	8	3	2	3	3	3	3
3332	1900	11	10	0	3	3	0	1	1	25	1	10	8	8	7	8	9	10	0	8	10	9	10	1	2	4	4	2	2	2	5	5	2	2	3	1	1	1	2	2	1	3	2	2	3	2	8	3	2
3332	1901	11	10	0	3	3	0	1	1	61	1	8	6	9	6	8	5	7	9	8	9	9	9	1	2	2	4	4	4	4	5	4	2	3	2	3	3	2	3	2	3	3	3	3	3	3	2	3	2
3332	1902	11	10	0	3	1	0	1	1	73	1	8	8	7	8	7	7	9	2	6	9	9	9	3	3	3	2	5	3	3	2	3	5	2	3	2	2	1	3	3	3	3	3	3	2	2	2	3	3
3332	1903	11	10	0	3	2	0	2	1	44	1	10	10	10	8	10	8	9	6	9	9	9	10	2	4	4	5	5	2	4	8	5	4	3	3	2	2	2	3	3	3	2	3	3	3	3	3	3	3
3332	1904	11	10	0	3	2	0	2	2	62	1	8	10	6	8	5	4	8	10	10	10	10	10	3	8	2	2	4	4	2	2	2	8	3	3	2	8	8	3	2	2	8	8	3	8	2	8	2	2
3332	1905	11	10	0	3	2	0	1	2	54	1	9	9	6	8	8	1	10	10	10	10	10	10	3	4	2	2	2	4	2	2	2	2	1	2	2	2	3	3	3	3	3	2	2	2	3	2	3	2
3332	1906	11	10	0	3	2	0	2	2	47	1	9	9	9	9	10	8	10	8	10	10	10	10	2	4	2	8	4	4	8	2	2	8	2	3	1	3	2	3	2	2	8	3	3	2	2	3	3	3
3332	1907	11	10	0	3	2	0	1	2	57	1	10	8	10	4	8	3	10	8	10	10	10	10	4	2	4	3	3	1	2	2	3	3	3	2	2	3	2	2	3	3	3	2	3	2	3	3	3	3
3332	1908	11	10	0	3	2	0	2	1	75	1	4	7	8	5	2	5	5	6	8	7	7	8	2	2	2	4	4	4	2	3	3	8	8	8	8	8	8	3	3	2	3	3	8	3	8	8	1	3
3332	1909	11	10	0	3	1	0	2	2	41	1	6	8	9	9	8	6	6	7	9	9	9	9	2	3	2	2	3	4	2	2	4	2	3	2	1	2	3	3	3	3	8	3	3	2	3	3	8	2
3332	1910	11	10	0	3	1	0	2	2	59	1	9	9	8	8	9	8	9	7	9	9	10	10	2	2	1	2	2	2	2	2	8	2	3	2	8	2	8	2	2	2	2	2	2	2	8	8	3	2
3332	1911	11	10	0	3	3	0	2	1	69	1	5	8	5	8	6	7	9	10	7	8	9	10	1	1	1	1	5	5	2	2	2	4	3	3	2	2	1	2	3	3	3	3	3	2	2	2	3	3
3332	1912	11	10	0	3	3	0	2	2	26	1	10	10	8	10	10	8	10	10	10	10	10	10	2	2	2	4	2	2	4	4	2	5	3	2	2	3	2	2	3	2	2	2	3	3	3	2	3	3
3332	1913	11	10	0	3	3	0	2	1	61	1	10	10	10	8	8	6	8	10	10	10	10	10	1	5	3	3	5	4	4	8	4	4	2	1	2	2	8	3	2	2	3	3	2	2	3	3	3	3
3332	1914	11	10	0	3	1	0	2	2	40	1	8	8	8	7	9	2	6	6	8	10	10	10	3	1	2	4	4	4	4	4	5	5	2	2	3	3	2	2	2	2	3	2	3	3	3	3	2	3
3332	1915	11	10	0	3	1	0	2	2	45	1	8	8	8	5	7	5	6	5	5	7	10	9	2	4	2	2	5	2	2	1	4	5	3	2	2	1	1	3	3	2	2	1	2	2	2	3	3	3
3332	1916	11	10	0	3	2	0	2	2	65	1	8	5	8	8	8	7	10	10	10	10	10	10	3	4	4	4	4	2	4	2	4	4	3	3	3	2	2	2	3	3	3	3	3	2	3	3	3	3
3332	1917	11	10	0	3	1	0	2	2	72	1	10	10	10	8	10	3	10	9	10	10	8	10	1	3	2	4	5	2	2	8	8	2	3	3	8	3	3	2	3	3	3	3	3	8	3	3	3	3
3332	1918	11	10	0	3	1	0	2	1	54	1	10	10	10	5	10	10	10	5	10	7	10	10	3	3	8	8	8	3	2	4	4	4	2	2	2	3	3	2	2	3	3	2	2	3	3	3	3	3
3332	1919	12	15	0	3	2	0	1	2	70	1	10	10	9	5	10	7	10	10	4	7	10	10	3	4	2	5	4	4	4	8	4	8	2	3	3	8	3	3	3	3	3	3	3	3	3	3	3	8
3332	1920	12	15	0	3	3	0	1	1	79	1	99	8	98	7	98	3	9	8	9	7	8	10	3	2	8	2	5	3	8	8	8	8	1	3	8	8	8	3	3	2	3	8	2	8	2	8	3	8
3332	1921	12	15	0	3	3	0	1	1	48	1	10	10	6	8	8	8	10	10	10	10	8	10	3	1	1	1	2	2	8	2	2	4	1	2	2	3	3	3	2	2	3	2	2	2	3	3	3	3
3332	1922	12	15	0	3	3	0	2	2	66	1	10	8	1	8	7	1	8	1	2	0	0	8	1	8	5	5	5	3	4	8	5	5	2	3	3	2	3	2	3	2	3	3	3	8	3	8	3	3
3332	1923	12	15	0	3	3	0	2	1	27	1	5	9	10	9	7	1	10	4	7	9	10	10	3	2	1	9	2	2	2	1	4	5	2	2	3	3	2	2	2	2	2	2	2	2	2	2	2	3
3332	1924	12	15	0	3	3	0	2	1	65	1	10	8	8	8	9	10	9	6	8	8	8	9	2	2	1	4	4	2	4	4	2	4	1	3	2	3	2	3	3	2	3	2	2	2	2	2	3	3
3332	1925	12	15	0	3	2	0	2	1	46	1	7	8	10	6	5	9	10	8	10	10	10	10	3	4	4	4	8	4	2	8	4	2	2	2	3	2	8	3	3	3	3	3	3	8	3	8	3	2
3332	1926	12	15	0	3	2	0	2	2	53	1	8	8	6	7	7	7	10	8	10	8	8	10	2	2	2	2	4	2	4	2	2	4	1	2	2	2	2	3	3	3	3	3	3	2	3	3	3	3
3332	1927	12	15	0	3	3	0	2	1	63	1	6	1	9	6	8	10	10	98	10	10	10	10	2	2	3	5	2	2	4	1	4	4	2	2	3	3	2	2	2	2	3	2	3	2	9	3	8	3
3332	1928	12	15	0	3	3	0	1	1	21	1	10	9	9	6	6	8	7	9	10	8	8	10	1	4	4	2	4	4	2	4	3	3	3	3	3	3	8	2	3	3	3	3	3	2	3	2	3	2
3332	1929	12	15	0	3	3	0	1	2	42	1	10	10	10	7	8	6	10	9	9	7	8	8	1	2	4	3	3	2	3	4	3	4	3	3	1	3	1	2	3	3	3	2	3	2	3	2	3	3
3332	1930	12	15	0	3	3	0	2	2	53	1	10	5	6	9	10	5	10	8	10	10	10	10	1	2	2	8	4	2	2	8	4	5	3	3	2	3	2	2	3	3	2	3	3	2	3	3	3	3
3332	1931	12	15	0	3	1	0	1	2	58	1	8	2	6	5	4	5	10	10	9	9	8	10	2	4	2	2	4	2	2	2	2	4	2	3	2	2	2	2	2	3	3	2	2	2	2	3	2	3
3332	1932	12	15	0	3	3	0	2	1	42	1	10	10	10	8	10	8	10	0	5	10	10	10	3	2	4	8	2	2	2	2	2	3	2	2	2	2	2	2	3	2	3	2	2	8	2	2	3	2
3332	1933	12	15	0	3	2	0	2	1	29	1	8	5	8	7	7	5	10	10	9	10	10	10	3	2	2	4	4	2	2	1	2	4	3	2	1	3	2	2	3	2	2	2	3	2	3	2	3	3
3332	1934	12	15	30	2	5	0	2	1	40	1	7	8	5	7	7	5	8	10	10	10	7	10	2	1	1	4	4	2	2	4	4	2	3	3	3	3	8	3	3	3	3	2	3	3	3	3	3	3
3332	1935	12	15	30	2	5	0	1	2	65	1	8	6	6	8	7	4	8	5	9	9	9	10	4	2	2	2	2	2	2	2	2	4	3	2	2	3	2	2	3	2	2	2	3	3	3	3	3	3
3332	1936	12	15	30	2	5	0	2	1	56	1	10	7	10	5	10	6	8	7	10	10	10	10	4	2	3	8	2	2	2	2	2	2	3	3	2	3	1	2	2	2	3	3	3	2	3	8	3	3
3332	1937	12	15	30	2	5	0	1	1	76	1	8	7	9	8	8	6	9	9	10	10	8	10	1	2	2	1	2	2	4	2	2	4	1	2	2	3	3	2	3	3	3	3	2	2	3	3	3	3
3332	1938	12	15	30	2	5	0	2	1	46	1	4	7	8	8	8	1	8	10	10	10	8	8	1	5	2	4	5	4	4	4	5	8	2	3	3	2	1	3	2	3	3	3	3	3	2	2	3	8
3332	1939	12	15	30	2	5	0	2	2	46	1	7	7	9	9	8	4	8	3	4	9	6	7	3	4	2	2	2	2	1	1	2	1	3	3	2	3	3	3	3	2	3	3	3	3	2	2	2	3
3332	1940	12	15	30	2	5	0	2	2	26	1	10	9	7	7	9	2	10	10	10	10	10	9	3	2	2	4	4	5	5	5	5	5	3	3	1	3	1	3	3	3	3	1	3	2	3	3	3	3
3332	1941	12	15	30	2	5	0	2	2	31	1	9	7	4	4	5	6	7	7	10	10	7	10	2	2	2	2	1	1	2	4	4	4	3	3	2	3	2	3	3	2	3	3	1	2	2	2	3	3
3332	1942	12	15	30	2	5	0	2	2	44	1	9	9	9	7	8	5	5	5	10	7	9	10	4	2	2	4	2	2	8	4	2	4	3	2	2	2	2	2	3	3	3	3	3	3	2	2	2	3
3332	1943	12	15	30	2	5	0	2	1	48	1	9	8	8	7	7	5	9	7	7	7	8	9	2	2	1	3	5	5	3	3	3	5	3	2	2	2	3	3	2	2	2	3	2	2	3	2	3	3
3332	1944	12	15	30	2	5	0	2	1	51	1	9	8	4	8	8	6	10	0	10	8	10	10	1	4	2	2	5	2	8	8	2	5	1	3	1	2	2	3	2	2	2	1	2	2	3	8	3	3
3332	1945	12	15	30	2	5	0	2	1	60	1	7	7	6	7	8	6	8	8	9	6	98	8	2	3	2	3	4	2	2	3	3	4	3	3	3	3	2	2	3	3	3	3	3	2	2	2	3	3
3332	1946	12	15	30	2	5	0	2	2	58	1	10	4	9	6	9	6	10	5	8	10	10	10	2	2	2	2	3	2	8	2	8	3	2	3	3	3	8	3	3	8	3	2	2	2	3	3	3	8
3332	1947	12	15	30	2	5	0	1	2	48	1	10	6	8	7	8	8	10	10	10	10	10	10	2	2	4	2	5	2	4	2	2	4	1	3	2	2	1	2	3	3	2	2	3	3	3	3	3	3
3332	1948	12	15	30	2	5	0	2	1	69	1	10	6	9	7	9	6	8	8	8	9	8	10	3	2	5	2	5	2	2	2	3	2	3	2	2	2	3	2	3	3	8	3	2	3	3	8	3	2
3332	1949	12	15	30	2	5	0	2	2	52	1	10	5	10	10	8	5	10	10	10	10	10	10	1	4	4	4	4	2	2	2	4	4	3	3	3	3	1	3	3	3	3	1	3	1	1	1	3	3
3332	1950	12	15	30	2	5	0	2	1	62	1	9	7	6	8	9	6	7	8	10	10	10	9	3	2	4	2	4	1	2	8	3	4	3	2	2	2	1	2	2	2	3	3	2	2	2	2	3	3
3332	1951	12	15	30	2	5	0	2	2	44	1	7	8	4	7	5	7	10	8	10	7	1	9	2	2	4	2	4	2	4	4	4	4	1	3	2	2	2	2	3	3	3	2	2	3	3	3	3	3
3332	1952	12	15	30	2	5	0	2	1	72	1	10	8	8	7	8	7	8	10	10	9	9	10	2	4	4	3	4	2	3	4	4	5	1	2	2	3	1	2	3	3	3	3	3	3	3	3	3	3
3332	1953	12	15	30	2	5	0	2	1	38	1	10	10	8	10	10	5	10	10	10	98	98	10	2	5	5	3	5	3	1	2	3	3	9	3	3	3	3	3	3	3	3	3	3	2	3	3	3	3
3332	1954	12	15	30	2	5	0	2	1	20	1	8	10	7	8	7	5	7	5	9	10	9	8	3	4	2	2	2	2	2	2	2	4	3	3	2	3	2	2	1	1	2	2	2	2	3	3	3	3
3332	1955	12	15	0	3	3	0	1	2	51	1	6	6	7	5	8	8	9	7	10	10	10	8	1	4	3	3	5	4	8	3	5	5	3	3	2	2	2	2	3	3	3	3	2	2	3	8	3	3
3332	1956	12	15	0	3	3	0	1	2	50	1	10	5	10	10	10	5	10	0	10	10	10	10	2	2	5	5	5	5	5	2	5	5	2	2	3	3	3	3	3	3	8	3	3	3	3	3	3	3
3332	1957	12	15	0	3	3	0	2	1	28	1	8	10	7	6	99	1	5	5	10	8	10	8	3	3	2	3	2	2	3	2	3	8	3	2	2	2	8	8	3	3	3	2	8	3	3	2	3	8
3332	1958	12	15	0	3	3	0	1	1	58	1	9	9	8	8	9	6	6	7	8	9	9	9	2	2	3	2	5	2	2	2	3	4	2	2	2	2	3	3	3	1	3	3	2	2	3	2	3	3
3332	1959	12	15	0	3	2	0	1	1	74	1	6	4	8	6	4	7	8	9	9	10	8	9	3	4	2	5	4	5	3	8	5	2	2	2	3	3	2	2	2	3	8	3	3	3	3	3	2	3
3332	1960	12	15	0	3	3	0	2	2	72	1	9	6	10	8	7	4	10	10	10	10	10	10	2	3	2	2	4	4	2	8	5	4	3	3	8	3	8	3	3	3	3	3	3	2	3	3	3	3
3332	1961	12	15	0	3	3	0	2	2	58	1	10	10	6	5	8	6	6	7	6	6	5	6	2	2	4	4	4	5	4	4	5	4	2	3	3	3	3	3	3	3	3	3	3	3	3	3	3	3
3332	1962	12	15	0	3	4	0	2	2	56	1	8	8	8	7	10	5	7	8	10	10	10	9	2	3	3	4	4	5	3	2	3	4	3	3	3	3	1	3	3	8	2	3	3	3	3	3	3	3
3332	1963	12	15	0	3	4	0	2	1	66	1	9	9	8	9	9	8	10	9	10	9	10	10	2	1	1	1	2	1	2	2	2	4	1	2	2	3	2	2	3	2	3	3	2	2	3	3	3	3
3332	1964	12	15	0	3	4	0	2	1	49	1	7	7	9	8	7	5	9	9	8	10	9	9	1	3	3	4	4	1	8	3	3	4	3	2	2	2	2	2	2	3	3	3	3	2	3	3	3	3
3332	1965	12	15	0	3	4	0	1	1	51	1	9	8	10	9	10	9	10	7	10	9	10	10	2	2	2	3	4	2	2	3	2	3	3	2	2	2	2	2	2	3	3	2	3	2	2	2	3	3
3332	1966	12	15	0	3	4	0	2	2	50	1	9	8	8	7	9	7	8	10	10	10	10	10	1	5	1	4	5	5	4	1	3	5	2	3	2	3	3	2	3	3	3	1	3	2	3	3	3	3
3332	1967	12	15	0	3	4	0	2	2	35	1	10	3	3	7	8	5	9	7	9	9	8	10	2	2	4	2	1	2	4	4	4	4	3	3	2	3	2	2	3	3	2	2	3	3	3	2	3	3
3332	1968	12	15	0	3	2	0	2	1	63	1	6	6	6	4	6	4	7	7	7	8	8	8	2	4	2	4	2	4	4	4	4	4	3	2	2	2	2	2	2	2	2	2	2	2	2	2	2	2
3332	1969	12	15	0	3	3	0	2	1	59	1	10	1	10	4	5	10	10	10	10	10	10	10	2	2	3	8	2	2	1	1	1	3	3	2	2	3	1	3	3	8	3	3	3	2	2	8	3	3
3332	1970	12	15	0	3	2	0	1	1	43	1	9	6	8	8	9	5	8	7	9	8	10	10	2	3	3	3	4	2	2	2	3	2	3	8	8	2	1	3	3	2	8	8	3	2	8	8	3	2
3332	1971	12	15	0	3	2	0	1	2	62	1	10	5	8	3	10	0	5	10	0	8	8	5	1	5	3	5	4	3	5	5	4	4	3	3	3	3	3	9	3	3	3	3	3	3	3	3	3	3
3332	1972	12	15	0	3	2	0	2	1	83	1	7	8	6	4	5	6	8	4	8	9	10	10	2	4	4	4	5	4	2	4	5	5	2	3	3	3	3	3	3	3	3	3	3	8	3	3	3	3
3332	1973	12	15	0	3	3	0	1	1	58	1	9	8	8	9	9	5	8	5	8	9	9	9	3	4	2	5	4	2	2	2	2	4	3	3	3	3	2	2	3	2	3	2	3	2	2	3	3	3
3332	1974	12	15	0	3	3	0	2	2	42	1	8	8	7	7	7	5	2	10	10	10	10	10	2	4	5	4	4	4	4	8	4	4	3	3	3	2	1	1	3	2	2	2	3	2	2	3	3	3
3332	1975	12	15	0	3	3	0	2	1	32	1	10	9	8	8	8	7	10	10	10	10	10	10	1	2	2	4	4	2	4	2	4	4	3	3	2	3	1	2	3	3	3	3	2	2	2	2	3	3
3332	1976	12	15	0	3	3	0	2	1	41	2	9	7	8	6	8	7	10	6	10	10	98	8	2	4	4	5	5	2	4	8	4	8	3	3	3	3	3	2	3	3	3	3	3	3	3	3	3	3
3332	1977	12	15	0	3	3	0	1	1	51	1	8	7	8	6	8	6	10	10	10	10	10	10	1	2	2	4	4	2	4	2	4	4	3	2	3	3	2	3	3	3	3	3	3	2	3	3	3	3
3332	1978	12	15	0	3	3	0	1	2	68	1	7	8	8	7	8	5	7	8	10	10	10	10	3	4	2	4	8	2	2	2	3	8	2	3	3	3	3	3	3	3	3	8	3	3	3	3	3	3
3332	1979	12	15	0	3	3	0	1	1	72	1	5	8	9	9	8	4	9	9	8	9	6	9	1	4	1	4	5	4	1	1	2	4	2	2	3	3	3	2	1	3	3	3	3	3	3	3	3	2
3332	1980	12	15	0	3	3	0	1	1	59	1	8	8	8	6	8	7	8	5	8	8	10	8	1	1	1	4	4	2	4	2	2	4	3	2	2	3	2	2	2	3	2	3	3	2	2	2	3	3
3332	1981	12	15	0	3	3	0	2	2	42	1	8	8	9	8	9	7	7	9	10	10	10	10	1	4	2	2	2	4	4	2	2	4	3	3	2	2	2	3	3	3	3	3	3	2	3	3	3	3
3332	1982	12	15	0	3	2	0	1	2	50	1	8	10	10	9	8	7	9	6	8	10	10	10	2	2	2	2	2	1	2	2	2	1	3	2	2	1	2	2	2	2	2	2	2	2	2	2	2	2
3332	1983	12	15	0	3	3	0	1	2	63	1	8	7	8	8	7	6	8	7	10	10	10	10	2	2	4	1	5	2	4	5	2	5	3	2	8	3	8	3	3	3	3	3	2	3	3	8	3	3
3332	1984	12	15	0	3	3	0	2	1	67	1	8	8	8	7	7	5	8	5	6	7	8	8	2	3	2	2	4	3	2	2	2	5	1	2	2	2	3	2	2	3	3	3	2	2	3	2	3	3
3332	1985	12	15	0	3	3	0	1	1	26	1	8	8	7	8	9	7	10	8	10	8	8	10	1	2	2	4	5	4	4	4	4	4	1	3	2	3	1	2	3	3	3	3	3	2	3	3	3	3
3332	1986	12	15	0	3	3	0	2	2	49	1	10	10	7	8	8	8	9	9	9	9	9	9	3	3	2	3	4	2	4	3	3	4	1	3	8	3	1	8	2	3	3	3	1	8	3	3	3	3
3332	1987	12	15	0	3	2	0	1	1	50	1	8	8	7	5	7	3	10	7	7	8	10	10	2	4	5	4	4	4	4	4	4	2	3	2	3	2	1	3	3	3	2	2	3	2	3	3	3	2
3332	1988	12	15	0	3	2	0	2	2	40	1	8	8	8	8	7	6	10	7	10	7	9	9	1	4	4	2	4	2	4	4	5	4	3	3	2	2	8	2	3	2	3	2	2	3	3	3	3	3
3332	1989	12	15	0	3	2	0	2	2	23	1	9	5	2	9	4	5	10	10	10	10	7	10	1	4	5	4	4	2	4	2	4	5	3	3	2	2	1	2	3	3	3	2	3	3	3	3	3	3
3332	1990	12	15	0	3	2	0	2	2	51	1	10	10	10	7	7	6	10	10	10	8	10	10	1	4	4	4	4	2	5	5	5	5	3	3	3	2	8	2	3	3	3	3	2	2	3	3	3	3
3332	1991	12	15	0	3	2	0	2	2	37	1	9	9	0	8	9	6	8	10	10	8	10	10	1	2	2	8	8	2	8	2	3	8	2	2	8	1	8	2	2	2	2	8	2	2	8	2	3	2
3332	1992	12	15	0	3	2	0	1	1	74	1	8	8	6	7	7	5	8	6	7	8	8	8	3	2	2	2	2	2	2	8	3	2	3	2	2	8	2	2	3	2	8	2	2	2	2	8	8	2
3332	1993	12	15	0	3	2	0	1	1	71	1	9	9	9	9	9	1	9	5	6	5	5	6	2	4	2	2	5	4	2	2	2	2	3	3	2	2	1	1	3	3	3	3	3	2	3	3	3	2
3332	1994	12	15	0	3	2	0	2	1	60	1	8	8	7	9	5	5	9	9	10	10	8	10	2	2	1	8	5	1	2	8	2	8	3	2	3	2	1	3	2	2	3	3	8	2	3	3	3	3
3332	1995	12	15	0	3	3	0	1	2	67	1	10	7	8	9	9	5	9	10	10	8	9	10	2	2	2	2	5	2	2	4	2	2	3	2	2	3	1	2	2	2	3	2	2	3	3	3	3	2
3332	1996	12	15	0	3	2	0	2	1	76	1	9	10	7	5	5	7	8	10	10	10	10	10	3	2	1	3	4	3	2	2	1	1	2	3	2	2	2	2	3	3	3	3	3	2	2	2	2	3
3332	1997	12	15	0	3	2	0	2	1	46	1	9	9	8	8	8	7	7	10	9	7	10	10	1	1	2	2	4	2	2	2	2	2	3	2	2	2	2	2	2	2	3	2	2	2	3	2	3	3
3332	1998	12	15	0	3	3	0	1	2	40	1	9	8	9	7	10	5	5	10	10	5	10	10	2	4	4	4	4	4	4	4	4	4	3	3	3	3	3	3	3	3	3	3	3	3	1	3	3	3
3332	1999	12	15	0	3	2	0	1	2	55	1	9	8	9	9	7	4	10	10	10	10	10	10	2	2	2	8	8	2	2	4	4	4	3	3	8	2	1	8	3	3	3	8	3	2	3	3	3	3
[truncated: 850 more rows]
[truncated: 152 more columns]
